# Supplementary material for: Multiscale network modeling of oligodendrocytes reveals molecular components of myelin dysregulation in Alzheimer’s disease
Source: Mol Neurodegener. 2017 Nov 6;12:82. doi: 10.1186/s13024-017-0219-3 (PMC5674813; doi:10.1186/s13024-017-0219-3)
Supplement: Supplementary file 2 — Module membership file for the Mount Sinai Brain Bank (MSBB) proteomic coexpression network. The module label, a randomly chosen color name, is in the 1st column, while the protein name is in the 2nd column. (TSV 34 kb) [file 13024_2017_219_MOESM2_ESM.tsv]

Gene	Module
RPH3A	turquoise
PLEC	turquoise
DLG4	turquoise
SEPT5	turquoise
PLCB1	turquoise
ACTN2	turquoise
SYT1	turquoise
DMXL2	turquoise
GRIA2	turquoise
PLXNA1	turquoise
DNM1L	turquoise
SV2B	turquoise
PAK1	turquoise
CAP2	turquoise
CD44	turquoise
ATP6V0A1	turquoise
STXBP1	turquoise
HSPB1	turquoise
KIAA1045	turquoise
GRIA3	turquoise
SYNGAP1	turquoise
ANXA5	turquoise
ANXA1	turquoise
PACSIN1	turquoise
ATP2B1	turquoise
SYNPO	turquoise
AP3B2	turquoise
BSN	turquoise
PDHB	turquoise
WDR7	turquoise
VGF	turquoise
MAOB	turquoise
ATP6V0D1	turquoise
STX1A	turquoise
RAB3A	turquoise
OXR1	turquoise
SYNJ1	turquoise
PLCD1	turquoise
HOMER1	turquoise
ACTN1	turquoise
RGS7	turquoise
EEF1A1	turquoise
AP2A1	turquoise
DNM1	turquoise
NNT	turquoise
SGIP1	turquoise
AHNAK	turquoise
GLS	turquoise
ATL1	turquoise
DNAJC6	turquoise
NDUFS1	turquoise
SLC4A10	turquoise
GNB5	turquoise
SH3GLB2	turquoise
ATP6V1A	turquoise
SV2A	turquoise
CADPS	turquoise
RTN1	turquoise
OPCML	turquoise
SPTBN2	turquoise
EPB41L3	turquoise
KIAA0513	turquoise
SEPT2	turquoise
SCAI	turquoise
MAP2	turquoise
SYT7	turquoise
BAIAP2	turquoise
SLC25A22	turquoise
SLC6A17	turquoise
ERLIN2	turquoise
SYN1	turquoise
OLFM1	turquoise
NEGR1	turquoise
ATP6V1B2	turquoise
GJA1	turquoise
PRRT2	turquoise
AAK1	turquoise
SNAP91	turquoise
CTBP1	turquoise
AP2A2	turquoise
ADD3	turquoise
STX1B	turquoise
AP2B1	turquoise
CRYM	turquoise
HADHA	turquoise
CAPN2	turquoise
NDUFV1	turquoise
TOMM70A	turquoise
PSD3	turquoise
CAPNS1	turquoise
ME3	turquoise
DPP6	turquoise
SYN3	turquoise
PKM	turquoise
RAP2A	turquoise
PDHX	turquoise
NFS1	turquoise
ALDH9A1	turquoise
WASF1	turquoise
GABRB1	turquoise
MGLL	turquoise
CADM3	turquoise
SCN2A	turquoise
HEPACAM	turquoise
GAS7	turquoise
SYNGR1	turquoise
DPP10	turquoise
SIRPA	turquoise
FABP5	turquoise
GNG12	turquoise
ICAM5	turquoise
SLC17A7	turquoise
ADD2	turquoise
AP3D1	turquoise
COTL1	turquoise
OPA1	turquoise
BASP1	turquoise
PFKP	turquoise
GAP43	turquoise
EHD3	turquoise
NDUFS2	turquoise
SUCLA2	turquoise
SHANK3	turquoise
ANKS1B	turquoise
FARSA	turquoise
CRMP1	turquoise
CAMK2A	turquoise
DDAH2	turquoise
NDUFA8	turquoise
OGDHL	turquoise
SH3GL2	turquoise
MYO5A	turquoise
UQCRC1	turquoise
CPLX2	turquoise
NCALD	turquoise
GDA	turquoise
CAPS	turquoise
LINGO1	turquoise
EPN1	turquoise
CASKIN1	turquoise
VSNL1	turquoise
ATP2B2	turquoise
ATP2A2	turquoise
PDK3	turquoise
NECAB1	turquoise
CORO1A	turquoise
GABRG2	turquoise
CD47	turquoise
SDHA	turquoise
AK1	turquoise
NDUFA7	turquoise
ATP6V1C1	turquoise
CADM2	turquoise
CDH13	turquoise
GABRA1	turquoise
NDUFS4	turquoise
GSTP1	turquoise
NDUFA6	turquoise
IMMT	turquoise
HPCAL1	turquoise
GNAZ	turquoise
ROCK2	turquoise
MAP1A	turquoise
ATP5B	turquoise
PIP5K1C	turquoise
HPCA	turquoise
ATP6V1D	turquoise
PBXIP1	turquoise
TUBB3	turquoise
EPHX1	turquoise
PI4KA	turquoise
ATP1A1	turquoise
ADH5	turquoise
ESD	turquoise
DPYSL3	turquoise
DLG2	turquoise
SLC8A2	turquoise
PPP3CA	turquoise
WDR1	turquoise
PCDH1	turquoise
HADHB	turquoise
PPFIA3	turquoise
ENO1	turquoise
CEND1	turquoise
EZR	turquoise
OXCT1	turquoise
HSPB6	turquoise
NRXN1	turquoise
METTL7A	turquoise
DBN1	turquoise
PGD	turquoise
CLIC1	turquoise
PPP3CB	turquoise
ACO2	turquoise
ARHGEF2	turquoise
SGTB	turquoise
SLC9A3R1	turquoise
PLXNA4	turquoise
MADD	turquoise
SNCA	turquoise
MAPRE3	turquoise
ABLIM2	turquoise
MAP6	turquoise
ARHGEF7	turquoise
MAL2	turquoise
GMPR	turquoise
BAG3	turquoise
NDUFB9	turquoise
ATP6V1H	turquoise
HPRT1	turquoise
TUBA8	turquoise
IQGAP1	turquoise
SLC25A12	turquoise
DLD	turquoise
RTN3	turquoise
ALAD	turquoise
DCLK1	turquoise
ITPR1	turquoise
SYN2	turquoise
DBI	turquoise
PAFAH1B3	turquoise
VAT1	turquoise
CAMK4	turquoise
AK5	turquoise
SNAP25	turquoise
SELENBP1	turquoise
DMTN	turquoise
CKMT1A	turquoise
ABI2	turquoise
L1CAM	turquoise
DGKB	turquoise
NDUFB4	turquoise
PPP5C	turquoise
OGDH	turquoise
IDH3B	turquoise
ERC2	turquoise
SNCB	turquoise
GPHN	turquoise
CYFIP2	turquoise
NECAP1	turquoise
CADM1	turquoise
GPM6A	turquoise
NRXN3	turquoise
TKT	turquoise
ATCAY	turquoise
ARFGAP1	turquoise
PFN2	turquoise
SLC30A3	turquoise
AQP4	turquoise
CAMKV	turquoise
LETM1	turquoise
CYC1	turquoise
TOM1L2	turquoise
NIPSNAP1	turquoise
MAPK3	turquoise
CNTNAP2	turquoise
CAPG	turquoise
CANX	turquoise
VAPB	turquoise
NCAN	turquoise
PCLO	turquoise
TSPAN7	turquoise
AMPH	turquoise
ATP2B3	turquoise
GPM6B	turquoise
IQSEC1	turquoise
NCEH1	turquoise
ITGB1	turquoise
ACTR3B	turquoise
CAMK1D	turquoise
RAB35	turquoise
CD200	turquoise
ATP6V1F	turquoise
COX7A2	turquoise
NDUFS7	turquoise
PYGB	turquoise
NDUFA12	turquoise
PURA	turquoise
PPP1R9B	turquoise
UQCRFS1	turquoise
STXBP5L	turquoise
CAPN1	turquoise
UQCRB	turquoise
TMEM65	turquoise
SYNM	turquoise
PIN1	turquoise
DLST	turquoise
IQSEC2	turquoise
ATP6V1G2	turquoise
SNTB1	turquoise
SYT12	turquoise
SLC1A2	turquoise
CACNA2D1	turquoise
EPHA4	turquoise
AKR1C1	turquoise
ATP1A3	turquoise
PPP3R1	turquoise
PRKAR2B	turquoise
SNCG	turquoise
KRAS	turquoise
PRKCG	turquoise
SBF1	turquoise
NDUFA4	turquoise
COX7A2L	turquoise
LRPPRC	turquoise
EEF1A2	turquoise
SLC2A3	turquoise
SORD	turquoise
PALM	turquoise
PAICS	turquoise
LCP1	turquoise
DNM3	turquoise
STXBP5	turquoise
TUBA4A	turquoise
ROGDI	turquoise
CPLX1	turquoise
GRIN1	turquoise
CIT	turquoise
FBXO2	turquoise
GIT1	turquoise
C4B	turquoise
ACOT7	turquoise
NDUFV2	turquoise
AKR1B1	turquoise
DLG3	turquoise
NT5DC3	turquoise
ARHGAP26	turquoise
GYG1	turquoise
ATP5J	turquoise
COX5A	turquoise
ARPC5L	turquoise
MLC1	turquoise
HAPLN4	turquoise
AP1B1	turquoise
HIST2H3PS2	turquoise
ILK	turquoise
SPARCL1	turquoise
CAMK2D	turquoise
RAP1GAP	turquoise
DNAJC5	turquoise
TUFM	turquoise
GLUL	turquoise
HSPA4L	turquoise
ATP6V1E1	turquoise
SNTA1	turquoise
PGM2L1	turquoise
PITHD1	turquoise
GDAP1	turquoise
SRGAP3	turquoise
GPRIN1	turquoise
PTGES2	turquoise
IDH3G	turquoise
ENSA	turquoise
PHYHIP	turquoise
SEPT11	turquoise
NCKIPSD	turquoise
CPNE6	turquoise
CAP1	turquoise
ATP1B1	turquoise
CLTB	turquoise
GSTM2	turquoise
CHGB	turquoise
SAMM50	turquoise
SFXN3	turquoise
SH3GL3	turquoise
CAMK2B	turquoise
S100A10	turquoise
DPYSL4	turquoise
NCL	turquoise
VDAC2	turquoise
TPPP	turquoise
ALDH1L1	turquoise
PGM1	turquoise
AP3M2	turquoise
NDUFB11	turquoise
FAH	turquoise
FAHD1	turquoise
ABR	turquoise
RAPGEF2	turquoise
APOO	turquoise
UQCRQ	turquoise
XRCC5	turquoise
PTGDS	turquoise
PREP	turquoise
BDH2	turquoise
PARK7	turquoise
PACS1	turquoise
NUMA1	turquoise
DTNA	turquoise
PGLS	turquoise
FTL	turquoise
AKAP5	turquoise
GABBR1	turquoise
RAP1GAP2	turquoise
NECAB2	turquoise
SOGA3	turquoise
CNN3	turquoise
ALCAM	turquoise
LAMP1	turquoise
SPTAN1	turquoise
LHPP	turquoise
UGP2	turquoise
PPP1R7	turquoise
PDIA3	turquoise
UBE2O	turquoise
PYGM	turquoise
ASAH1	turquoise
CD99	turquoise
SCAMP5	turquoise
NRBP1	turquoise
USP7	turquoise
MAPK10	turquoise
OTUB1	turquoise
MAPT	turquoise
PDXP	turquoise
ITSN1	turquoise
HSPA12A	turquoise
NGEF	turquoise
HNRNPU	turquoise
AP2S1	turquoise
COMT	turquoise
H2AFV	turquoise
CDC37	turquoise
GRM3	turquoise
PLCD3	turquoise
VDAC3	turquoise
FBXO41	turquoise
FXYD6	turquoise
AFG3L2	turquoise
NTM	turquoise
DARS	turquoise
SH3GL1	turquoise
HNMT	turquoise
AGAP2	turquoise
H1FX	turquoise
C1QBP	turquoise
SYN1	turquoise
TBC1D24	turquoise
NRN1	turquoise
GNAI1	turquoise
PPIA	turquoise
FSD1	turquoise
CTSD	turquoise
CMBL	turquoise
MTCH2	turquoise
B2M	turquoise
GPR158	turquoise
CEP170B	turquoise
PLXNB1	turquoise
CALB2	turquoise
PGM2	turquoise
TRIO	turquoise
ANKFY1	turquoise
ATP5H	turquoise
SEC14L2	turquoise
G3BP2	turquoise
TWF2	turquoise
NRCAM	turquoise
AVL9	turquoise
ABHD14B	turquoise
FAM49A	turquoise
RAPGEF4	turquoise
UQCRH	turquoise
GNAS	turquoise
YWHAH	turquoise
LGALSL	turquoise
H1F0	turquoise
AIFM1	turquoise
LTA4H	turquoise
LASP1	turquoise
PGM3	turquoise
WDR37	turquoise
ATP5F1	turquoise
PRKCB	turquoise
FAM49B	turquoise
PIP4K2C	turquoise
APEX1	turquoise
CPNE3	turquoise
TOLLIP	turquoise
ARPC5	turquoise
GOT1	turquoise
NAMPT	turquoise
TJP1	turquoise
DDX39B	turquoise
PHB2	turquoise
IGSF8	turquoise
EEA1	turquoise
CROCC	turquoise
ECHS1	turquoise
FH	turquoise
GABRB2	turquoise
FNTA	turquoise
NAPB	turquoise
MTHFD1	turquoise
HSPA1B	turquoise
PPME1	turquoise
CAPZA2	turquoise
OGT	turquoise
S100A16	turquoise
HSPD1	turquoise
LZIC	turquoise
PPIB	turquoise
C1QC	turquoise
PSME1	turquoise
EIF4A1	turquoise
PPM1H	turquoise
PTK2B	turquoise
PDE2A	turquoise
ARHGDIB	turquoise
CLSTN1	turquoise
STAT3	turquoise
FLOT2	turquoise
RAB3GAP2	turquoise
XRCC6	turquoise
BANF1	turquoise
GSK3A	turquoise
UCHL1	turquoise
UTRN	turquoise
CSNK2A1	turquoise
CHL1	turquoise
RAB14	turquoise
NRGN	turquoise
ARF5	turquoise
GATM	turquoise
CNRIP1	turquoise
EFR3B	turquoise
WDR47	turquoise
CAMKK2	turquoise
HPCAL4	turquoise
VPS26B	turquoise
HAGH	turquoise
BCL2L13	turquoise
PCSK1N	turquoise
HNRNPA1	turquoise
SMC1A	turquoise
RAB1A	turquoise
ARF3	turquoise
SUN2	turquoise
DLG1	turquoise
ADAM23	turquoise
SLK	turquoise
CNTN1	turquoise
EPS15L1	turquoise
ABHD10	turquoise
TIMM44	turquoise
YWHAZ	turquoise
CD99L2	turquoise
PEA15	turquoise
HDHD2	turquoise
DOCK3	turquoise
DBNL	turquoise
MTX2	turquoise
NDUFB1	turquoise
PICK1	turquoise
PRKCE	turquoise
NAGK	turquoise
CRIP2	turquoise
NCAM1	turquoise
TIMM9	turquoise
PPP2CA	turquoise
DNPEP	turquoise
DBT	turquoise
RPS6KA2	turquoise
NDUFC2	turquoise
USP14	turquoise
USMG5	turquoise
ANK2	turquoise
PDE1A	turquoise
STXBP1	turquoise
DNAJC11	turquoise
LYRM4	turquoise
AGAP3	turquoise
BDH1	turquoise
H2AFY	turquoise
CA4	turquoise
CTSB	turquoise
RAB3GAP1	turquoise
MAP1S	turquoise
FAM162A	turquoise
HMOX2	turquoise
MT-ND5	turquoise
DIRAS1	turquoise
MT-ND1	turquoise
UBXN6	turquoise
COX6A1	turquoise
HTT	turquoise
GNAI2	turquoise
BRSK1	turquoise
PPP1CB	turquoise
UQCR10	turquoise
HSD17B4	turquoise
HAPLN1	turquoise
HLA-A	turquoise
NDUFB7	turquoise
PRRT3	turquoise
RAB11FIP5	turquoise
ETFA	turquoise
HYOU1	turquoise
MTX1	turquoise
ATAD3A	turquoise
PLXNB2	turquoise
RBP1	turquoise
MFN2	turquoise
SCAMP1	turquoise
MAPT	turquoise
TMSB10	turquoise
NBEA	turquoise
CALB1	turquoise
PDE1B	turquoise
KIF5B	turquoise
FLOT1	turquoise
ANXA11	turquoise
ARL15	turquoise
HEBP2	turquoise
ATL3	turquoise
STK32C	turquoise
SNX4	turquoise
PRKRA	turquoise
AKR1A1	turquoise
MLF2	turquoise
NDUFB6	turquoise
MCTS1	turquoise
SLC44A2	turquoise
UNC13A	turquoise
PTGR2	turquoise
TOM1	turquoise
SCG3	turquoise
ALDOA	turquoise
RUVBL1	turquoise
IARS	turquoise
DST	turquoise
MPST	turquoise
ISOC1	turquoise
CSNK2A2	turquoise
GRM2	turquoise
ADCYAP1R1	turquoise
PMVK	turquoise
IMPA1	turquoise
SH3BGRL2	turquoise
DNAJB4	turquoise
RAB12	turquoise
SPR	turquoise
DYNC1LI1	turquoise
PON2	turquoise
SHC3	turquoise
MCU	turquoise
ACTG1	turquoise
IGSF21	turquoise
NQO1	turquoise
TXNRD1	turquoise
PPP1R21	turquoise
SUCLG2	turquoise
TROVE2	turquoise
ABI1	turquoise
ABCD3	turquoise
SLC8A1	turquoise
PIR	turquoise
MECR	turquoise
APOL2	turquoise
CHDH	turquoise
TNR	turquoise
RNPEP	turquoise
PFKL	turquoise
ALDH6A1	turquoise
SCARB2	turquoise
SPP1	turquoise
F3	turquoise
PALM	turquoise
NPTXR	turquoise
LARS	turquoise
C2CD2L	turquoise
PC	turquoise
PTRHD1	turquoise
TOMM22	turquoise
DAK	turquoise
ITPKA	turquoise
SLC6A7	turquoise
TIPRL	turquoise
INPP4A	turquoise
HSDL2	turquoise
RAP2B	turquoise
PRR36	turquoise
ATG3	turquoise
S100A13	turquoise
TTC7B	turquoise
TMEM126A	turquoise
FECH	turquoise
NTRK2	turquoise
ABRACL	turquoise
CLVS2	turquoise
TST	turquoise
GLRX3	turquoise
MT-CO1	turquoise
CARHSP1	turquoise
FKBP1A	turquoise
CDC42BPB	turquoise
GLO1	turquoise
MT-ND2	turquoise
LRRC57	turquoise
TSFM	turquoise
BCAS3	turquoise
YWHAB	turquoise
PDK2	turquoise
TIMM8A	turquoise
ASAP1	turquoise
TBC1D10B	turquoise
TPM4	turquoise
CCNY	turquoise
DMD	turquoise
BAX	turquoise
PTPRN2	turquoise
NLGN2	turquoise
GUCY1A2	turquoise
C2CD4C	turquoise
PPA2	turquoise
VPS52	turquoise
MYO6	turquoise
MYLK	turquoise
SH3GLB2	turquoise
APRT	turquoise
FGF12	turquoise
ESYT2	turquoise
PRKAR1B	turquoise
SNRPD3	turquoise
CREG1	turquoise
GNG3	turquoise
IMPDH2	turquoise
PNPO	turquoise
PSMD5	turquoise
GRIN2B	turquoise
DNAJA3	turquoise
MT-ATP6	turquoise
GNAI3	turquoise
TIMM50	turquoise
CCDC136	turquoise
RAB31	turquoise
THNSL1	turquoise
XPOT	turquoise
RDH14	turquoise
RABL6	turquoise
GBE1	turquoise
RBBP9	turquoise
GAA	turquoise
CAMK2G	turquoise
RFTN1	turquoise
DHX15	turquoise
ZADH2	turquoise
CYTH3	turquoise
C9ORF172	turquoise
TFG	turquoise
PPT1	turquoise
SHANK2	turquoise
SRR	turquoise
CYLD	turquoise
NT5DC1	turquoise
FBXL18	turquoise
HIP1R	turquoise
HK1	blue
PDHA1	blue
TAGLN3	blue
SLC25A6	blue
AP2M1	blue
FARSB	blue
NDUFA9	blue
RHOB	blue
NDUFA13	blue
ARPC4	blue
NDUFA10	blue
SYP	blue
SLC25A11	blue
CS	blue
NDUFS3	blue
UQCRC2	blue
NDUFA2	blue
THY1	blue
SDHB	blue
NDUFS5	blue
COX4I1	blue
NDUFS6	blue
NDUFS8	blue
IDH3A	blue
DLAT	blue
ATP5O	blue
ATP5C1	blue
GNAO1	blue
MDH2	blue
CLTA	blue
NCKAP1	blue
PPP2R5D	blue
RAN	blue
RAB6A	blue
RAB2A	blue
CORO2B	blue
NPTX1	blue
OMG	blue
PDCD6	blue
RPLP0	blue
SMAP1	blue
NDUFB10	blue
KBTBD11	blue
SFXN1	blue
AUH	blue
VPS29	blue
LY6H	blue
MIF	blue
DUSP3	blue
HSPA8	blue
LGI1	blue
PPP2R5E	blue
CUL5	blue
GNG7	blue
COX6B1	blue
VDAC1	blue
NDUFA5	blue
PRKACA	blue
NDUFA11	blue
BCAP31	blue
UBE2N	blue
SLC25A4	blue
PVRL1	blue
TUBB2B	blue
SLC25A3	blue
NDUFB5	blue
CDK5	blue
CPNE5	blue
GNB2	blue
NAPG	blue
SCCPDH	blue
SUCLG1	blue
CRAT	blue
BRK1	blue
SLC25A5	blue
MT-CO2	blue
SEPT3	blue
ACOT9	blue
AGK	blue
NPTN	blue
NDUFB8	blue
NSF	blue
DLGAP1	blue
CHCHD3	blue
SULT4A1	blue
GAPDH	blue
HSPE1	blue
COX5B	blue
MAP2K4	blue
AP1G1	blue
KIF5C	blue
CYCS	blue
CELF2	blue
MAP4	blue
NEBL	blue
CDC42	blue
PSMA6	blue
TECR	blue
RTN1	blue
RPS19	blue
PARP1	blue
PDCD6IP	blue
AK4	blue
PRDX3	blue
DIRAS2	blue
IDH2	blue
ATP5L	blue
RAB5B	blue
LANCL2	blue
MDH1	blue
FYN	blue
IARS2	blue
PCMT1	blue
LDHA	blue
ATP5D	blue
ARPC2	blue
YWHAG	blue
PTPRZ1	blue
TUBA1B	blue
ADIRF	blue
RHOA	blue
TUBA1A	blue
ATP5J2-PTCD1	blue
TPM3	blue
NCDN	blue
RPL4	blue
CMPK1	blue
PSMA4	blue
GABARAPL2	blue
LRRC47	blue
GBAS	blue
COPS4	blue
RPS20	blue
MAP1LC3A	blue
NONO	blue
TUBB	blue
NDUFB3	blue
DNM2	blue
PSMD13	blue
PKM	blue
DPYSL2	blue
CAND1	blue
NME2	blue
DDX3X	blue
RPL7A	blue
UBA1	blue
SEPT7	blue
PRDX5	blue
GNG2	blue
GPX4	blue
YWHAE	blue
PPAP2B	blue
LONP1	blue
CYB5R3	blue
TPM3	blue
GNL1	blue
XPNPEP1	blue
GPRC5B	blue
TUBB4A	blue
CTNND1	blue
NDUFAB1	blue
SRM	blue
ARHGAP44	blue
RAB6B	blue
KHDRBS3	blue
REEP5	blue
PPP2R2A	blue
TRAP1	blue
CSDE1	blue
RAB3D	blue
VPS45	blue
DNM1	blue
ATPIF1	blue
YARS	blue
CCT4	blue
ACADVL	blue
HSD17B12	blue
NPEPPS	blue
MFF	blue
OLA1	blue
TTYH1	blue
ADAM22	blue
ACSL6	blue
ARPC1A	blue
ACOT13	blue
CYBRD1	blue
GUCY1B3	blue
FIS1	blue
SLC1A3	blue
TUBB4B	blue
GLOD4	blue
MARS	blue
PCBP2	blue
PCYOX1	blue
PTGES3	blue
ANXA7	blue
BAG6	blue
GPX1	blue
EEF1G	blue
ACLY	blue
RPS10-NUDT3	blue
ARL8B	blue
TMSB4X	blue
CUL2	blue
DKK3	blue
IRGQ	blue
DCXR	blue
SARS2	blue
PNPLA6	blue
KCTD12	blue
EIF5A	blue
RPL22	blue
ATP5I	blue
ELAVL4	blue
PSMB1	blue
SNX2	blue
NSFL1C	blue
AGL	blue
ACAT1	blue
MESDC2	blue
PHYHIPL	blue
FARP1	blue
WASL	blue
KIF1A	blue
COPS7A	blue
RAP1B	blue
EIF6	blue
ETFB	blue
MPP1	blue
RDH11	blue
PA2G4	blue
MRPS36	blue
DSTN	blue
FIBP	blue
CD59	blue
GLRX	blue
PANK4	blue
FN3K	blue
KIF2A	blue
TPI1	blue
OXSR1	blue
ADD1	blue
SLC25A25	blue
PCBP1	blue
TMEM11	blue
SCP2	blue
PFDN1	blue
GMFB	blue
SORBS1	blue
DDAH1	blue
BLVRA	blue
GNB4	blue
COX7C	blue
PSMA7	blue
ARL3	blue
COMMD9	blue
GSTM3	blue
PSMD3	blue
RAB18	blue
CAPN5	blue
CAB39	blue
GMPR2	blue
FAM169A	blue
GGT7	blue
RPS3A	blue
ARL6IP5	blue
MTPN	blue
RPL18	blue
VTA1	blue
HSDL1	blue
RARS	blue
PDIA3	blue
SFXN5	blue
CDC42EP4	blue
RPS16	blue
VPS26A	blue
RHOT1	blue
TXN	blue
PSMD1	blue
PTPRD	blue
GMPS	blue
PRKAG1	blue
ABLIM1	blue
SNX12	blue
ERH	blue
TARS	blue
NIT2	blue
MAP2K2	blue
OSBPL8	blue
CBR3	blue
FXYD1	blue
PSMB6	blue
GCSH	blue
TBC1D17	blue
CORO1C	blue
HNRNPUL2	blue
PSMD12	blue
COPG1	blue
PSMD14	blue
NEO1	blue
SEMA4D	blue
SNX1	blue
PGAM1	blue
PPP2R2C	blue
PTK2	blue
TPD52L2	blue
MAP1LC3B	blue
RABGAP1	blue
CISD2	blue
TLN1	brown
ANXA2	brown
VCL	brown
MYH9	brown
VIM	brown
TAGLN2	brown
MAP1B	brown
FLNA	brown
SCG2	brown
PDLIM5	brown
MAPK1	brown
S100A11	brown
CTTN	brown
CAV1	brown
RTN4	brown
LAMB2	brown
CLU	brown
ANXA4	brown
PAK3	brown
TAGLN	brown
HN1	brown
PTRF	brown
COL6A3	brown
VCP	brown
HSPG2	brown
COL6A1	brown
MAP7D1	brown
COL4A1	brown
PHACTR1	brown
PRELP	brown
TPM2	brown
COL6A2	brown
TNS1	brown
ACTC1	brown
RUFY3	brown
BGN	brown
KIF21A	brown
COL14A1	brown
KIAA1211L	brown
TPM1	brown
HMGN2	brown
SRCIN1	brown
EHD2	brown
CRABP1	brown
AKAP12	brown
ANK3	brown
ASS1	brown
MYL6	brown
RRAS	brown
TINAGL1	brown
LGALS3	brown
FERMT2	brown
OGN	brown
PTBP1	brown
MYH11	brown
F13A1	brown
MYO1C	brown
DYNC1I1	brown
LAMC1	brown
PKIA	brown
TPD52	brown
HSD17B10	brown
CHCHD6	brown
NID1	brown
SYT1	brown
STOM	brown
LAMA5	brown
COL1A1	brown
CALD1	brown
REEP2	brown
COL1A2	brown
COL4A2	brown
STAM	brown
HGS	brown
NUTF2	brown
SERBP1	brown
PIP4K2B	brown
CCK	brown
ATP8A1	brown
ALDH3A2	brown
AGRN	brown
S100A6	brown
RPN1	brown
COL18A1	brown
UBQLN1	brown
COA6	brown
PALM2	brown
S100A4	brown
JUP	brown
HSPA4	brown
PHPT1	brown
GFRA2	brown
LSAMP	brown
RPN2	brown
LPP	brown
ATP1B3	brown
ZC2HC1A	brown
CRIP1	brown
CTNNB1	brown
TGM2	brown
ISCU	brown
UBE2D3	brown
GLUD1	brown
SLC9A1	brown
DCTN1	brown
HSPA9	brown
HTRA1	brown
AGT	brown
HNRNPC	brown
MYL12A	brown
PARVA	brown
ARHGDIA	brown
CTNNA2	brown
CYFIP1	brown
PLD3	brown
KLC1	brown
PPP1R2	brown
CAMKK1	brown
TMEM30A	brown
ALDH5A1	brown
LYRM7	brown
LYNX1	brown
ATP2B4	brown
COX7A1	brown
GGCT	brown
EHD1	brown
CFL1	brown
PPP1CC	brown
SNX9	brown
MTSS1L	brown
GPD2	brown
RANBP1	brown
RSU1	brown
ARRB1	brown
STRAP	brown
SH3BGRL3	brown
AGFG1	brown
CRMP1	brown
RLTPR	brown
ERP29	brown
CISD1	brown
MAP4	brown
APOE	brown
NCAM2	brown
MARK2	brown
COASY	brown
PPP1R1B	brown
ARHGAP35	brown
PFDN6	brown
SNPH	brown
GANAB	brown
HDGF	brown
ACTN4	brown
CPNE4	brown
PTGR1	brown
MPP2	brown
PMPCA	brown
MAP2K1	brown
LIN7A	brown
ANXA6	brown
LMAN1	brown
NADK2	brown
SLC4A4	brown
PEX5L	brown
HINT1	brown
RALY	brown
KIF3A	brown
ACTR2	brown
TTC1	brown
ARF4	brown
ACAA2	brown
NPM1	brown
SORBS2	brown
HNRNPU	brown
AARS	brown
SSR1	brown
UNCHARACTERIZED	brown
EGFR	brown
GNPDA1	brown
LYPLAL1	brown
HIST2H2AB	brown
0	brown
SLC2A13	brown
UQCR11	brown
U2AF2	brown
SLC24A2	brown
COPS3	brown
RRBP1	brown
SYT2	brown
PPP2R5C	brown
LZTFL1	brown
P4HB	brown
HMGCL	brown
PRPSAP2	brown
CPT1A	brown
PRODH	brown
EIF3M	brown
RGS6	brown
CIAPIN1	brown
NDRG4	brown
NDUFAF4	brown
SDCBP	brown
ANK2	brown
EXOC4	brown
NDRG3	brown
NT5C2	brown
RASA1	brown
ALDH2	brown
PDDC1	brown
MCAM	brown
UFL1	brown
NCAM1	brown
C2CD5	brown
ARFGEF2	brown
LRSAM1	brown
BLOC1S5-TXNDC5	brown
HRSP12	brown
PPID	brown
EIF3L	brown
QPRT	brown
CDK5RAP3	brown
RAB9B	brown
SOD1	brown
TIMM13	brown
ANXA3	brown
GSN	yellow
HSPA2	yellow
PADI2	yellow
GNA13	yellow
CLIC4	yellow
TPPP3	yellow
RDX	yellow
CRYAB	yellow
CSRP1	yellow
EPB41L2	yellow
VCAN	yellow
CLTC	yellow
TJP2	yellow
TALDO1	yellow
PGAM2	yellow
HAPLN2	yellow
FMNL2	yellow
SIRT2	yellow
ATP5A1	yellow
CBR1	yellow
S100B	yellow
MAG	yellow
CNP	yellow
ANLN	yellow
PLP1	yellow
BCAS1	yellow
MOG	yellow
NEFH	yellow
PFN1	yellow
ERMN	yellow
SEPT6	yellow
SEPT10	yellow
CD9	yellow
GLTP	yellow
PIP4K2A	yellow
SLC44A1	yellow
QDPR	yellow
SLC12A5	yellow
NEFL	yellow
NDRG1	yellow
RHOG	yellow
ANK2	yellow
CA2	yellow
CLDN11	yellow
SEPT4	yellow
GLIPR2	yellow
LLGL1	yellow
FGF1	yellow
NEFM	yellow
RAP1A	yellow
GRHPR	yellow
RNH1	yellow
TNC	yellow
CNDP2	yellow
MYO1D	yellow
PRKAR1A	yellow
PMP2	yellow
HMGB1	yellow
INA	yellow
CADM4	yellow
ENPP6	yellow
GDI2	yellow
EPB41L1	yellow
MBP	yellow
PLEKHB1	yellow
BIN1	yellow
PLIN3	yellow
QKI	yellow
KIAA1598	yellow
APOD	yellow
PPP1R14A	yellow
GDAP1L1	yellow
FSCN1	yellow
SPTBN1	yellow
OPALIN	yellow
RAB3C	yellow
ATP2B4	yellow
GNAQ	yellow
PLS3	yellow
MAPRE1	yellow
FTH1	yellow
ASPA	yellow
NFASC	yellow
DYNC1H1	yellow
ALDH7A1	yellow
CFL2	yellow
SEPT8	yellow
PHB	yellow
KIAA1468	yellow
TPRG1L	yellow
ADAM10	yellow
NFASC	yellow
JAM3	yellow
SBDS	yellow
CYB5R2	yellow
SLC12A2	yellow
CAPZB	yellow
ENDOD1	yellow
NUDT5	yellow
CMTM5	yellow
SPTAN1	yellow
CKB	yellow
DYNC1LI2	yellow
DAAM2	yellow
TRIM2	yellow
GPD1	yellow
MYH14	yellow
AMER2	yellow
PTPRN	yellow
LGALS3BP	yellow
PLLP	yellow
MAP6D1	yellow
ERO1L	yellow
DYNC1I2	yellow
GAD2	yellow
CNTNAP1	yellow
ALDH1A1	yellow
MYH10	yellow
DPYSL5	yellow
LGI3	yellow
GCLC	yellow
TLN2	yellow
LIPE	yellow
RAB27B	yellow
CPPED1	yellow
ECHDC1	yellow
SCG5	yellow
TMOD1	yellow
PRKAR2A	yellow
GM2A	yellow
OSBPL1A	yellow
NDRG2	yellow
MVP	yellow
GPI	yellow
CNTN2	yellow
PCCB	yellow
CDS2	yellow
WNK1	yellow
INF2	yellow
HEBP1	yellow
P2RX7	yellow
C11ORF54	yellow
STXBP3	yellow
SORT1	yellow
DPP3	yellow
RCN1	yellow
CARNS1	yellow
CD82	yellow
PLCL1	yellow
ELMO1	yellow
PSAT1	green
HIST1H4A	green
CRYL1	green
HIST2H2BE	green
HIST1H1E	green
LMNB2	green
AKR7A2	green
SRI	green
LGALS1	green
G6PD	green
TPP1	green
PRKCA	green
PRPS1	green
TBCB	green
HP1BP3	green
H3F3B	green
LDHB	green
HIST1H2BM	green
SCRN1	green
HIST2H2AA4	green
H2AFX	green
GNA11	green
RPL10A	green
RPS27A	green
LANCL1	green
HNRNPM	green
FN3KRP	green
SRSF1	green
HNRNPA2B1	green
MYL6B	green
SOD2	green
RPS9	green
RPS4X	green
RAB7A	green
CALM1	green
SEC22B	green
DDX17	green
COPB2	green
ALDH4A1	green
BLVRB	red
PNP	red
HBB	red
CAT	red
HBD	red
SLC4A1	red
HBA2	red
CA1	red
IGKV3-11	red
PRDX2	red
SPTB	red
APOA1	red
SPTA1	red
PGRMC1	red
TF	red
SLC2A1	red
ALB	red
IGHG1	red
IGLL5	red
IGHG4	red
IGHA1	red
HBA2	red
PGRMC2	red
IGHG3	red
IGLC3	red
TTR	red
IGHG2	red
IGHM	red
GNG5	black
TBCA	black
GABBR2	black
SLC6A11	black
RBM14	black
SVIP	black
PSMB5	black
RPS23	black
SYNGR3	black
EDF1	black
SERINC1	black
PGAM5	black
CMTM4	black
PSMC2	black
MXRA7	black
DNAJB1	black
WDR44	black
NDUFAF2	black
PSD3	black
SLC9A3R2	black
RPL26	black
MICAL3	black
PURB	black
CACNG8	black
FAM126B	black
MBP	pink
MT-ND4	pink
PRNP	pink
FABP7	pink
ATP6AP1	pink
VAMP2	pink
RAD23B	pink
TCEB2	pink
ACYP1	pink
SLC9A6	pink
WDR11	pink
GABARAPL1	pink
NCS1	pink
CSPG5	pink
TPT1	pink
FABP3	pink
GNG10	pink
PCBD1	pink
VAMP1	pink
ATP6AP2	pink
CRK	pink
ATP6V0C	pink
TUBAL3	pink
NEDD8-MDP1	pink
SAR1A	pink
STMN2	magenta
BSCL2	magenta
ADO	magenta
TPM4	magenta
GRPEL1	magenta
EIF3J	magenta
PPFIA2	magenta
MAT2B	magenta
EPB41L3	magenta
UBE2L3	magenta
CADPS	magenta
TCEB1	magenta
EIF4E	magenta
TSC22D2	magenta
WBP2	magenta
CLINT1	magenta
RPLP1	magenta
DDRGK1	magenta
ABETA	magenta
HIBCH	magenta
APP	magenta
RPS25	magenta
VAC14	purple
CSE1L	purple
SYNE1	purple
C16ORF62	purple
ISOC2	purple
FXR1	purple
SLC25A46	purple
USP9X	purple
STK39	purple
XPO7	purple
SDR39U1	purple
ARL1	purple
ADCY1	purple
KPNA4	purple
KCMF1	purple
NOP56	purple
KIAA0368	purple
CHMP7	purple
M6PR	purple
CCBL2	purple
FBXO44	purple
SH3BGRL	greenyellow
HSPH1	greenyellow
STIP1	greenyellow
CACYBP	greenyellow
HSP90AB1	greenyellow
FKBP4	greenyellow
NUDC	greenyellow
HSP90AA1	greenyellow
TSN	greenyellow
TMX4	greenyellow
CIRBP	greenyellow
CHORDC1	greenyellow
AHSA1	greenyellow
CNPY2	greenyellow
ANP32E	greenyellow
DNAJA2	greenyellow
ACBD7	greenyellow
UCHL5	greenyellow
HSP90AB4P	greenyellow
DNAJA1	greenyellow
ACADSB	greenyellow
A2M	tan
C3	tan
FGG	tan
FGA	tan
FGB	tan
SERPINA1	tan
RAC1	tan
CP	tan
SERPINA3	tan
ORM1	tan
GC	tan
HPX	tan
HP	tan
GNB3	tan
SERPING1	tan
ORM2	tan
CLIP2	salmon
HMGB2	salmon
RPS27L	salmon
SRSF4	salmon
SRSF7	salmon
RPL3	salmon
PCDH9	salmon
MARCKSL1	salmon
RPL28	salmon
RPS27	salmon
MT-CO3	salmon
EIF1AX	salmon
STMN1	cyan
TCEAL5	cyan
EIF4B	cyan
PTMA	cyan
FAIM2	cyan
PTMS	cyan
PCNP	cyan
PDAP1	cyan
TCEAL3	cyan
PAIP1	cyan
TMPO	cyan
DCTN3	cyan
DCTN2	midnightblue
CCT2	midnightblue
KCNA2	midnightblue
PDCD5	midnightblue
CCT6A	midnightblue
TCP1	midnightblue
DYNLRB1	midnightblue
SPTBN4	midnightblue
CCT5	midnightblue
CCT7	midnightblue
CCT3	midnightblue
EIF1	midnightblue
GSK3B	lightcyan
NME1	lightcyan
TIMM10	lightcyan
DENR	lightcyan
SPG20	lightcyan
FUNDC2	lightcyan
TRA2B	lightcyan
TSTA3	lightcyan
RPS14	lightcyan
MLEC	lightcyan
FBXL16	lightcyan
AP1M1	grey60
PAFAH1B1	grey60
EIF2S3	grey60
DCTN4	grey60
PPP2R2D	grey60
LIN7C	grey60
SUMO2	grey60
HSPA6	grey60
IST1	grey60
ERI3	grey60
MGST3	lightgreen
VPS35	lightgreen
IPO5	lightgreen
	lightgreen
PPP2R1A	lightgreen
VAT1L	lightgreen
RTN3	lightgreen
IPO7	lightgreen
NAPA	lightgreen
MAOA	lightgreen
MSN	grey
PRDX1	grey
PRDX6	grey
LMNA	grey
PHGDH	grey
GFAP	grey
FHL1	grey
KPNB1	grey
CALR	grey
MARCKS	grey
CSTB	grey
GFAP	grey
DHX9	grey
MACF1	grey
KCNAB2	grey
CD81	grey
SCN2B	grey
AHCY	grey
IDH1	grey
PSME2	grey
NUMBL	grey
PRKDC	grey
GRB2	grey
COPS6	grey
PAFAH1B2	grey
MAPT	grey
ILF3	grey
KTN1	grey
PSMD9	grey
CHGA	grey
PSMC3	grey
HNRNPH3	grey
ST13	grey
CHMP4B	grey
YWHAQ	grey
UGGT1	grey
GARS	grey
TMOD2	grey
SAMHD1	grey
RPS11	grey
DYNLL1	grey
ARHGAP1	grey
ACTR1B	grey
VARS	grey
ACTR3	grey
HNRNPK	grey
PDIA4	grey
LRP1	grey
EFHD2	grey
SSB	grey
GNB1	grey
DYNLL2	grey
RAP1GDS1	grey
RBMX	grey
PSAP	grey
SLC25A13	grey
DNAJB2	grey
PTPLAD1	grey
ATP1A2	grey
RYR2	grey
NUDCD2	grey
HSPA5	grey
HNRNPDL	grey
PPA1	grey
SLC25A1	grey
ENAH	grey
LARP1	grey
ANP32A	grey
PSIP1	grey
STK24	grey
MPP6	grey
TAF15	grey
EIF4H	grey
RAB10	grey
TUBB8	grey
HADH	grey
RALA	grey
UBE2V1	grey
ACTR1A	grey
CORO1B	grey
HNRNPH1	grey
HSP90B1	grey
EMD	grey
HRAS	grey
TXNL1	grey
HNRNPA3	grey
IGBP1	grey
MT-ATP8	grey
SFPQ	grey
LPHN1	grey
HNRNPR	grey
RPS2	grey
PPM1A	grey
CTNND2	grey
COA3	grey
SUGT1	grey
PDIA6	grey
ATP1B2	grey
CLASP2	grey
UBR4	grey
TPM1	grey
CBS	grey
SKP1	grey
RCN2	grey
GNAO1	grey
CADPS2	grey
SMAP2	grey
STX12	grey
SRSF3	grey
ACADM	grey
UBE2I	grey
NAP1L4	grey
TRIM3	grey
PREPL	grey
AGAP1	grey
RPL29	grey
MAPRE2	grey
KRT1	grey
SLC3A2	grey
MINK1	grey
DCLK2	grey
PRKCSH	grey
PDXK	grey
KRT10	grey
HIBADH	grey
ENOPH1	grey
TFAM	grey
RPL30	grey
XPO1	grey
ABHD16A	grey
CAPZB	grey
YKT6	grey
EIF4A2	grey
NDUFA3	grey
ACTN4	grey
FASN	grey
PFN2	grey
PIK3R1	grey
WDR13	grey
EIF3A	grey
STX4	grey
ENO2	grey
SUB1	grey
ESYT1	grey
RBFOX2	grey
CLASP1	grey
SLIRP	grey
NDUFV3	grey
SEC61A1	grey
PEPD	grey
MATR3	grey
SEC23A	grey
RPL5	grey
RPL27A	grey
CPE	grey
SNX6	grey
PTPN11	grey
BCAP29	grey
RPL7	grey
MTAP	grey
ABAT	grey
KRT2	grey
APLP1	grey
RPL34	grey
KHSRP	grey
PSMB7	grey
CDH2	grey
NUCKS1	grey
PRRT1	grey
RPL6	grey
SLC6A1	grey
GPD1L	grey
HNRNPH2	grey
NCK2	grey
MTDH	grey
PSMD2	grey
SRP9	grey
IPO9	grey
TTN	grey
WARS	grey
NUDCD3	grey
PRPF19	grey
BOLA2	grey
SND1	grey
PMPCB	grey
COPA	grey
MAT2A	grey
C19ORF70	grey
EIF3F	grey
RPL31	grey
ARL8A	grey
PAK2	grey
ATG7	grey
GNG4	grey
NAE1	grey
CCT8	grey
GPS1	grey
MECP2	grey
KIAA0196	grey
MGEA5	grey
HSP90AB2P	grey
OSTF1	grey
GSPT1	grey
SSBP1	grey
SET	grey
C1ORF123	grey
RASAL1	grey
RPS6	grey
ATOX1	grey
ADRM1	grey
APEH	grey
GLRX5	grey
TXNDC17	grey
PSMB4	grey
AHCYL1	grey
FUS	grey
RTCB	grey
0	grey
SERPINB6	grey
FKBP3	grey
VPS13A	grey
DHX30	grey
PSMD10	grey
CUTA	grey
DAG1	grey
RASGRF2	grey
GABRB3	grey
RPS8	grey
SLC7A5	grey
ILF2	grey
PSMA1	grey
TPP2	grey
GPR37L1	grey
TPD52L1	grey
BCS1L	grey
CPEB3	grey
RAB21	grey
CARS	grey
RPL13A	grey
GK	grey
ACACA	grey
AHNAK2	grey
NARS	grey
BSG	grey
RPL21	grey
EXOC6B	grey
PSMD6	grey
PLCXD3	grey
CST3	grey
PITPNB	grey
S100A1	grey
DHRS7	grey
CDC42	grey
ACAT2	grey
VPS13C	grey
RPL13	grey
EEF1B2	grey
AK2	grey
0	grey
SLC25A27	grey
SLC7A14	grey
SURF4	grey
GRIPAP1	grey
RPL37A	grey
AP1S1	grey
KPNA3	grey
RPS24	grey
GDI1	grey
PSPC1	grey
MAPK8IP3	grey
PCCA	grey
SLC16A1	grey
AK3	grey
ARPP19	grey
COPS7B	grey
NT5C	grey
CAPZA1	grey
NEDD8	grey
ITGB8	grey
PDP1	grey
HDGFRP3	grey
TRAPPC3	grey
SRSF2	grey
PCYT2	grey
SRGAP2	grey
LMNB1	grey
PSMC1	grey
PSMD4	grey
RPL15	grey
SCAMP3	grey
NUP62	grey
HSPA12B	grey
GSTO1	grey
RFK	grey
[truncated: 696 more rows]
