# Supplementary material for: Multiscale network modeling of oligodendrocytes reveals molecular components of myelin dysregulation in Alzheimer’s disease
Source: Mol Neurodegener. 2017 Nov 6;12:82. doi: 10.1186/s13024-017-0219-3 (PMC5674813; doi:10.1186/s13024-017-0219-3)
Supplement: Supplementary file 3 — Differentially expressed proteins in the MSBB proteomics data set between AD cases and controls in the OL-enriched module (which has been randomly assigned the color name “Yellow”). (TSV 9 kb) [file 13024_2017_219_MOESM3_ESM.tsv]

Protein	t_stat	p_value	q_value
ATP2B4|P23634	-3.88760625980429	0.00014878089523157	0.0179364288309598
PADI2|Q9Y2J8	-3.41488002520922	0.000805523583326192	0.0485553484588934
SEPT6|Q14141-2	3.20902959826153	0.00161795643731011	0.0650181159443388
NDRG2|Q9UN36	3.03429170598305	0.00280734844147736	0.0793364359421169
VCAN|P13611	-2.98502271208178	0.00329043927171722	0.0793364359421169
RAB27B|O00194	-2.89545035275002	0.00434723484645316	0.0862646666504301
GNA13|Q14344	-2.84616180030342	0.00500889787841451	0.0862646666504301
CSRP1|P21291	-2.53811813863451	0.0120858252309046	0.164400415182685
PGAM2|P15259	-2.53402311891681	0.0122731660020259	0.164400415182685
TJP2|Q9UDY2-6	-2.47815085495422	0.0142381118679746	0.171648974022965
BIN1|O00499	2.37787810319739	0.0186693204234244	0.191041294305426
SCG5|C9JNY7	-2.33915794511911	0.0205406199692012	0.191041294305426
GNAQ|P50148	-2.34114901137876	0.02060069124076	0.191041294305426
MBP|P02686	2.28972403086511	0.0233203249766254	0.191719558411735
GSN|P06396-2	-2.28129897130074	0.0238544203554032	0.191719558411735
HAPLN2|Q9GZV7	-2.20697972436318	0.0288602446950027	0.205288506475093
S100B|P04271	-2.20400224403154	0.0289484120308129	0.205288506475093
PLS3|P13797	2.12102970631676	0.0354429879711565	0.22648752450212
SLC12A5|Q9H2X9	-2.09249355161964	0.0379995896527034	0.22648752450212
CA2|P00918	-2.07664880788492	0.0394059873653611	0.22648752450212
NUDT5|Q9UKK9	-2.07060456971647	0.0401754699090212	0.22648752450212
TMOD1|P28289	2.05220145294832	0.0419687106718722	0.22648752450212
MAPRE1|Q15691	-2.03766989372803	0.043209904845105	0.22648752450212
ATP5A1|P25705	2.0016561271127	0.0470001919177278	0.236089787172626
TLN2|Q9Y4G6	1.86425707860321	0.0642867101605967	0.310005931817357
ALDH7A1|P49419-2	1.81993682622631	0.0706162376007983	0.324551817657372
SPTBN1|Q01082	-1.79112369106316	0.075237389186808	0.324551817657372
CNTN2|Q02246	1.78412293807666	0.0762653934728099	0.324551817657372
RNH1|P13489	-1.76532269784206	0.079516800817873	0.324551817657372
NEFH|P12036	-1.74543405349266	0.0830927191512279	0.324551817657372
CNDP2|Q96KP4	-1.72151890500898	0.0871019026531974	0.324551817657372
NEFL|P07196	-1.71798017246944	0.0877609539638191	0.324551817657372
PLCL1|Q15111	1.71285667512107	0.0888401277846751	0.324551817657372
DYNC1LI2|O43237	-1.66417555275261	0.0980218193490458	0.347562292444888
GRHPR|Q9UBQ7	-1.63753356070608	0.103465125534878	0.349230689228056
JAM3|Q9BX67	1.63394005220497	0.104286019402932	0.349230689228056
ENDOD1|O94919	-1.59722114776845	0.112285173591213	0.364518094751689
HMGB1|P09429	-1.5850576024132	0.11489837253014	0.364518094751689
DYNC1I2|Q13409-2	-1.50539030857295	0.134172732373493	0.408226576208876
ALDH1A1|P00352	1.50136257226961	0.135447955751011	0.408226576208876
TNC|P24821-4	-1.42534997333744	0.156087631140418	0.458958527979191
GAD2|Q05329	-1.35898137528676	0.176032038835687	0.481956209479692
SEPT4|O43236	1.3489990243222	0.179276551449272	0.481956209479692
MYH14|Q7Z406	-1.33592526558112	0.183903918947337	0.481956209479692
TPPP3|Q9BW30	-1.32032360566358	0.188579255319313	0.481956209479692
PIP4K2A|P48426	1.31823169613443	0.189374881316125	0.481956209479692
PRKAR1A|P10644	-1.31206817938622	0.191520672747207	0.481956209479692
DPYSL5|Q9BPU6	1.30817091243744	0.192675436442517	0.481956209479692
ENPP6|Q6UWR7	1.29124138121398	0.198600564231557	0.481956209479692
PMP2|P02689	1.28751339970128	0.199888943848822	0.481956209479692
NFASC|O94856-5	1.25271205243985	0.21220238278459	0.495537247222634
LGALS3BP|Q08380	1.24826583199672	0.213742476262938	0.495537247222634
PLLP|H3BN27	1.22185318020168	0.223575113893141	0.496986060986356
MVP|Q14764	1.21392924193294	0.226625430359673	0.496986060986356
CD82|P27701-2	1.20361968706186	0.230625689275998	0.496986060986356
QDPR|P09417	-1.19306343638375	0.234581984797959	0.496986060986356
FSCN1|Q16658	1.1920361647685	0.234979650117491	0.496986060986356
CLIC4|Q9Y696	-1.16074695719645	0.247532117983888	0.514508288396096
DAAM2|Q86T65-4	-1.14518278247464	0.254294827692237	0.519606202090941
INA|Q16352	1.10024101821414	0.272861250086598	0.546028846067928
CD9|A6NNI4	1.08746592735417	0.278536951063312	0.546028846067928
CARNS1|A5YM72	1.08216719027135	0.280813811989229	0.546028846067928
MOG|C9JTE0	1.01503409419948	0.311729025796453	0.582085046763557
SIRT2|Q8IXJ6	1.00958792687071	0.314282430694226	0.582085046763557
SLC44A1|Q8WWI5-3	1.00910949123522	0.314490271891924	0.582085046763557
CFL2|Q9Y281	0.997198162612364	0.32035197995751	0.582085046763557
RCN1|Q15293	-0.981453175663997	0.327839018390851	0.582085046763557
EPB41L2|E9PHY5	-0.979700217006913	0.328721859766805	0.582085046763557
EPB41L1|Q9H4G0	-0.963745357307456	0.336641186562584	0.582085046763557
CYB5R2|Q6BCY4	-0.953681124200522	0.341659360732928	0.582085046763557
MAG|P20916-3	0.948955680686891	0.344189087067374	0.582085046763557
DYNC1H1|Q14204	-0.941954828297469	0.347640309705427	0.582085046763557
LLGL1|Q15334	-0.913232802080444	0.362471357341367	0.598604042035091
ASPA|P45381	0.859602420504756	0.391307188676337	0.61687553055099
PPP1R14A|Q96A00	-0.85810637956514	0.392167010582269	0.61687553055099
SEPT10|E7EW69	-0.857040203087674	0.39271051573472	0.61687553055099
APOD|P05090	-0.8434235709437	0.400240955021564	0.61687553055099
NEFM|E7ESP9	-0.831525083818108	0.406964779602644	0.61687553055099
RDX|P35241	-0.816650704377084	0.415454187456021	0.61687553055099
ERMN|Q8TAM6	0.805086512241303	0.422048001606328	0.61687553055099
BCAS1|H0Y542	0.798121070897405	0.425967513938451	0.61687553055099
ANLN|Q9NQW6	-0.794331375563907	0.428418451769543	0.61687553055099
P2RX7|Q99572	-0.79052782271265	0.430418128589279	0.61687553055099
MYO1D|O94832	-0.773570983636182	0.440353422170404	0.61687553055099
PCCB|P05166	0.756763478234008	0.450285061204709	0.61687553055099
NFASC|X6RKN2	0.751616753228187	0.453419086250811	0.61687553055099
PFN1|P07737	-0.748615883255768	0.455291571438267	0.61687553055099
PRKAR2A|P13861	-0.748222121981083	0.45540466596803	0.61687553055099
CKB|P12277	0.74494749193544	0.457381662532718	0.61687553055099
HSPA2|P54652	-0.738229443377869	0.461473915624898	0.61687553055099
CADM4|Q8NFZ8	0.731432010676016	0.465639832976675	0.61687553055099
FGF1|P05230	-0.720350344360719	0.47234566225565	0.618957621736789
INF2|Q27J81-2	-0.698675241935232	0.485803766350249	0.629747917494064
LIPE|Q05469	-0.673447593381575	0.501642234168854	0.631660210407796
SORT1|Q99523	0.663732259160064	0.507841220966688	0.631660210407796
SLC12A2|P55011-3	0.66344813075614	0.508011963912194	0.631660210407796
FMNL2|Q96PY5-3	-0.663094935893304	0.508237193134484	0.631660210407796
KIAA1468|Q9P260-2	0.621652233054988	0.535111490133499	0.658274469578138
HEBP1|Q9NRV9	0.599538212078965	0.549647829377279	0.669326675321739
SBDS|A0A087X020	-0.562478471781555	0.574565480338701	0.684426945803989
CBR1|P16152	-0.556064159037616	0.578961206376194	0.684426945803989
PLP1|P60201	0.55249527573295	0.581380304682302	0.684426945803989
TRIM2|Q9C040	-0.547621191150704	0.584757112563046	0.684426945803989
GPI|P06744	-0.513007065721353	0.608679345352294	0.701488554055109
RAB3C|Q96E17	-0.509703512276626	0.610971675873481	0.701488554055109
ECHDC1|Q9NTX5	0.483732252487433	0.629233088929896	0.715461161819779
OPALIN|Q96PE5-3	0.475580271060282	0.635010680685194	0.715461161819779
CLTC|Q00610-2	-0.450707445882535	0.652800366516321	0.726160042926408
MYH10|P35580-4	-0.445512383970183	0.656553370193943	0.726160042926408
CLDN11|O75508	0.413528847831109	0.679771921616402	0.736702889055794
PTPRN|Q16849-2	0.412999603813967	0.680160950445032	0.736702889055794
ERO1L|Q96HE7	-0.407184554428061	0.684418254897646	0.736702889055794
RAP1A|P62834	0.386551539095489	0.699640894871536	0.744979913857013
STXBP3|O00186	0.379916512591655	0.704539302131176	0.744979913857013
ADAM10|O14672	-0.371637264480052	0.710646453045028	0.744979913857013
ELMO1|Q92556	-0.360905096852319	0.718659992644108	0.746885951135719
CNP|P09543	0.34827971751858	0.72812419439231	0.750254158875449
GLIPR2|Q9H4G4	0.311113378928174	0.756161796507238	0.768628514258043
LGI3|Q8N145	0.299031394930193	0.765328556705779	0.768628514258043
CPPED1|Q9BRF8	0.297789651736883	0.76627477867401	0.768628514258043
CNTNAP1|P78357	0.284567052737662	0.776369331207718	0.768628514258043
ANK2|Q01484	0.261760673869557	0.793837240496537	0.768628514258043
FTH1|P02794	0.255861609457041	0.798383020497369	0.768628514258043
RHOG|P84095	-0.239967565023037	0.810696867659957	0.768628514258043
CRYAB|E9PR44	0.220721644310845	0.825601010588299	0.768628514258043
SPTAN1|Q13813-2	-0.215222038849509	0.829887928749924	0.768628514258043
PLEKHB1|F5GZ38	0.21061416280701	0.833476256524041	0.768628514258043
WNK1|Q9H4A3-5	0.198673639505775	0.842790685104708	0.768628514258043
GDI2|P50395	-0.195869286703634	0.844974378174113	0.768628514258043
GM2A|P17900	-0.185919866881286	0.852747400586813	0.768628514258043
CAPZB|P47756	0.174132126595023	0.861979491025797	0.768628514258043
CMTM5|Q96DZ9-4	0.172129862618974	0.863553240490683	0.768628514258043
TALDO1|P37837	0.172123017404595	0.863558596256466	0.768628514258043
C11orf54|Q9H0W9-2	-0.169907528694988	0.865295211492014	0.768628514258043
GDAP1L1|Q96MZ0	-0.168262431527556	0.866601978125504	0.768628514258043
DPP3|Q9NY33-4	0.167621335241826	0.867094814470694	0.768628514258043
KIAA1598|A0MZ66-4	0.137069917373849	0.891147214428388	0.77939402885885
NDRG1|Q92597	0.135788362495928	0.892169453426616	0.77939402885885
GLTP|Q9NZD2	-0.116661373526546	0.907273912346516	0.781948154332855
TPRG1L|Q5T0D9	0.106933906297199	0.914973742102562	0.781948154332855
GPD1|P21695	-0.101982492248703	0.918906876483492	0.781948154332855
GCLC|P48506	-0.0932226974315983	0.925842228703137	0.781948154332855
OSBPL1A|Q9BXW6	-0.0887322319868195	0.929407160092517	0.781948154332855
SEPT8|Q92599	-0.0807958355445665	0.935713955437709	0.781948154332855
CDS2|O95674	-0.0730005279841208	0.941898477691838	0.781948154332855
QKI|Q96PU8-5	-0.0587828485505627	0.953199021825824	0.781948154332855
PLIN3|O60664-4	0.0584477046848925	0.953468791688856	0.781948154332855
AMER2|Q8N7J2	0.0284887239350999	0.977307239675723	0.79303326415075
PHB|P35232	0.0210614829995005	0.983225578931977	0.79303326415075
MAP6D1|Q9H9H5	-0.0166757690182872	0.98671982115892	0.79303326415075
