# Supplementary material for: Multiscale network modeling of oligodendrocytes reveals molecular components of myelin dysregulation in Alzheimer’s disease
Source: Mol Neurodegener. 2017 Nov 6;12:82. doi: 10.1186/s13024-017-0219-3 (PMC5674813; doi:10.1186/s13024-017-0219-3)
Supplement: Supplementary file 4 — Summary of read mapping from the three knockout mouse RNAseq experiments generated by TopHat. (XLSX 52 kb) [file 13024_2017_219_MOESM4_ESM.xlsx]

## Sheet: Sheet1
Sample	Total Reads	Overall Read Mapping Rate	Concordant Pair Alignment rate		Sample	Total Reads	Overall Read Mapping Rate	Concordant Pair Alignment rate		Sample	Total Reads	Overall Read Mapping Rate	Concordant Pair Alignment rate
Ugt8KO1CBM	44236786	94.7	90.3		Cnp_KO_1_CBM	50335500	93.6	88.2		PLPKO1CBM	58055970	93.6	88.7
Ugt8KO2CBM	45047855	94.5	89.8		Cnp_KO_2_CBM	55199472	93.9	88.8		PLPKO2CBM	55559583	92.8	88.1
Ugt8KO3CBM	50471604	74.8	54.4		Cnp_KO_3_CBM	37686972	93.8	88.4		PLPKO3CBM	61044725	92.7	87.7
Ugt8KO4CBM	25767246	69.3	40.7		Cnp_KO_4_CBM	45736099	92.6	86.7		PLPKO4CBM	63277990	93.3	88.5
Ugt8KO5CBM	45498436	94.1	89.4		Cnp_KO_5_CBM	109318651	92.9	87.2		PLPKO5CBM	70310145	93.8	88.6
Ugt8WT1CBM	31687216	92	85.2		Cnp_WT_1_CBM	76789124	93.9	88.5		PLPWT1CBM	45602921	94	89.3
Ugt8WT2CBM	30238688	93.3	86.8		Cnp_WT_2_CBM	112892236	94.3	89.4		PLPWT2CBM	44246491	94.3	89.5
Ugt8WT3CBM	44176383	93.8	88.6		Cnp_WT_3_CBM	96828809	93.9	88.6		PLPWT3CBM	35275320	92.6	88
Ugt8WT4CBM	70423775	94.8	90.2		Cnp_WT_4_CBM	56654386	94	88.5		PLPWT4CBM	42379598	93.3	88.5
Ugt8WT5CBM	36486875	94.5	89.9		Cnp_WT_5_CBM	64816915	92.5	86.4		PLPWT5CBM	46523708	93.1	88.6
Ugt8KO1FC	50855191	94.1	89.5		Cnp_KO_1_FC	50148666	92.6	86.7		PLPKO1FC	56030901	93	87.7
Ugt8KO2FC	47656915	94.5	89.7		Cnp_KO_2_FC	60203364	93	86.9		PLPKO2FC	46727001	92.6	87.3
Ugt8KO3FC	51397555	94.1	89.1		Cnp_KO_3_FC	52025026	93.8	88.5		PLPKO3FC	52050699	92.9	87.7
Ugt8KO4FC	30602458	94.5	89.4		Cnp_KO_4_FC	59229811	93.5	88.3		PLPKO4FC	59802688	93.2	88.1
Ugt8KO5FC	43069716	94	89		Cnp_KO_5_FC	58021400	93	87.4		PLPKO5FC	39739037	93	87.8
Ugt8WT1FC	75348825	92.2	85.5		Cnp_WT_1_FC	79939488	94.3	89.5		PLPWT1FC	45587633	93.6	88.6
Ugt8WT2FC	57347327	93.5	87.4		Cnp_WT_2_FC	38932765	94.1	89.1		PLPWT2FC	44931983	94	88.8
Ugt8WT3FC	48141158	94.7	90.2		Cnp_WT_3_FC	47301419	94.1	88.8		PLPWT3FC	45870706	92.9	87.7
Ugt8WT4FC	48873704	94.6	90		Cnp_WT_4_FC	55451307	93.8	88.3		PLPWT4FC	47946193	93.5	89.2
Ugt8WT5FC	34470597	94.3	89.2		Cnp_WT_5_FC	47988304	92.7	86.9		PLPWT5FC	51557772	92.8	87.8
