# Supplementary material for: Multiscale network modeling of oligodendrocytes reveals molecular components of myelin dysregulation in Alzheimer’s disease
Source: Mol Neurodegener. 2017 Nov 6;12:82. doi: 10.1186/s13024-017-0219-3 (PMC5674813; doi:10.1186/s13024-017-0219-3)
Supplement: Supplementary file 5 — Differentially expressed genes found the mouse knockout RNAseq analyses of Ugt8 in the CBM (Data 1) and FC (Data 2), Cnp in the FC (Data 3), and Plp1 in the CBM (Data 4). For these differential expression analyses, we mapped RNAseq reads using TopHat, converted to count space using HTSeq, used voom to transform the read space data to log2 counts per million, and used limma for differential expression analysis. We also used the Ensembl database to identify the human gene with the highest homology percentage based on protein coding region DNA divergence, and report this homology percentage for each gene. Note that the differential expression signatures of Cnp in the CBM and Plp1 in the FC were not found not have any differentially expressed genes at FDR < 0.3, so they are not included here. (ZIP 358 kb) [file 13024_2017_219_MOESM5_ESM.zip]

Archive with 4 entries (4 files):
- Data 1.tsv
- Data 2.tsv
- Data 3.tsv
- Data 4.tsv
