# Supplementary material for: Multiscale network modeling of oligodendrocytes reveals molecular components of myelin dysregulation in Alzheimer’s disease
Source: Mol Neurodegener. 2017 Nov 6;12:82. doi: 10.1186/s13024-017-0219-3 (PMC5674813; doi:10.1186/s13024-017-0219-3)
Supplement: Supplementary file 5 — Differentially expressed genes found the mouse knockout RNAseq analyses of Ugt8 in the CBM (Data 1) and FC (Data 2), Cnp in the FC (Data 3), and Plp1 in the CBM (Data 4). For these differential expression analyses, we mapped RNAseq reads using TopHat, converted to count space using HTSeq, used voom to transform the read space data to log2 counts per million, and used limma for differential expression analysis. We also used the Ensembl database to identify the human gene with the highest homology percentage based on protein coding region DNA divergence, and report this homology percentage for each gene. Note that the differential expression signatures of Cnp in the CBM and Plp1 in the FC were not found not have any differentially expressed genes at FDR < 0.3, so they are not included here. (ZIP 358 kb) [file 13024_2017_219_MOESM5_ESM.zip › Data 1.tsv]

MGI_Symbol	Human_Ensembl	HGCN_Symbol	logFC	AveExpr	t	P.Value	Q.Value	B	Chromosome	Human_Mouse_Homology
Ugt8a	ENSG00000174607	UGT8	3.30062640485731	7.53139807034759	19.6219005656927	7.66510064389128e-10	5.52277750339275e-06	10.0704316530338	3	93.1608
Arrdc2	ENSG00000105643	ARRDC2	-1.43333169388764	4.24842283656899	-7.65002793059102	1.06097344774725e-05	0.0179485347535383	3.5828867338907	8	80.8354
Plin4	ENSG00000167676	PLIN4	-2.54388868496485	2.65243172460193	-7.47885412074928	1.3088064367438e-05	0.0179485347535383	2.90290924441842	17	57.9956
Tmem125	ENSG00000179178	TMEM125	-0.953224823315971	4.50347244605674	-7.40009716213511	1.44317002238911e-05	0.0179485347535383	3.37147933049145	4	84.9315
Ebp	ENSG00000147155	EBP	0.741188706312546	4.86305505933736	7.28866488328564	1.65924009142123e-05	0.0179485347535383	3.27444374637522	X	77.8261
Mafk	ENSG00000198517	MAFK	-0.854484632962485	4.01729666016945	-7.17973835743876	1.90440455034434e-05	0.0179485347535383	3.07162795779439	5	98.0769
Rtkn	ENSG00000114993	RTKN	-1.02651109817381	5.10804826516277	-7.04253894238358	2.27002527323804e-05	0.0180480876940781	3.02104234987187	6	86.5009
Slc2a4	ENSG00000181856	SLC2A4	-1.01214611801376	3.88824761381823	-6.96299041890636	2.51600901904376e-05	0.0180480876940781	2.81347677271391	11	95.2849
Itgad	ENSG00000156886	ITGAD	-2.57828849820949	1.66904925624372	-6.89321645643799	2.75539706917197e-05	0.0180480876940781	2.17103532091835	7	72.0069
Tnni1	ENSG00000159173	TNNI1	-0.958900234550771	2.3666872408641	-6.73003354626203	3.41614459129713e-05	0.0205113707065155	2.19575704586885	1	97.861
Fkbp5	ENSG00000096060	FKBP5	-1.47114994276803	4.59530727605588	-6.58587806546772	4.14219439393404e-05	0.0222886741180868	2.4551456071673	17	86.8709
Zmym1	ENSG00000197056	ZMYM1	0.967677143063217	4.65015526202917	6.50253035311288	4.63611115061273e-05	0.0222886741180868	2.35701309252397	4	55.5166
Abca1	ENSG00000165029	ABCA1	-0.648076064356085	7.01850023604592	-6.5018822465569	4.64019047197928e-05	0.0222886741180868	2.39934372025525	4	95.3118
Serpinh1	ENSG00000149257	SERPINH1	0.914553407572156	6.3325422497971	6.32887359620616	5.8797633891417e-05	0.026477657045429	2.17671817123904	7	94.0191
Gcnt1	ENSG00000187210	GCNT1	0.824573724506674	4.33223434242128	6.19428042090596	7.08842051640553e-05	0.0284818419240951	1.96356852554366	19	85.0467
Idi1	ENSG00000067064	IDI1	0.970118784068446	5.77455912892916	6.19156084284666	7.11542575320942e-05	0.0284818419240951	2.00008162425038	13	77.4648
Wfikkn2	ENSG00000173714	WFIKKN2	-2.58075690256467	2.22465887577442	-6.14098637382976	7.63819179107319e-05	0.0289652074760955	1.53116709932505	11	92.1875
Anln	ENSG00000011426	ANLN	1.06363665943003	4.89077644791186	6.02961007229829	8.9398207199273e-05	0.0301219956015075	1.77622494759946	9	79.8043
Ccdc136	ENSG00000128596	CCDC136	-0.642872023585909	6.01984924323392	-6.02394212789905	9.01210464185639e-05	0.0301219956015075	1.78882497856225	6	61.8717
Sirt2	ENSG00000068903	SIRT2	-0.870581955374602	7.16601619654565	-5.92524109543819	0.000103761752302551	0.0301219956015075	1.65875453365314	7	87.6607
Sqle	ENSG00000104549	SQLE	0.639265972706561	6.35543456932663	5.76840114461586	0.000130169160724987	0.0360723505086555	1.44603846708104	15	84.1463
Klf15	ENSG00000163884	KLF15	-0.592205779373149	4.56752104132824	-5.73611472741622	0.000136446863264837	0.0364115760634076	1.38800071309117	6	85.0962
Klk6	ENSG00000167755	KLK6	1.47343723351768	2.67510783101651	5.53605333050723	0.000183286988152872	0.0455379339047697	0.958660514510031	7	68.4426
Eef2k	ENSG00000103319	EEF2K	-0.548058537217949	5.42982688682816	-5.48300640907035	0.000198393290522239	0.0476480806808231	1.05314053341474	7	89.931
AF529169	ENSG00000169330	KIAA1024	-0.586997215122373	4.63911647348444	-5.38166513688373	0.000231056147610353	0.0521706707420643	0.906259302317324	9	89.8472
Ndst3	ENSG00000164100	NDST3	0.664795105314591	6.9705013688019	5.37980754414372	0.000231705697592387	0.0521706707420643	0.908058127296716	3	93.4708
Tra2a	ENSG00000164548	TRA2A	0.807643916689826	5.39834560594461	5.26494122162344	0.00027589270451056	0.0562530560232017	0.744418606191904	6	99.2908
Thbs3	ENSG00000169231	THBS3	-0.821627631621411	3.56143153747646	-5.25870725094151	0.000278533543203847	0.0562530560232017	0.70060650890231	3	97.1757
Gatm	ENSG00000171766	GATM	0.518426856982126	6.53233783008261	5.25435085631608	0.000280394912394818	0.0562530560232017	0.729162040701107	2	95.7447
Map3k6	ENSG00000142733	MAP3K6	-1.30235185223049	2.30770440382554	-5.25278680782694	0.000281066403353363	0.0562530560232017	0.537148513485468	4	87.1118
Csrnp1	ENSG00000144655	CSRNP1	-1.0677501401806	3.16049775830295	-5.22586417346734	0.000292896418882519	0.0568651936075887	0.620847379852293	9	72.4958
Junb	ENSG00000171223	JUNB	-1.03337954466902	4.25679166327398	-5.21044268260157	0.000299909645300992	0.0568651936075887	0.659567591874156	8	93.0836
Hn1l	ENSG00000206053	HN1L	0.5660029178925	3.87057360111684	5.18122678035858	0.000313688965999731	0.0579527863036962	0.609423070123837	17	79.4737
Tnip2	ENSG00000168884	TNIP2	-0.810854272370515	2.43871113890385	-5.13195593485853	0.000338469193069224	0.059091009100826	0.412833700696996	5	79.021
Rgs5	ENSG00000143248	RGS5	0.91340769607721	5.48087388153692	5.10662421453873	0.000352009274848821	0.059091009100826	0.516296773456446	1	88.1081
Cdh19	ENSG00000071991	CDH19	-0.792101296667548	3.48464625671698	-5.09385745228678	0.000359049608996895	0.059091009100826	0.47052978585786	1	75.1295
1810010H24Rik	ENSG00000186665	C17orf58	-0.681007434515118	2.04762785328896	-5.09062381955037	0.000360856387780638	0.059091009100826	0.305134152509752	11	87.6289
Clasrp	ENSG00000104859	CLASRP	-0.657896103653505	4.35382270359247	-5.06593125276419	0.000374974782765964	0.0591351345984683	0.456421194830592	7	94.9555
Ptpdc1	ENSG00000158079	PTPDC1	-0.593192310597225	5.14587605824319	-5.04774235552815	0.000385748070176943	0.0591351345984683	0.430389758660889	13	73.0198
Fam83d	ENSG00000101447	FAM83D	-0.890512251018122	3.41545263745837	-5.02161006259323	0.000401803325338174	0.0591918499897113	0.365967606277977	2	73.4959
Fabp7	ENSG00000164434	FABP7	1.46051096402572	6.4129941984036	5.02042401101395	0.000402548588501635	0.0591918499897113	0.389876156156009	10	87.1212
Hmgcs2	ENSG00000134240	HMGCS2	-0.87291718615446	4.0470251316581	-4.9732776658424	0.000433390186497662	0.0614882090474169	0.319232406863182	3	89.3701
Hsph1	ENSG00000120694	HSPH1	0.576480362185146	6.63118681844202	4.96196211842685	0.000441158141678759	0.0614882090474169	0.302266563593419	5	89.5349
Polr3e	ENSG00000058600	POLR3E	-0.534680065159731	6.02601423708239	-4.93412956124942	0.000460897891361035	0.0614882090474169	0.259250972225331	7	92.3729
Zbtb22	ENSG00000236104	ZBTB22	-0.464373554283666	5.63810015147194	-4.92701618191842	0.000466091297020367	0.0614882090474169	0.249749418254052	17	86.4353
Car14	ENSG00000118298	CA14	-0.88873843414882	3.17729794662712	-4.92260767284604	0.000469340919298853	0.0614882090474169	0.214830091805712	3	83.9763
Klhdc9	ENSG00000162755	KLHDC9	-0.688974721448234	2.81702126953085	-4.92256906888812	0.000469369480771852	0.0614882090474169	0.186005734295924	1	83.6676
Uba6	ENSG00000033178	UBA6	0.694257106596333	5.63196022142544	4.90777054033368	0.000480454790283614	0.0618164678747634	0.222774002996761	5	89.0684
Ano3	ENSG00000134343	ANO3	0.729116697482467	5.01315662780764	4.84312072482589	0.000532228302524353	0.0666202791421376	0.129968643788681	2	93.6799
Tmem64	ENSG00000180694	TMEM64	0.568448577604997	6.62841073837967	4.83023306782272	0.00054323596536705	0.0666202791421376	0.105400515293264	4	88.9474
Scn2b	ENSG00000149575	SCN2B	0.693807487335954	8.68547305068827	4.81701429438121	0.000554776444535286	0.0666202791421376	0.0883189564773286	9	92.093
Noc3l	ENSG00000173145	NOC3L	0.537687651453037	4.43675634936824	4.76086167477136	0.00060676176337378	0.0713196731802042	0.0107619178039808	19	90.25
Snx22	ENSG00000157734	SNX22	-0.69400884634591	3.54730355464871	-4.75374596601193	0.000613707383535762	0.0713196731802042	-0.00665606964382004	9	82.9016
Tmem132b	ENSG00000139364	TMEM132B	-0.819444698363017	5.19841958381138	-4.73764312481799	0.00062973670823181	0.0720208339287893	-0.0314237630030574	5	85.0649
Gpr89	ENSG00000117262	GPR89A	0.474145853488435	4.84625432925564	4.72604232034178	0.000641557752045445	0.0722263168143206	-0.0445061970430487	3	96.9231
Pls1	ENSG00000120756	PLS1	-0.535669224962633	3.50838263783299	-4.71284338468584	0.000655292290338705	0.072637583437011	-0.0660050549523659	9	94.2766
Btg1	ENSG00000133639	BTG1	0.451570853985592	8.06062205178063	4.69234124711877	0.000677244297405208	0.0728299882140106	-0.10215092182251	10	100
Prkab1	ENSG00000111725	PRKAB1	-0.528608029915251	3.91200767967686	-4.67249076041774	0.000699237885439565	0.072844159337177	-0.119549458436153	5	96.6667
Wnt3	ENSG00000108379	WNT3	-0.553216698471006	4.61524094037176	-4.66563912454492	0.000707002851459224	0.072844159337177	-0.134036782867974	11	98.8732
Ttc21b	ENSG00000123607	TTC21B	0.4939217657525	5.46580105130313	4.66502229592635	0.000707706346321708	0.072844159337177	-0.143257703979693	2	85.8663
Adra2c	ENSG00000184160	ADRA2C	-0.994041327178566	3.76827771057294	-4.61005374102416	0.000773455962932416	0.0766176907720966	-0.213074344584498	5	92.8571
Trf	ENSG00000091513	TF	0.817903914804296	9.56331828458288	4.60781296154298	0.000776268981816149	0.0766176907720966	-0.225487351961543	9	72.6361
Kctd7	ENSG00000243335	KCTD7	0.545904057517618	4.42311557774788	4.57228661898222	0.00082233542366246	0.0800676283298098	-0.272261681166217	5	97.5779
Ctgf	ENSG00000118523	CTGF	-1.01857448888487	3.80481238981878	-4.54071347184973	0.000865690640957242	0.0823925675769894	-0.315579506435686	10	90.5444
Amigo2	ENSG00000139211	AMIGO2	-0.599120776663225	3.98939753595025	-4.53831254934502	0.000869084378327177	0.0823925675769894	-0.319630030843079	15	87.5479
Col3a1	ENSG00000168542	COL3A1	0.701316011715711	6.0600776706486	4.52906925577121	0.000882281031445859	0.0825573801245368	-0.354645739510437	1	90.5866
Mettl16	ENSG00000127804	METTL16	0.513023903484069	4.44815950778667	4.4809196249764	0.000954513662521291	0.0881712975331466	-0.411981869252505	11	87.7224
Plcl1	ENSG00000115896	PLCL1	-0.560986788569269	5.17790451522025	-4.46447140190946	0.000980590728929655	0.0889951600861405	-0.450783082367439	1	94.4292
Pla2g4e	ENSG00000188089	PLA2G4E	-1.0095013547123	3.15590885066826	-4.45979782559485	0.000988135927562421	0.0889951600861405	-0.445362245582886	2	77.1889
Arl4d	ENSG00000175906	ARL4D	-0.927774604098206	4.13366377456162	-4.44783229500484	0.00100773266182929	0.0896396188958374	-0.457584591687819	11	95.0249
Pex5l	ENSG00000114757	PEX5L	-0.739076556836004	6.38514756549889	-4.43211145856394	0.00103410183013567	0.0908634327068732	-0.510248265486637	3	96.3259
Islr2	ENSG00000167178	ISLR2	-1.04554090153571	3.70282106746916	-4.42222896319126	0.00105104797407258	0.0912397596583065	-0.492838324543647	9	89.396
Angptl4	ENSG00000167772	ANGPTL4	-1.29811617659016	2.9034429867835	-4.4098126638421	0.00107275298073067	0.0920153175865565	-0.52731398001055	17	75.8621
Dcun1d2	ENSG00000150401	DCUN1D2	0.506660053156933	5.63786153148751	4.3671779738566	0.00115093190612706	0.0975596850375909	-0.606108754067327	8	91.1197
Top1	ENSG00000198900	TOP1	0.378963866533672	6.39538196138847	4.35047582886115	0.00118316686157371	0.0981847183133092	-0.635358255439221	2	97.2549
Rin2	ENSG00000132669	RIN2	-0.425663487972374	4.56985019205911	-4.34384080924035	0.00119623372867913	0.0981847183133092	-0.626900483918288	2	76.3771
Tubgcp4	ENSG00000137822	TUBGCP4	0.400221385359854	5.02674345263837	4.3395692167107	0.00120472605589776	0.0981847183133092	-0.641527690672005	2	98.3508
Dbn1	ENSG00000113758	DBN1	-0.596002528740656	5.184242613918	-4.32455178392285	0.00123508697227911	0.0981847183133092	-0.669870122889476	13	73.2719
Zfp719	ENSG00000105497	ZNF175	0.550052777510111	5.79051592860662	4.31408622896528	0.00125671847738529	0.0981847183133092	-0.691190376521042	7	41.7722
Nosip	ENSG00000142546	NOSIP	-0.487421794744362	5.34276912872704	-4.30710277886108	0.00127137317677461	0.0981847183133092	-0.700072806417007	7	91.0299
Thnsl2	ENSG00000144115	THNSL2	-0.643734669332952	2.59969672091339	-4.30178477355635	0.00128265292904852	0.0981847183133092	-0.695772033973335	6	83.2645
Tmem119	ENSG00000183160	TMEM119	-0.674391046791042	3.15693203203154	-4.29817606169428	0.00129036682862054	0.0981847183133092	-0.681750460248029	5	67.4912
A430105I19Rik	ENSG00000188549	C15orf52	-0.84770004977086	3.69790786479537	-4.28707709310522	0.0013143976199862	0.0981847183133092	-0.697076400231495	2	62.3596
Chtf8	ENSG00000168802	CHTF8	0.441238863842158	6.28779723724093	4.28356403337589	0.00132210112576738	0.0981847183133092	-0.740940844440264	8	91.7355
Dgat2	ENSG00000062282	DGAT2	-0.50572899483039	4.75999752710059	-4.28228531629122	0.00132491684064863	0.0981847183133092	-0.727607929627147	7	95.1031
Tcerg1l	ENSG00000176769	TCERG1L	-0.659530962612363	2.81624964158125	-4.2775232515721	0.00133545816784991	0.0981847183133092	-0.721172014967651	7	74.5734
Syde2	ENSG00000097096	SYDE2	-0.724626739200038	3.52295408117706	-4.26611947729775	0.00136105997262428	0.0990562203968364	-0.727955727081881	3	74.3719
Calr	ENSG00000179218	CALR	0.671570968530124	8.08468387338466	4.23234926436862	0.00143993127712924	0.103031615976737	-0.818157589224972	8	89.6882
Mkks	ENSG00000125863	MKKS	0.782841527868224	5.61759722213421	4.21988974828635	0.00147022545308363	0.103031615976737	-0.836739789270867	2	77.193
Fance	ENSG00000112039	FANCE	-0.536080183327246	3.79942058486359	-4.21614338844919	0.0014794641277432	0.103031615976737	-0.807918577076099	17	28.3582
Alg14	ENSG00000172339	ALG14	0.585086507629191	3.47601420818102	4.21017005889529	0.00149432033576561	0.103031615976737	-0.812644945288127	3	76.3889
Lcmt2	ENSG00000168806	LCMT2	-0.472971057909703	4.51584200227759	-4.20063685159027	0.0015183541583072	0.103031615976737	-0.849757192894053	2	77.8426
Cpm	ENSG00000135678	CPM	-0.506309582842114	4.22124987043171	-4.1938555193964	0.00153569599474238	0.103031615976737	-0.85227625893483	10	84.8758
Opn3	ENSG00000054277	OPN3	0.570399479875069	3.55678451398496	4.19041677379122	0.00154456883776585	0.103031615976737	-0.843598844728781	1	86.8159
Srsf7	ENSG00000115875	SRSF7	0.723119927484701	6.4112521730965	4.19005657575151	0.00154550133527977	0.103031615976737	-0.888290162877145	17	98.3193
Frmpd3	ENSG00000147234	FRMPD3	0.553163289689432	3.10459008914598	4.16087494863984	0.00162303688810108	0.106310311551484	-0.887555695845406	X	6.40884
Fdft1	ENSG00000079459	FDFT1	0.582068682085784	5.58633829368119	4.12422906398774	0.00172619786121019	0.109426243312007	-0.991796298044605	14	87.7698
Hspa4l	ENSG00000164070	HSPA4L	0.437892125184065	7.9337600594806	4.12299753344417	0.00172978133505194	0.109426243312007	-0.9941412393381	3	92.1335
Uty	ENSG00000183878	UTY	6.33301607547693	3.90353328368074	4.11698067147531	0.00174740098202532	0.109426243312007	-0.969590595951067	Y	67.6593
Gfap	ENSG00000131095	GFAP	-0.396087510068121	7.79186100009653	-4.11380763468277	0.00175676815495253	0.109426243312007	-1.01175714953283	11	81.5069
Dact1	ENSG00000165617	DACT1	-0.520953428245012	6.16439713179648	-4.11235314309656	0.00176107948065797	0.109426243312007	-1.01819814868314	12	80.0239
Ahsa2	ENSG00000173209	AHSA2	0.596693115927702	4.09879453266073	4.11213339696706	0.00176173179955714	0.109426243312007	-0.976356743604773	11	75.9124
Sdf2l1	ENSG00000128228	SDF2L1	0.945354548590607	4.17740148068136	4.08795595986614	0.00183506502100257	0.11168452698829	-1.01468971888685	16	89.1403
Usp30	ENSG00000135093	USP30	-0.44382116216316	5.15796014169548	-4.08241330778902	0.00185232082660536	0.11168452698829	-1.05478589432049	5	89.7486
Zfp235	ENSG00000159917	ZNF235	0.388087779644019	5.3771426642573	4.07508308064035	0.00187540206594791	0.11168452698829	-1.06863693114472	7	74.2547
Tmem56	ENSG00000271092	TMEM56-RWDD3	0.920018809287229	7.71695318399459	4.07365075042025	0.00187994706393294	0.11168452698829	-1.07256523548409	3	62.1891
Kbtbd8	ENSG00000163376	KBTBD8	0.819447753266324	4.53349460869853	4.06981218548471	0.00189218411401164	0.11168452698829	-1.05345305846036	6	97.5042
Ttc37	ENSG00000198677	TTC37	0.423891215579701	5.82330059674931	4.06829724648263	0.00189703644846552	0.11168452698829	-1.08440845197484	13	84.5269
Zic2	ENSG00000043355	ZIC2	-0.467824160731715	8.01605161645731	-4.06532478703156	0.00190659493564936	0.11168452698829	-1.08874646636448	14	98.1203
Tubgcp2	ENSG00000130640	TUBGCP2	-0.361791052884941	5.23262901427023	-4.04722660671369	0.00196588646072685	0.113665459921732	-1.11307492881894	7	88.4946
Carhsp1	ENSG00000153048	CARHSP1	-0.335287525536025	6.04573335929529	-4.04470182064449	0.00197430937757088	0.113665459921732	-1.12677946485275	16	97.2789
Dhx29	ENSG00000067248	DHX29	0.476529886951947	5.13180824817196	4.03547837156628	0.00200540056782591	0.113665459921732	-1.12617542209345	13	90.8692
Pip5k1b	ENSG00000107242	PIP5K1B	0.396446784716401	5.11572951732207	4.03472877833346	0.00200794966914207	0.113665459921732	-1.12790595469457	19	96.2963
Eml2	ENSG00000125746	EML2	-0.655499112803514	6.49631366709734	-4.02738608353265	0.00203309875542973	0.113665459921732	-1.15637950743843	7	72.1176
Rngtt	ENSG00000111880	RNGTT	0.418926471088145	5.44385584920189	4.00945390596194	0.00209590581238811	0.116163073767256	-1.17539743567821	4	94.9749
Zfp712	ENSG00000204611	ZNF616	0.738836814390591	4.31222674036528	4.00214122764031	0.00212209511229212	0.116716763147287	-1.1548199857779	13	44.0461
Whamm	ENSG00000156232	WHAMM	-0.459849464646217	4.22345030812925	-3.95669188446058	0.00229268685955599	0.122698824123143	-1.22731453785245	7	64.2769
Erf	ENSG00000105722	ERF	-0.880504272747991	3.65412741914093	-3.95189268822705	0.00231151484016102	0.122698824123143	-1.2135096604552	7	96.8978
Rbbp5	ENSG00000117222	RBBP5	0.431124115617854	5.8610204412461	3.95091911767254	0.0023153538814462	0.122698824123143	-1.27496030441274	1	99.0706
Lrrc1	ENSG00000137269	LRRC1	-0.419746085596418	4.32079181086826	-3.95075398542762	0.00231600569802061	0.122698824123143	-1.24050624379429	9	93.1298
Ankrd39	ENSG00000213337	ANKRD39	-0.411190165224333	4.16225430946928	-3.93274259806598	0.0023882587386961	0.1248203085206	-1.26357752441581	1	90.1639
Cxcl14	ENSG00000145824	CXCL14	-0.472024010778878	4.96205687557375	-3.9321445476633	0.00239069763853678	0.1248203085206	-1.29227986643264	13	84.6847
Pde1c	ENSG00000154678	PDE1C	0.685083990239424	7.33512391019882	3.92663554726491	0.00241328591405857	0.125093188756609	-1.31235488401971	6	83.225
Tmem47	ENSG00000147027	TMEM47	0.476262927090049	6.70135874897465	3.89412533720931	0.00255117869319365	0.126731939876933	-1.36723618949302	X	98.895
Mettl3	ENSG00000165819	METTL3	0.524875306206385	4.4341773969816	3.88206222900557	0.00260440425533405	0.126731939876933	-1.35265442074089	14	97.069
Zfp790	ENSG00000197863	ZNF790	0.368189841068563	5.33022223109271	3.87898345508864	0.00261817238582771	0.126731939876933	-1.38593670254199	7	47.4843
Erbb3	ENSG00000065361	ERBB3	-0.672021914273976	4.63470189928369	-3.87577522863591	0.00263259982603132	0.126731939876933	-1.37228355244471	10	90.6855
Prkcq	ENSG00000065675	PRKCQ	-0.564245807132337	4.54993062818663	-3.87540169304453	0.00263428497583046	0.126731939876933	-1.37003583735256	2	94.7592
Phyhd1	ENSG00000175287	PHYHD1	-0.800220133477383	4.45126353706082	-3.86882101924962	0.00266415699606838	0.126731939876933	-1.37647392050144	2	51.5152
Phf7	ENSG00000010318	PHF7	-0.699831709142945	2.41845782212444	-3.86281327985973	0.00269173523588249	0.126731939876933	-1.3439583922943	14	67.979
Ptpn4	ENSG00000088179	PTPN4	0.460015535363561	7.34817075399941	3.86276735231523	0.00269194720126706	0.126731939876933	-1.41777428629231	1	94.7084
1190005I06Rik	ENSG00000154102	C16orf74	-0.82501421049791	1.84724786385926	-3.86193442473622	0.00269579434579338	0.126731939876933	-1.36623374998556	8	75
Bcl2l15	ENSG00000188761	BCL2L15	0.407484488513486	4.85889985910544	3.86142691597848	0.00269814123505699	0.126731939876933	-1.40083727716141	3	71.1656
Olig2	ENSG00000205927	OLIG2	-0.82919799899729	4.12675291401083	-3.86103254140254	0.00269996641788763	0.126731939876933	-1.37430978751921	16	96.2848
Fchsd1	ENSG00000197948	FCHSD1	-0.572072599167043	3.86309959897838	-3.85900240048182	0.00270938228993987	0.126731939876933	-1.36881300926982	18	90.8696
Hdgfrp2	ENSG00000167674		-0.399119406337482	5.37549348786324	-3.85811945246681	0.00271348806147596	0.126731939876933	-1.42323363513043	17	71.386
Hook2	ENSG00000095066	HOOK2	-0.577519209101115	3.18335863578638	-3.8519373322152	0.00274241677787048	0.126731939876933	-1.35955650541775	8	85.9527
Scrg1	ENSG00000164106	SCRG1	-0.526474734244096	4.48379085948598	-3.85009967590372	0.00275107748194668	0.126731939876933	-1.40846790029862	8	81.6327
Dedd2	ENSG00000160570	DEDD2	-0.471982202789723	4.89964209899127	-3.84376595587376	0.00278114573905072	0.126731939876933	-1.43391303696763	7	92.9448
Plin2	ENSG00000147872	PLIN2	0.495908550643075	4.0403411585357	3.84327372754227	0.00278349673760212	0.126731939876933	-1.40105466047977	4	81.4645
Sdc1	ENSG00000115884	SDC1	0.513301406386591	4.56492685053194	3.84105521791697	0.00279411846941049	0.126731939876933	-1.42403356287921	12	75.8064
Tchp	ENSG00000139437	TCHP	-0.448397096762008	4.05945024206373	-3.84052051355164	0.00279668479607455	0.126731939876933	-1.40708689486214	5	77.51
Dclk3	ENSG00000163673	DCLK3	-0.909584848129951	2.6815641701608	-3.83657526711232	0.00281569581645812	0.126795966501145	-1.37945049361841	9	72.0679
Flt3	ENSG00000122025	FLT3	0.430540816535538	5.04100898805668	3.83152948656947	0.00284020546584556	0.127105273179608	-1.45475621603755	5	85.9013
Tnfrsf19	ENSG00000127863	TNFRSF19	0.3450304037701	5.13412733432151	3.82275756554974	0.00288334257370923	0.127452490328745	-1.47282316329608	14	69.2671
Nbl1	ENSG00000270136	MINOS1-NBL1	-0.597294007748632	4.68239418097884	-3.81587074100138	0.00291768507827776	0.127659120309033	-1.47137132669615	4	92.2652
Cyp51	ENSG00000001630	CYP51A1	0.773791001759953	7.43140320649393	3.8147223375325	0.002923452932368	0.127659120309033	-1.49483887647067	5	89.7839
Rragd	ENSG00000025039	RRAGD	0.40214927340579	7.38050587679535	3.80602116999575	0.00296754027988222	0.127824567769627	-1.51098146245842	4	94
Tsc22d4	ENSG00000166925	TSC22D4	-0.630984510123142	5.50173377483679	-3.80117697273561	0.00299238299799303	0.127824567769627	-1.51894833682607	5	70.6329
Mdk	ENSG00000110492	MDK	0.441923484115659	3.30243076930714	3.79812967625418	0.00300812090127335	0.127824567769627	-1.4458618518293	2	83.9161
Klhl36	ENSG00000135686	KLHL36	-0.523460734670382	3.71998411962642	-3.79662065119782	0.00301594605141005	0.127824567769627	-1.46269982397498	8	85.7143
Gng4	ENSG00000168243	GNG4	-0.817010407636967	3.30509097208094	-3.78974795113302	0.00305185250783452	0.128123069834201	-1.45834338046365	13	98.6667
Zfp82	ENSG00000181007	ZFP82	0.656966782706289	2.91098078768661	3.78847459966982	0.00305855361021853	0.128123069834201	-1.45313411293311	7	85.1504
Emp2	ENSG00000213853	EMP2	0.507580848070637	5.03546877437104	3.76542033278065	0.0031825493705739	0.132416752359195	-1.56293061506813	16	77.8443
Sh3bp2	ENSG00000087266	SH3BP2	-1.088863278352	2.27425103693052	-3.7552492427871	0.00323889737134217	0.132416752359195	-1.50807520487877	5	85.4369
Frat1	ENSG00000165879	FRAT1	-0.606466751008516	5.47581072296895	-3.75430546611477	0.00324417799047561	0.132416752359195	-1.59560277650849	19	74.9104
Adal	ENSG00000168803	ADAL	0.381485834663888	4.18830903834726	3.75156423337378	0.00325956631113535	0.132416752359195	-1.55480064837251	2	82.6219
Rnf182	ENSG00000180537	RNF182	0.340835695538565	5.66811196814252	3.74527376835167	0.00329516495878929	0.132416752359195	-1.61069272881686	13	98.3806
Klhl33	ENSG00000185271	KLHL33	-0.92145707995406	2.44813633317801	-3.74321521114032	0.00330690178868743	0.132416752359195	-1.522396394558	14	84.803
P4ha1	ENSG00000122884	P4HA1	0.601531401856976	5.60714880617753	3.72072666202931	0.00343797232771567	0.135120625496025	-1.64772455194137	10	93.633
Lrrc8a	ENSG00000136802	LRRC8A	-0.796520616121037	6.58519792775583	-3.71735170968431	0.0034581013860248	0.135120625496025	-1.6659177333327	2	99.0123
Itm2a	ENSG00000078596	ITM2A	0.520164899695224	5.27909272481094	3.71091248041116	0.00349684524159393	0.135120625496025	-1.65847681432015	X	95.057
Pdgfra	ENSG00000134853	PDGFRA	-0.452327154135817	5.96004630980577	-3.6975049913178	0.00357896239494353	0.135120625496025	-1.69553660572971	5	91.8274
Clk1	ENSG00000013441	CLK1	0.976971951603762	8.20053026962339	3.6959521267319	0.00358860118233611	0.135120625496025	-1.68655751541046	1	80.7985
Srek1ip1	ENSG00000153006	SREK1IP1	0.600150735488948	3.45923536928659	3.69297327663062	0.00360716635119654	0.135120625496025	-1.61618145730833	13	89.6774
Bid	ENSG00000015475	BID	-0.655481985404241	2.11600788917207	-3.6873123297711	0.00364272117446487	0.135120625496025	-1.61084603313839	6	51.4523
Ddx3y	ENSG00000067048	DDX3Y	6.51884610552049	4.42467272155238	3.67759560081464	0.00370459554199747	0.135120625496025	-1.62061063290569	Y	87.8788
Ttc12	ENSG00000149292	TTC12	-0.830174859957794	2.27528541740823	-3.67489012596616	0.0037220159678469	0.135120625496025	-1.62691138807172	9	71.9149
Fubp1	ENSG00000162613	FUBP1	0.71582373593743	7.87387242493841	3.67268962750001	0.00373624724452301	0.135120625496025	-1.72782979466232	3	97.8261
Col1a1	ENSG00000108821	COL1A1	0.846783979623075	5.30905268800059	3.67164059603885	0.00374305140782873	0.135120625496025	-1.72184140068245	11	91.735
Cbx1	ENSG00000108468	CBX1	0.41409985498753	4.40529151268407	3.66530757885391	0.00378440088854442	0.135120625496025	-1.7035759596928	11	100
Pnpla7	ENSG00000130653	PNPLA7	-0.570559210746436	4.82028083153533	-3.66298967150496	0.00379965258483367	0.135120625496025	-1.72704168834904	2	80.6259
Arhgef3	ENSG00000163947	ARHGEF3	0.354535539538789	5.98927785325531	3.66192443438699	0.00380668305041358	0.135120625496025	-1.75086177188732	14	87.6344
Nt5dc2	ENSG00000168268	NT5DC2	-0.582226676468876	3.17013362072569	-3.66162773292606	0.00380864364229827	0.135120625496025	-1.65626391589585	14	68.5817
Prr18	ENSG00000176381	PRR18	-0.600851387647654	5.4252029693106	-3.6615847869557	0.00380892751396801	0.135120625496025	-1.74752631955889	17	63.7288
4930432K21Rik	ENSG00000132016	C19orf57	-0.861485739752913	2.44179293547888	-3.66105391618409	0.00381243835914012	0.135120625496025	-1.64599798605758	8	35.9498
Crtac1	ENSG00000095713	CRTAC1	-0.779664601895226	2.82074463106539	-3.65912344439028	0.00382523346860118	0.135120625496025	-1.65096196519123	19	87.292
Timp3	ENSG00000100234	TIMP3	-0.356754257162073	6.42109261405209	-3.65775192937177	0.00383435075404019	0.135120625496025	-1.76211343710951	10	96.2085
Ogt	ENSG00000147162	OGT	0.401804290936766	8.14386687318569	3.65728147613167	0.00383748330354841	0.135120625496025	-1.75287290691418	X	99.6176
Ndp	ENSG00000124479	NDP	0.510790706540644	3.33109419257705	3.65558172545183	0.00384882325443109	0.135120625496025	-1.67104701123896	X	93.985
Manba	ENSG00000109323	MANBA	0.444805396203751	4.76270545465515	3.65081660184725	0.00388079869863086	0.135120625496025	-1.74122457989842	3	75.6542
4930503L19Rik	ENSG00000166845	C18orf54	0.481493378062315	3.43298889577584	3.65075429608666	0.00388121860033768	0.135120625496025	-1.68267494173432	18	64.9156
Manf	ENSG00000145050	MANF	0.71120480436535	5.97967677798028	3.64814894398401	0.00389881907204135	0.135120625496025	-1.77017934234121	9	94.5946
Optn	ENSG00000123240	OPTN	-0.393979056206796	5.03391851057628	-3.64647318194928	0.00391018319568266	0.135120625496025	-1.76207229205586	2	78.8562
Tprn	ENSG00000176058	TPRN	-0.598258955059294	6.63511447587563	-3.64073136347032	0.00394938098321199	0.135120625496025	-1.79160876352181	2	61.8847
5031439G07Rik	ENSG00000100364	KIAA0930	-0.511646874939793	7.24797599095442	-3.63869367158148	0.00396338900441293	0.135120625496025	-1.79252863049071	15	90.9535
Tmod3	ENSG00000138594	TMOD3	0.443021773248309	5.70936953383481	3.6365408355933	0.00397824426867236	0.135120625496025	-1.79003809435441	9	90.0568
Rcor2	ENSG00000167771	RCOR2	-0.953437668327943	2.65880384266273	-3.63196951978239	0.00400997858486562	0.135120625496025	-1.69051238498371	19	89.2925
Sec24d	ENSG00000150961	SEC24D	-0.438527844708047	3.46499440482689	-3.62656314517017	0.00404784716381554	0.135120625496025	-1.72334978247347	3	86.531
Fam135b	ENSG00000147724	FAM135B	0.577762091524368	5.69290609082946	3.6252555147136	0.00405706163515987	0.135120625496025	-1.80781587615188	15	80.6543
Srsf10	ENSG00000188529	SRSF10	0.439152694823987	6.61541037202337	3.62511089177814	0.00405808207626561	0.135120625496025	-1.81121832887947	4	100
C4b	ENSG00000244731	C4A	-0.758857927746638	3.66786851027026	-3.62321925793933	0.0040714536015047	0.135120625496025	-1.73611278702782	17	76.3188
Nfkbil1	ENSG00000204498	NFKBIL1	-0.621645130547627	3.72951684701162	-3.61975838238627	0.00409603545631968	0.135120625496025	-1.74624750369913	17	91.8635
Ace	ENSG00000159640	ACE	-1.03864828407028	4.37449509352495	-3.61821976848779	0.00410701298822074	0.135120625496025	-1.77830005547079	11	82.0827
Gpr62	ENSG00000180929	GPR62	-0.502461391401186	4.27065762479924	-3.61513839529639	0.00412908892060791	0.13522943711008	-1.78089753607527	9	77.4457
Paox	ENSG00000148832	PAOX	-0.518037341700142	2.47245926082939	-3.61192663404026	0.00415222922790774	0.135371965007738	-1.72029284781141	7	80.4305
Nudt5	ENSG00000165609	NUDT5	0.590676781098902	4.38108686929886	3.60455022509121	0.0042058826955432	0.1361145907966	-1.80035521039764	2	82.1918
Zfp322a	ENSG00000181315	ZNF322	0.62168337936821	6.07992176541559	3.60261472552344	0.004220078844562	0.1361145907966	-1.84763543176298	13	85.3234
Rdh13	ENSG00000160439	RDH13	0.427372372455978	5.16813018637441	3.60103774333203	0.00423168190768911	0.1361145907966	-1.83810171627065	7	84.29
Chordc1	ENSG00000110172	CHORDC1	0.870061759949377	6.17544150123011	3.5959704801321	0.00426918866067238	0.136187952115404	-1.85626339538505	9	94.8795
Unc13d	ENSG00000092929	UNC13D	0.56978642897756	2.9739154756683	3.59545598678138	0.00427301593179468	0.136187952115404	-1.75327252856293	11	87.3394
Adhfe1	ENSG00000147576	ADHFE1	-0.5608569706736	3.08185496955541	-3.58965259346963	0.00431643249162634	0.136187952115404	-1.7663138224828	1	89.2934
Dusp19	ENSG00000162999	DUSP19	0.470739161027445	3.62164626294813	3.58315830865398	0.0043655569697886	0.136187952115404	-1.80026814343627	2	82.4885
Rab3b	ENSG00000169213	RAB3B	-0.814249471322393	2.86671710647854	-3.58081185965317	0.00438344742750147	0.136187952115404	-1.77289331936436	4	97.2603
Zfyve16	ENSG00000039319	ZFYVE16	0.307286813972161	5.97990779967521	3.57217204989031	0.00444997493120436	0.136187952115404	-1.90032288049158	13	73.3593
Slc38a5	ENSG00000017483	SLC38A5	0.696143307151622	2.09166042011434	3.57134378064163	0.00445640707082361	0.136187952115404	-1.78274737587512	X	87.5
Papola	ENSG00000090060	PAPOLA	0.362656524432941	6.69705384657027	3.57108741529985	0.00445839988169488	0.136187952115404	-1.90114063075495	12	95.4362
Dera	ENSG00000023697	DERA	-0.641634918437021	2.60294780406682	-3.57048405106447	0.00446309364896236	0.136187952115404	-1.78444060001139	6	92.4528
Icosl	ENSG00000160223	ICOSLG	-0.645044488575867	3.17313267469211	-3.57046553320245	0.00446323778589577	0.136187952115404	-1.79933241826503	10	43.0421
Gfra1	ENSG00000151892	GFRA1	-0.801077523733363	3.29960495943416	-3.57029366670284	0.00446457576674494	0.136187952115404	-1.80361828234738	19	91.3979
B3galt5	ENSG00000183778	B3GALT5	-0.361312644307076	5.6966553792252	-3.56395700521219	0.0045141960538814	0.136187952115404	-1.91462976488611	16	70.3822
Rpe	ENSG00000197713	RPE	0.519189546210503	5.00189239550084	3.56281631573098	0.00452318853663223	0.136187952115404	-1.89385352781145	1	95.614
Stard4	ENSG00000164211	STARD4	0.718502577474624	4.38209663987309	3.56252909081272	0.00452545574295774	0.136187952115404	-1.87016846150483	18	86.8293
Agt	ENSG00000135744	AGT	-0.678477106269232	6.36052936967749	-3.56114612544595	0.00453638854931412	0.136187952115404	-1.92409999058525	8	59.3814
Fbn1	ENSG00000166147	FBN1	-0.600803196264383	4.89234121917092	-3.55820593181678	0.00455972219560044	0.136320454920629	-1.9025804402597	2	96.3079
Hsd3b7	ENSG00000099377	HSD3B7	0.336351471974448	4.68353118226277	3.54751775814151	0.00464559025729775	0.13806949038744	-1.90918868455634	7	86.9919
Sbsn	ENSG00000189001	SBSN	-1.13305188280554	2.33254507558044	-3.53647644324243	0.00473604383446695	0.139850998847471	-1.83465610673032	7	56.4407
Kdm5d	ENSG00000012817	KDM5D	6.11989629574106	3.25887740479224	3.52484505710909	0.00483329245520261	0.141247536817301	-1.85306365253936	Y	80.7018
Ncbp2	ENSG00000114503	NCBP2	0.460285373843766	4.83764949286372	3.52257139261753	0.00485254095912817	0.141247536817301	-1.95507023397765	16	98.0769
Mical1	ENSG00000135596	MICAL1	-0.483981806057705	2.8591575063452	-3.51418215700146	0.00492424744055667	0.142488628510943	-1.87723667071464	10	78.1768
Eid2b	ENSG00000176401	EID2B	-0.423832091291857	4.60875366294758	-3.50531265030605	0.0050012442371863	0.143425119315369	-1.97789116949925	7	50.9317
Hmgcr	ENSG00000113161	HMGCR	0.510616358253002	7.37398912110021	3.50359135186797	0.0050163297250748	0.143425119315369	-2.01123925790658	13	93.4685
Rbm28	ENSG00000106344	RBM28	0.344223405574936	5.35955417607416	3.49115498798766	0.00512672056925481	0.145423659179729	-2.02676915888051	6	80.3689
Epdr1	ENSG00000086289	EPDR1	0.588855590616702	6.99344695484241	3.48948788162466	0.00514170709470834	0.145423659179729	-2.0342775792712	13	79.9107
Ppp1r15a	ENSG00000087074	PPP1R15A	-0.48280545175348	3.4624457300236	-3.48892475476634	0.00514677950808903	0.145423659179729	-1.94320049144404	7	44.5104
Necab3	ENSG00000125967	NECAB3	0.406952601467927	6.01104108706868	3.47797282801639	0.0052464583119473	0.146728128049024	-2.05657977056388	2	75.7576
Clic1	ENSG00000213719	CLIC1	0.468741886784922	4.49509727763668	3.47704098448563	0.00525503045661849	0.146728128049024	-2.01598174927827	17	98.3402
Ddit4	ENSG00000168209	DDIT4	-0.565305929225044	5.91665551409935	-3.47609798259075	0.00526371988741332	0.146728128049024	-2.06394794642343	10	90.5172
Hspa2	ENSG00000126803	HSPA2	-0.466229142079037	5.24069168359215	-3.47455773145936	0.00527794449504026	0.146728128049024	-2.05379752901025	12	98.2786
Mfsd2a	ENSG00000168389	MFSD2A	-0.465817373987426	4.69201313934262	-3.46974519135508	0.00532264430749732	0.146768102462203	-2.04061455673244	4	83.0571
Fibin	ENSG00000176971	FIBIN	-1.0398840765992	3.39387687845159	-3.46821355021791	0.00533695185639098	0.146768102462203	-1.97095213435321	2	93.3649
Tdgf1	ENSG00000241186	TDGF1	-0.575733791898274	2.46182804619235	-3.46167092319448	0.00539851443866375	0.147080321412023	-1.94965522363186	9	62.766
Xpa	ENSG00000136936	XPA	-0.795785597327173	3.39619659858214	-3.46014499090362	0.00541297714439257	0.147080321412023	-1.98495968903652	4	84.2491
Jmjd7	ENSG00000243789	JMJD7	-0.437753827815412	3.02782167046955	-3.45701347564815	0.00544278212115143	0.147080321412023	-1.97338298005451	2	89.8734
Srebf1	ENSG00000072310	SREBF1	-0.692168719119396	5.27223151731316	-3.45446482755331	0.00546716377077304	0.147080321412023	-2.08776096265784	11	76.8904
Fam19a5	ENSG00000219438	FAM19A5	-0.373709622924542	6.59030135819991	-3.45430178883187	0.00546872728930931	0.147080321412023	-2.10128513632922	15	75.7576
Heatr1	ENSG00000119285	HEATR1	0.376220753456639	5.05411974857147	3.45408724915967	0.00547078539373734	0.147080321412023	-2.0788602315427	13	83.8153
Txnip	ENSG00000265972	TXNIP	-1.12472510205704	6.85612078379078	-3.4513842779833	0.0054967834883324	0.147229906574871	-2.11085323872253	3	96.4194
Tmem55a	ENSG00000155099	TMEM55A	0.468468295391609	5.54240930842955	3.44491800244001	0.00555949379846235	0.148358068828484	-2.10612192332338	4	96.4981
Thap2	ENSG00000173451	THAP2	0.683668489449863	4.05219453954221	3.43423472395837	0.00566471294533474	0.148466125443754	-2.06439908073845	10	84.2105
Tmem86a	ENSG00000151117	TMEM86A	-0.503329149235383	3.83969282381808	-3.43396619629745	0.00566738381275876	0.148466125443754	-2.0536358291472	7	88.75
Dcaf5	ENSG00000139990	DCAF5	-0.344883685448032	6.4276058733772	-3.43159307753909	0.00569104385198554	0.148466125443754	-2.13921421888157	12	88.6412
Ramp2	ENSG00000131477	RAMP2	-0.547736444262102	4.22001392404935	-3.43061521111096	0.00570082263567206	0.148466125443754	-2.08051462532653	11	62.8571
D7Ertd443e	ENSG00000154493	C10orf90	-0.824972121373631	2.2451271768396	-3.43034576103685	0.00570352019512798	0.148466125443754	-1.99522311221044	7	65.3791
Arhgef10	ENSG00000104728	ARHGEF10	-0.559404876357581	6.20748227919926	-3.42992022397954	0.00570778306152899	0.148466125443754	-2.14283292770803	8	78.5819
Ssbp4	ENSG00000130511	SSBP4	-0.463886950755941	5.28131125224292	-3.41717878848423	0.00583694611664789	0.150754038711912	-2.15072717035464	8	82.0779
Cdh13	ENSG00000140945	CDH13	-0.602854012835258	3.78025065909946	-3.41711615001793	0.00583758844347278	0.150754038711912	-2.07577044349117	8	86.3158
Mvp	ENSG00000013364	MVP	-0.420963443050305	3.87653224882951	-3.4146957480183	0.00586246403094032	0.150855742002969	-2.08745176955011	7	88.1299
Hnrnph1	ENSG00000169045	HNRNPH1	0.57943968643732	6.46270821279762	3.41209485804751	0.00588931565768977	0.151007388864559	-2.1656011617847	11	99.7773
Usp31	ENSG00000103404	USP31	0.564227074519964	7.03056877342019	3.40722453066641	0.00593993636633884	0.151436162344139	-2.17200623713508	7	91.4201
Cyp4f15	ENSG00000186115	CYP4F2	-0.64996046385592	2.34222198031303	-3.40128739346371	0.00600224849310572	0.151436162344139	-2.04047056684105	17	80.3846
Pdia4	ENSG00000155660	PDIA4	0.659920086690922	6.37276274534025	3.40005692898895	0.00601524613546055	0.151436162344139	-2.18521465433076	6	87.907
Nfkbia	ENSG00000100906	NFKBIA	-0.365470881061941	4.84876052548606	-3.39630234638293	0.00605508498115905	0.151436162344139	-2.16963504388652	12	91.1672
Gps2	ENSG00000132522	GPS2	-0.573885082053387	3.06197783670473	-3.39534073170007	0.00606533180254416	0.151436162344139	-2.07220724225703	11	97.5535
Sfxn2	ENSG00000156398	SFXN2	-0.550025481100489	3.69135478643434	-3.39500477310436	0.00606891591044478	0.151436162344139	-2.10688143387818	19	89.1304
Lum	ENSG00000139329	LUM	1.01201151087756	1.69277278766189	3.39451158404076	0.00607418132925412	0.151436162344139	-2.05011678907683	10	86.6864
Pigg	ENSG00000174227	PIGG	0.3310710003786	4.68836031452043	3.38596973488318	0.00616612207073308	0.153198250533523	-2.1768036376429	5	80.3662
Angptl6	ENSG00000130812	ANGPTL6	0.460201825762825	2.68034773774291	3.38282190486546	0.00620036209348319	0.153393056508788	-2.07731446256399	9	73.4043
Crtam	ENSG00000109943	CRTAM	0.55816570633396	5.36170898592747	3.37896955828625	0.00624253032738863	0.153393056508788	-2.21103571880236	9	71.5013
Cabp2	ENSG00000167791	CABP2	0.711773725365052	2.62069409843813	3.37597651578937	0.00627549502844689	0.153393056508788	-2.08628146810399	19	88.1818
Zbtb41	ENSG00000177888	ZBTB41	0.373188462017769	5.93914054078502	3.37481115434899	0.00628837818903947	0.153393056508788	-2.22950397934707	1	93.6194
Grm3	ENSG00000198822	GRM3	0.367224020834643	5.64860338022734	3.37287226075791	0.0063098728051829	0.153393056508788	-2.22990647893648	5	96.7008
Sema3b	ENSG00000012171	SEMA3B	-1.28155573765317	2.45839038669312	-3.36839174968516	0.00635983187430428	0.153393056508788	-2.09191547359694	9	87.931
Tll1	ENSG00000038295	TLL1	0.551513809405196	4.93672914934816	3.36727301845143	0.00637236908384417	0.153393056508788	-2.21706572711727	8	93.6821
Mamdc2	ENSG00000165072	MAMDC2	0.504782473233523	3.43785188444775	3.36598291895492	0.00638685814605965	0.153393056508788	-2.13823387849144	19	89.9417
Pdgfc	ENSG00000145431	PDGFC	-0.507176363275745	2.82371715898718	-3.36079417047036	0.00644547393813634	0.153839091691448	-2.11618881003667	3	86.6667
Ss18	ENSG00000141380	SS18	0.371560508710739	5.93563424622328	3.35955831185385	0.00645951602352459	0.153839091691448	-2.2546727947661	18	96.1722
Cav1	ENSG00000105974	CAV1	0.479866467309196	4.19877451213849	3.35868267708153	0.00646948410246068	0.153839091691448	-2.19632030985119	6	94.9438
Rnf6	ENSG00000127870	RNF6	0.363650552186355	6.40851704654391	3.35452912026863	0.00651698220550217	0.154291727288373	-2.26403646929428	5	73.1387
Slc4a5	ENSG00000188687	SLC4A5	-1.87274735773658	2.61015897172849	-3.35225246094671	0.00654316813701762	0.154291727288373	-2.11796585996014	6	81.7062
Tpst2	ENSG00000128294	TPST2	-0.36699705983731	4.9336766706488	-3.34933137242903	0.00657692386964008	0.154291727288373	-2.25163047226987	5	94.4297
Pla2g5	ENSG00000127472	PLA2G5	-0.783523274608557	1.95760274476261	-3.34851003598644	0.00658644715916735	0.154291727288373	-2.11820642898343	4	77.5362
Macrod1	ENSG00000133315	MACROD1	-0.734154576519897	1.97913069247505	-3.34646456754741	0.00661022541547157	0.154291727288373	-2.12128553803617	19	85.8462
Kank1	ENSG00000107104	KANK1	-0.367283593243068	6.09100448233503	-3.34544608194882	0.00662209786015264	0.154291727288373	-2.28360512559671	19	84.6154
Wdr6	ENSG00000178252	WDR6	-0.456573002055591	7.52518011785515	-3.34404901909306	0.00663841882842808	0.154291727288373	-2.2825924732194	9	84.5352
Gng11	ENSG00000127920	GNG11	0.819068319375091	4.8069441595133	3.33801350373174	0.00670940162078348	0.15455977631961	-2.25483653095927	6	100
Pld5	ENSG00000180287	PLD5	0.41124696652999	5.57956602478788	3.33779380282554	0.00671200007301876	0.15455977631961	-2.28678571145129	1	94.2164
Mtfr1	ENSG00000066855	MTFR1	0.584698364567553	4.33249371463291	3.3359408047604	0.00673395685341362	0.15455977631961	-2.23906774008696	3	74.4745
Pla2g4a	ENSG00000116711	PLA2G4A	0.650150901281913	3.14721646594894	3.33284300030928	0.00677082779725922	0.15455977631961	-2.1737597386673	1	94.3925
Sult1a1	ENSG00000196502	SULT1A1	-1.06773642619184	4.27878233092325	-3.33168225911429	0.00678469633421448	0.15455977631961	-2.24533513970438	7	66.4407
Pdia6	ENSG00000143870	PDIA6	0.736340824618464	6.65018610723029	3.32939151503032	0.00681215136318703	0.15455977631961	-2.30223024350513	12	83.3333
Qsox1	ENSG00000116260	QSOX1	-0.36058712661678	4.68110787484312	-3.32149338626087	0.00690768531422915	0.15455977631961	-2.28626168701651	1	72.6908
Eea1	ENSG00000102189	EEA1	0.279848738910774	6.59058186867333	3.31935214920052	0.00693382024162082	0.15455977631961	-2.32305336922144	10	85.9674
G3bp1	ENSG00000145907	G3BP1	0.346014626381384	6.26887678094439	3.31902318746636	0.00693784433241627	0.15455977631961	-2.3238512256645	11	93.3476
2510039O18Rik	ENSG00000116685	KIAA2013	-0.354035255683289	4.92307297510726	-3.31754568488753	0.00695594761270633	0.15455977631961	-2.30424314363062	4	91.7981
Me3	ENSG00000151376	ME3	-0.376443462498937	5.17678371031202	-3.31711039076513	0.0069612903007863	0.15455977631961	-2.31483412135805	7	94.2053
Cstf1	ENSG00000101138	CSTF1	-0.300507625522006	4.89876282098495	-3.31517113460769	0.00698514319638445	0.15455977631961	-2.30706259934272	2	99.536
Taf12	ENSG00000120656	TAF12	0.522898749732741	4.15789950172891	3.31484952110538	0.00698910711043412	0.15455977631961	-2.26546095761093	4	96.2733
Mrpl35	ENSG00000132313	MRPL35	0.313780162528928	4.9536600678376	3.31334875714599	0.00700763454206364	0.15455977631961	-2.3097880127297	6	76.5957
Adam17	ENSG00000151694	ADAM17	0.36493896781568	5.67447723913902	3.31031628537583	0.00704522459949232	0.15455977631961	-2.33474425539719	12	91.1408
Kdelc1	ENSG00000134901	KDELC1	0.562668352997285	3.7032667707988	3.30616419364951	0.0070970274415695	0.15455977631961	-2.25125424268689	1	92.0319
Gpsm1	ENSG00000160360	GPSM1	-0.336354906859894	6.9983962049708	-3.30580213674429	0.00710156297121856	0.15455977631961	-2.34926586407855	2	88.5926
Nup153	ENSG00000124789	NUP153	0.319188855075627	6.34348935963835	3.3051160903353	0.00711016527184224	0.15455977631961	-2.34763891995636	13	80.1461
Tspan13	ENSG00000106537	TSPAN13	0.323542581162682	6.57935634930882	3.30441005054106	0.00711902937419719	0.15455977631961	-2.34774699215	12	95.5882
Cldn1	ENSG00000163347	CLDN1	-1.90987752582984	2.47330349040099	-3.30091437293116	0.00716308293155962	0.15455977631961	-2.19507079562245	16	90.5213
Neurod1	ENSG00000162992	NEUROD1	0.380225347363964	8.00033879031324	3.29908578294916	0.0071862380928234	0.15455977631961	-2.35124827045857	2	97.7528
Ighmbp2	ENSG00000132740	IGHMBP2	-0.563106632302666	4.22203531233268	-3.29392027266685	0.00725206168054261	0.155190131541392	-2.30506467721687	19	77.8449
Lama4	ENSG00000112769	LAMA4	0.56326628558565	4.34048649235108	3.28916065118746	0.00731325758117075	0.155596003883779	-2.31895629863396	10	88.3708
Retsat	ENSG00000042445	RETSAT	-0.498030054124913	3.50990349477457	-3.28857695862628	0.00732079847090103	0.155596003883779	-2.26962723918176	6	80.6557
Dynll1	ENSG00000088986	DYNLL1	0.859171967477557	7.55327994849246	3.28546462779735	0.00736114166549118	0.155681291591114	-2.37371014915283	5	100
Donson	ENSG00000159147	DONSON	0.348215869635685	4.34251265083106	3.28493530411202	0.00736802548681664	0.155681291591114	-2.32703679971072	16	76.5018
Klhl28	ENSG00000179454	KLHL28	0.364977966658293	4.98262979472962	3.28113210665257	0.00741767928228729	0.156272165861798	-2.36412982694395	12	94.7009
Uap1l1	ENSG00000197355	UAP1L1	-0.537117809675037	3.11878768538799	-3.27521403640961	0.00749562404522158	0.157453877880394	-2.26684374059502	2	82.4458
Alas2	ENSG00000158578	ALAS2	0.7874594307321	3.92801070617266	3.27189471254736	0.00753970670690503	0.157919476335281	-2.32123898454213	X	90.1192
Ptpn2	ENSG00000175354	PTPN2	0.449756612840933	6.46815435967361	3.2679166522915	0.00759288615355394	0.158572355946855	-2.40901284600722	18	88.6747
Slc5a3	ENSG00000198743	SLC5A3	0.312866324305239	6.63306128035	3.2632633695324	0.00765557754483326	0.159040221754227	-2.41674020439317	16	93.8719
Snx16	ENSG00000104497	SNX16	0.740814750690639	5.93111501427704	3.26297828365954	0.00765943547394665	0.159040221754227	-2.41241683113363	3	84.0116
Lcat	ENSG00000213398	LCAT	0.515914268482658	3.95836410818094	3.24865012730812	0.00785590530401416	0.161625371005118	-2.36377013011816	8	85.6818
Fbxo31	ENSG00000103264	FBXO31	-0.406002740197544	4.85774678667944	-3.24689707363322	0.00788029339587861	0.161625371005118	-2.41924636137052	8	84.2301
Mapkapk2	ENSG00000162889	MAPKAPK2	-0.35271380436332	5.38534089182028	-3.24386464306013	0.00792266210691762	0.161625371005118	-2.44396137039621	1	92.5
Cldn14	ENSG00000159261	CLDN14	-0.614614162421003	2.85896408810722	-3.24293366613842	0.00793571608057021	0.161625371005118	-2.30325550742554	16	93.3054
Frmd4b	ENSG00000114541	FRMD4B	-0.417031396941296	4.32959789212876	-3.24091431046832	0.00796410641841748	0.161625371005118	-2.40040183402513	6	88.4913
Zgpat	ENSG00000197114	ZGPAT	0.355495556925417	6.38743798324846	3.2394492526813	0.00798476854248998	0.161625371005118	-2.45731549736747	2	76.8362
Anxa6	ENSG00000197043	ANXA6	0.402253558165825	7.44728237531511	3.23937437189457	0.0079858260724318	0.161625371005118	-2.45423022689858	11	94.3536
Necab2	ENSG00000103154	NECAB2	-0.709979145110822	2.60500403793697	-3.22773115635633	0.00815200860818135	0.164083586730061	-2.31531618725703	8	74.6114
Tmem158	ENSG00000249992	TMEM158	-0.401664925069348	3.64176136660315	-3.22767408543737	0.00815283178758462	0.164083586730061	-2.377390855334	9	84.3333
Fkbp14	ENSG00000106080	FKBP14	0.619668056328184	4.44556658389816	3.21869043104295	0.00828347065728038	0.166248438607638	-2.43954141388436	6	92.891
Slc2a8	ENSG00000136856	SLC2A8	-0.452916742923291	3.99131954772495	-3.21139466294374	0.00839113055078785	0.166783871309761	-2.427690750666	2	86.3732
Acbd4	ENSG00000181513	ACBD4	-0.411898760752429	5.11683339815122	-3.20975768328297	0.00841548149081786	0.166783871309761	-2.49249210035195	11	46.3343
Mpg	ENSG00000103152	MPG	-0.40156068426131	3.71118706364149	-3.20698659056802	0.00845686689405595	0.166783871309761	-2.41649404506135	11	70.8054
Slc25a14	ENSG00000102078	SLC25A14	0.600067297165138	4.28347429843139	3.20475450822891	0.00849035281183089	0.166783871309761	-2.45272200751342	X	88.9518
Chadl	ENSG00000100399	CHADL	-0.708294787482521	3.09771279213511	-3.20330037474938	0.0085122403652737	0.166783871309761	-2.37897500831758	15	80.4462
N4bp2l1	ENSG00000139597	N4BP2L1	-0.41736470039698	4.54622401826434	-3.20301598420183	0.00851652770253469	0.166783871309761	-2.47619688527034	5	82.3045
Zbtb16	ENSG00000109906	ZBTB16	-1.39314903199088	3.27472474681373	-3.20016570398891	0.00855961864391189	0.166783871309761	-2.38560408547258	9	96.7311
Slitrk4	ENSG00000179542	SLITRK4	0.488858244544689	6.70475478079591	3.19897390793415	0.00857770204659329	0.166783871309761	-2.52314606874977	X	97.2521
Ddc	ENSG00000132437	DDC	-0.806760130287564	4.40211447770771	-3.19855801424359	0.00858402163738774	0.166783871309761	-2.47454852545831	11	89.375
Csgalnact1	ENSG00000147408	CSGALNACT1	-0.385762558618332	4.00254821780681	-3.19847781211525	0.0085852408696493	0.166783871309761	-2.45012078394766	8	91.9173
Olig1	ENSG00000184221	OLIG1	-0.68362065822995	6.20272094473311	-3.19830124781129	0.0085879256195608	0.166783871309761	-2.53244195994526	16	76.3838
Slc39a10	ENSG00000196950	SLC39A10	0.29826499405922	6.59619673463961	3.19572185812378	0.00862724400141805	0.167046217753982	-2.5307496760777	1	87.3646
3010026O09Rik	ENSG00000161010	MRNIP	-0.435365445804105	4.14447662508809	-3.19437788018514	0.00864780310792333	0.167046217753982	-2.46621663670187	11	51.0204
Clic6	ENSG00000159212	CLIC6	-0.786091908335176	4.52091481981279	-3.19196955238118	0.00868476845024463	0.16731170590776	-2.49237980701102	16	58.1633
Mis12	ENSG00000167842	MIS12	0.397131999931164	4.0266566027102	3.18914196343546	0.00872837404820787	0.167438575343722	-2.4667688421932	11	78.5366
Pex14	ENSG00000142655	PEX14	-0.318032798625685	5.49675640006488	-3.18728108850286	0.00875719282591449	0.167438575343722	-2.54179704470367	4	92.3077
Plekha8	ENSG00000106086	PLEKHA8	0.292700874494615	5.81140456625342	3.18426881927693	0.00880404797114303	0.167438575343722	-2.54924336955426	6	92.6782
Xbp1	ENSG00000100219	XBP1	0.563184780789578	6.74420012284735	3.18408237104911	0.00880695648754409	0.167438575343722	-2.54736904503582	11	80.0766
Spag1	ENSG00000104450	SPAG1	0.374638723218275	4.87511710185791	3.18235219727132	0.00883399310110441	0.167438575343722	-2.52477507385523	15	68.5745
Tmem216	ENSG00000187049	TMEM216	0.462562729978947	2.67201902883951	3.17983452350713	0.00887348631871719	0.167438575343722	-2.39494323095868	19	87.5862
Ppp1r3f	ENSG00000049769	PPP1R3F	-0.481231846099061	4.31991603481753	-3.17978089999268	0.00887432942622945	0.167438575343722	-2.50080486225713	X	81.9775
Mtus1	ENSG00000129422	MTUS1	0.384297276876501	7.03215359092423	3.17134058303874	0.00900805372618986	0.168749097801156	-2.56932125789932	8	62.0472
Dpyd	ENSG00000188641	DPYD	-0.42639075849261	2.85394664170884	-3.17077990427362	0.00901700900870232	0.168749097801156	-2.41762378980761	3	89.561
Brca1	ENSG00000012048	BRCA1	-0.709926669149378	2.58427849073817	-3.16758939517256	0.00906814088294059	0.168969052363179	-2.40823186037093	11	55.0425
Srpk1	ENSG00000096063	SRPK1	0.35220609012707	5.26519903543678	3.1667168064595	0.00908217640560427	0.168969052363179	-2.56622191518842	17	90.8397
Zmpste24	ENSG00000084073	ZMPSTE24	0.42681591716217	5.17115885899673	3.1656654843267	0.00909911614243323	0.168969052363179	-2.56393897353166	4	93.4737
Sgms2	ENSG00000164023	SGMS2	-0.553442280545111	3.86399433317745	-3.16255515360262	0.00914942033631107	0.169466423627535	-2.49845842895781	3	91.5069
Kank3	ENSG00000186994	KANK3	-0.485010048976317	4.68912750063699	-3.15376000488867	0.00929319980358966	0.170343392699144	-2.5662416915025	17	73.0816
Foxj1	ENSG00000129654	FOXJ1	-0.796053490380207	3.57282608687991	-3.15374278641766	0.00929348352166135	0.170343392699144	-2.4887907049091	11	92.6366
Nudt2	ENSG00000164978	NUDT2	0.548622740845609	3.62191924067729	3.15361587406658	0.00929557499638504	0.170343392699144	-2.49499815498071	4	89.1156
S1pr1	ENSG00000170989	S1PR1	0.343096043282107	7.2960265707429	3.15294025288601	0.00930671705844414	0.170343392699144	-2.60030917479907	3	94.2408
Sec23ip	ENSG00000107651	SEC23IP	0.292246928152908	5.31618797974683	3.15243986968371	0.00931497790403349	0.170343392699144	-2.59310732945159	7	86.5
Efemp1	ENSG00000115380	EFEMP1	0.568845189636465	2.62356460408597	3.14607616525762	0.00942068786537688	0.171840372131689	-2.44588686984809	11	94.5233
Galntl6	ENSG00000174473	GALNTL6	-0.78654192839764	2.94381787028818	-3.1439919926179	0.00945557279862086	0.172041152108929	-2.46396163122087	8	96.173
Ccdc71	ENSG00000177352	CCDC71	-0.374726713262969	4.99723716547456	-3.13335434145459	0.00963567788983639	0.174020045535678	-2.61561606059821	9	69.8073
Cdk9	ENSG00000136807	CDK9	-0.307703244520129	5.98626500902615	-3.13328916388543	0.00963679206240282	0.174020045535678	-2.63972392222937	2	98.6559
Rbm11	ENSG00000185272	RBM11	-0.751054432181338	3.2977598338996	-3.13062957901981	0.00968236770744039	0.174405937503391	-2.51006882313661	16	66.1922
Hmgcll1	ENSG00000146151	HMGCLL1	0.390253234673157	5.03536584746451	3.12919459519447	0.00970704883120301	0.174414475890722	-2.61984229557344	9	85.1351
Fam118b	ENSG00000197798	FAM118B	0.295171891040154	4.17025242093359	3.12604367349027	0.00976146739490351	0.174884967513526	-2.58021627064273	9	98.0057
Zbtb7b	ENSG00000160685	ZBTB7B	-0.325780636806027	6.00355213055347	-3.12440693859566	0.00978985685865741	0.174884967513526	-2.65490360506664	3	86.3874
Cav2	ENSG00000105971	CAV2	0.41287948432406	3.77074581977568	3.12287622077265	0.00981648316741551	0.174884967513526	-2.55748491107365	6	90.1235
Nle1	ENSG00000073536	NLE1	-0.355701033686644	3.40014131004076	-3.12208220546285	0.00983032368930105	0.174884967513526	-2.5323261400274	11	95.2577
Rasal1	ENSG00000111344	RASAL1	-0.420137714512807	4.50315133803855	-3.11789018291976	0.00990372355861131	0.17575680995774	-2.61533758564037	5	85.2357
Ankrd13a	ENSG00000076513	ANKRD13A	-0.29525597480434	6.24248188334661	-3.11399501616793	0.00997242337055343	0.176111181033747	-2.67297713313061	5	89.8305
Cbs	ENSG00000160200	CBS	-0.576728276148654	4.62872498041774	-3.113986324666	0.00997257720293913	0.176111181033747	-2.62882182291239	17	83.8475
Rnf220	ENSG00000187147	RNF220	-0.454527709024274	6.12263250268106	-3.11070026799024	0.0100309103043841	0.176708208739089	-2.67896299860892	4	97.8799
Plcxd2	ENSG00000240891	PLCXD2	0.2767454200113	8.04133822049984	3.10777058482678	0.0100832085835544	0.17719627176	-2.67264299807992	16	89.5082
Cdk2ap2	ENSG00000167797	CDK2AP2	0.336997297422782	4.73309753529884	3.10630433447413	0.0101094864892115	0.177225805880734	-2.64513504580843	19	98.4127
Mrpl36	ENSG00000171421	MRPL36	0.560851871765823	4.67397730875628	3.10323761791043	0.0101646721630947	0.177523422924032	-2.64389501699198	13	58.2524
Cyp4f14	ENSG00000186115	CYP4F2	-0.367921635860594	3.77156150549193	-3.10262456310236	0.0101757406439561	0.177523422924032	-2.59173638554542	17	79.8077
Rhoj	ENSG00000126785	RHOJ	-0.407174205515222	3.32890896375233	-3.09996551642025	0.0102238902124408	0.177583743233164	-2.56273356257206	12	92.9907
Col1a2	ENSG00000164692	COL1A2	0.517784689880166	6.28565148170293	3.0997120384781	0.0102284921755847	0.177583743233164	-2.6915412327066	6	89.9707
Fkbp2	ENSG00000173486	FKBP2	0.380743907768307	4.5294502649196	3.09646865542357	0.0102875621523129	0.17775265757886	-2.64907182803747	19	95.0704
Rxra	ENSG00000186350	RXRA	-0.668773664284	4.30130153672105	-3.09410784625775	0.0103307753724807	0.178072281216275	-2.64025737501084	2	98.4848
Itga1	ENSG00000213949	ITGA1	0.42528988242376	4.40039137276528	3.09150524277712	0.0103786274811771	0.178409077695385	-2.650830426477	13	87.9559
Lsm10	ENSG00000181817	LSM10	0.441646143101014	3.01097430979195	3.09035554526197	0.0103998374893994	0.178409077695385	-2.55400869988401	4	88.6179
Lsm14b	ENSG00000149657	LSM14B	-0.27670208385101	5.98328575545303	-3.08559291024124	0.0104881684969814	0.179166538155678	-2.71988090589622	2	93.7662
Sc5d	ENSG00000109929	SC5D	0.460001701000442	6.02604219431054	3.08529468724611	0.0104937247330695	0.179166538155678	-2.71526235627014	9	83.612
Spice1	ENSG00000163611	SPICE1	0.396094272911844	3.71027060512121	3.08379617200906	0.0105216889071392	0.179219299339155	-2.61779445576685	16	77.4269
Rbm41	ENSG00000089682	RBM41	0.430713347207684	5.44671155588736	3.08145932896867	0.0105654478879049	0.179540215130192	-2.71425331173528	X	87.4092
Ssbp3	ENSG00000157216	SSBP3	-0.29647923283861	6.39257900557184	-3.07849968682057	0.0106211335954626	0.179701475774792	-2.73264285169693	4	100
Pim3	ENSG00000198355	PIM3	-0.479234693153096	6.34578997568124	-3.07708633049121	0.0106478305715922	0.179701475774792	-2.7358953517331	15	95.7055
Armc1	ENSG00000104442	ARMC1	0.338772887779526	6.25020769200562	3.07698430802073	0.0106497603052737	0.179701475774792	-2.73106007167217	3	98.227
Prodh	ENSG00000277196		-0.596843534876804	5.35841466724185	-3.07420861703543	0.0107023978788011	0.179711586390802	-2.72818290082042	16	81.6667
Nkain1	ENSG00000084628	NKAIN1	-0.359221050723993	6.84120231107104	-3.07376268947704	0.0107108788486731	0.179711586390802	-2.74080732671011	4	99.5169
Endod1	ENSG00000149218	ENDOD1	-0.301903555088833	7.29047345531484	-3.07240622874454	0.0107367188004521	0.179711586390802	-2.74021424347993	9	74.2
Nudt18	ENSG00000275074	NUDT18	-0.435296047694235	4.24154900595465	-3.07068428276698	0.0107696119161587	0.179711586390802	-2.67686991103508	14	81.4241
Usp45	ENSG00000123552	USP45	0.373422481767265	6.33400385966023	3.07039901760077	0.0107750709665174	0.179711586390802	-2.74174292945616	4	77.5184
Gbp6	ENSG00000183347	GBP6	-0.793314395407481	2.33390655123663	-3.06835245571497	0.0108143176643957	0.179949610832866	-2.55201542470894	5	66.3507
Gpd2	ENSG00000115159	GPD2	0.313139872293488	7.0743536446451	3.06367235286352	0.0109046116017726	0.180375448159492	-2.75087508098945	2	93.26
Gsn	ENSG00000283430		0.484906161190176	8.7057401831083	3.06364973811834	0.010905049756941	0.180375448159492	-2.7390086415172	2	93.8005
Dok7	ENSG00000175920	DOK7	-0.57298520227951	2.90514917191055	-3.06264141784316	0.0109246038151687	0.180375448159492	-2.59188147845159	5	76.9841
Hsp90aa1	ENSG00000080824	HSP90AA1	0.498309608388395	10.0403163254902	3.06184638373769	0.0109400466671403	0.180375448159492	-2.72275283146506	12	85.0117
Amz2	ENSG00000196704	AMZ2	0.399970120778532	6.33254435526414	3.05665349149972	0.0110414583410759	0.181631852847002	-2.76460210801854	11	79.1667
Efna1	ENSG00000169242	EFNA1	-0.486070299385475	2.87588885120324	-3.04996320594396	0.0111735144248288	0.18209836171785	-2.6104406857203	3	85.8537
Cyp1b1	ENSG00000138061	CYP1B1	-0.598147680968931	3.06440223040042	-3.04756612222355	0.0112212165863139	0.18209836171785	-2.62666045588751	17	81.0313
Cdkn1a	ENSG00000124762	CDKN1A	-0.807983567655023	4.37933055935096	-3.04742480387003	0.0112240352469716	0.18209836171785	-2.7220845568605	17	72.561
Echdc1	ENSG00000093144	ECHDC1	0.677568804544532	3.0123676840205	3.04741602628771	0.0112242103435481	0.18209836171785	-2.62177449445755	10	81.1075
Per1	ENSG00000179094	PER1	-0.963722987921305	5.03387769285782	-3.04618747540441	0.0112487449100251	0.18209836171785	-2.76058883365968	11	91.0853
Gabra1	ENSG00000022355	GABRA1	0.38499464727437	9.1957462907904	3.0456005410905	0.0112604852988553	0.18209836171785	-2.76329513046038	11	98.4649
Serinc5	ENSG00000164300	SERINC5	-0.307402428895977	7.19680860090712	-3.04502518954131	0.0112720060129838	0.18209836171785	-2.78692130878486	13	81.7787
Zswim4	ENSG00000132003	ZSWIM4	-0.645054267006536	4.4113354963208	-3.03915342945552	0.0113902638012986	0.183597154082109	-2.73894385986831	8	92.1132
Hapln2	ENSG00000132702	HAPLN2	0.513699880252939	4.39784813688274	3.03066825291059	0.0115633732155574	0.184612674137298	-2.7513730426452	3	91.7647
Rif1	ENSG00000080345	RIF1	0.549759709226894	8.57388052222867	3.02858478210226	0.0116062835795902	0.184612674137298	-2.79919831921248	2	70.1456
Txnrd3	ENSG00000197763	TXNRD3	-0.37764692812134	2.88862354510761	-3.02828503215837	0.0116124703266528	0.184612674137298	-2.64598652465917	6	83.6703
Elovl5	ENSG00000012660	ELOVL5	0.54215833323479	7.04320136703539	3.02689662239385	0.0116411701255546	0.184612674137298	-2.81079968788407	9	85.2761
Abca4	ENSG00000198691	ABCA4	-1.53013877155061	3.12783188838565	-3.02621886734978	0.0116552059842049	0.184612674137298	-2.6583915086265	3	88.3414
Zfp128	ENSG00000278129	ZNF8	0.322588344158779	4.20848024391413	3.02302198411693	0.011721641959977	0.18512696110496	-2.75308090187913	7	73.3913
Mettl4	ENSG00000101574	METTL4	0.339958848290079	3.69844950855418	3.02096508311682	0.0117645893324686	0.18512696110496	-2.72001109703333	17	75.2119
Lime1	ENSG00000273047		0.389998952544601	5.9514547187811	3.02081137670764	0.0117678050375225	0.18512696110496	-2.82410021698053	2	59.5238
Col20a1	ENSG00000101203	COL20A1	-0.785898479042267	2.44013661986834	-3.01764631442018	0.0118342190960527	0.185625408098355	-2.6351575733423	2	73.5202
Fen1	ENSG00000168496	FEN1	-0.385235410914778	4.76741471290198	-3.01684869377499	0.0118510155399357	0.185625408098355	-2.79913282290465	19	96.5789
Cog6	ENSG00000133103	COG6	0.477219297234725	6.09139735721046	3.01261305631098	0.0119406141753198	0.186007699032464	-2.83745528585708	3	91.0198
Purb	ENSG00000146676	PURB	-0.605642788379719	5.45910232597675	-3.01177442965776	0.0119584349582221	0.186007699032464	-2.83589154035285	11	96.4744
Parn	ENSG00000140694	PARN	-0.352900758954855	4.27917695955322	-3.00983139313119	0.0119998275565191	0.186007699032464	-2.78087246847829	16	86.2285
Ankrd26	ENSG00000107890	ANKRD26	0.399889951072057	4.65159650743048	3.00961234087793	0.0120045030915544	0.186007699032464	-2.80194868512152	6	61.2281
Flrt3	ENSG00000125848	FLRT3	0.319900504695117	5.7410254336657	3.00659268884817	0.012069143241171	0.186440817362998	-2.84652263434165	2	96.302
Inpp4b	ENSG00000109452	INPP4B	0.486399053724693	6.12261739673801	3.0058912834205	0.0120842080354356	0.186440817362998	-2.84919798578185	8	86.7965
Pbxip1	ENSG00000163346	PBXIP1	-0.441009684231218	5.38049732819608	-3.00466956187159	0.0121104934772563	0.18644711709973	-2.84568191582372	3	68.8099
Etnk2	ENSG00000143845	ETNK2	-0.600342643181603	2.7258520291273	-3.00243115948416	0.0121588025608879	0.186651486902059	-2.67572600862392	1	74.8731
Tec	ENSG00000135605	TEC	0.598610616602777	2.31567895564224	3.00165591546725	0.0121755790964228	0.186651486902059	-2.65825066744487	5	95.0872
Dck	ENSG00000156136	DCK	0.314587881457128	4.50967453537485	2.9932785820157	0.0123583626757236	0.189051320209806	-2.82097687708353	5	93.4615
Cyp2d22	ENSG00000100197	CYP2D6	-0.359799066248081	4.6048011118843	-2.99151229489261	0.0123972526487093	0.189244444389908	-2.83205945051586	15	75.6539
Frat2	ENSG00000181274	FRAT2	-0.487807842633348	3.22845132928122	-2.99004717255997	0.0124296051591364	0.189337168391683	-2.73225744897922	19	75.5365
Rgs12	ENSG00000159788	RGS12	-0.437884647152819	4.83899023307	-2.98604876061403	0.0125183307567312	0.19005103554282	-2.85439061576608	5	81.6862
Helb	ENSG00000127311	HELB	-0.406836624569562	3.42191136529038	-2.98336248226939	0.0125782979126928	0.19005103554282	-2.75842723090227	10	64.9494
Rfx5	ENSG00000143390	RFX5	-0.299021567485021	4.9911622382527	-2.98020916952005	0.0126490602313627	0.190664592465896	-2.87180396135002	3	78.4091
Mxra7	ENSG00000182534	MXRA7	-0.574510632161783	2.17704562897198	-2.97770511959373	0.012705538200032	0.190856360427595	-2.68718778132619	11	57.8431
Nup35	ENSG00000163002	NUP35	0.660215674619236	5.07172017603533	2.97617944219731	0.0127400737529354	0.190856360427595	-2.87369503482958	2	92.9448
Orai3	ENSG00000175938	ORAI3	0.284701460216009	4.84190858443408	2.97545600600683	0.0127564826292839	0.190856360427595	-2.86915857401797	7	88.8136
Acacb	ENSG00000076555	ACACB	-0.845718432039519	2.69849338138325	-2.97496028315478	0.0127677388300959	0.190856360427595	-2.7159675014898	5	88.3238
Emcn	ENSG00000164035	EMCN	0.502444223674954	3.14830873831219	2.96995592506082	0.0128819325681458	0.192010845466545	-2.75547885502102	3	53.2567
Arhgef37	ENSG00000183111	ARHGEF37	-0.396157954986025	4.00631539697266	-2.96924365331628	0.0128982691750436	0.192010845466545	-2.82795200169452	18	79.4074
Rhob	ENSG00000143878	RHOB	-0.470193105365578	7.5159222078044	-2.96578522508552	0.0129778883586589	0.192593849691399	-2.9188898684611	12	100
Dffb	ENSG00000169598	DFFB	-0.411342662068384	3.3842816657418	-2.96407602857735	0.013017419574504	0.192593849691399	-2.78706315499171	4	71.547
Sebox	ENSG00000274529	SEBOX	0.457056401056741	3.83612380951057	2.96331041291737	0.0130351664238095	0.192593849691399	-2.82368111787089	11	57.3684
Dcaf15	ENSG00000132017	DCAF15	-0.412851529258041	4.53795142685626	-2.96291449740176	0.0130443532317138	0.192593849691399	-2.87551536861505	8	90.8333
Bbox1	ENSG00000129151	BBOX1	-0.52598932543616	3.39744528111453	-2.96136834479877	0.0130802925460457	0.192680320614816	-2.79256024251253	2	89.1473
Hnrnpc	ENSG00000092199	HNRNPC	0.568554998551898	7.44755874324731	2.96029280879489	0.0131053514308176	0.192680320614816	-2.92214154327428	14	97.7124
Csnk1d	ENSG00000141551	CSNK1D	-0.263918246085526	6.82230805219088	-2.95809096867759	0.0131568028184338	0.192680320614816	-2.9345806790882	11	99.759
Pank3	ENSG00000120137	PANK3	0.574744732622335	7.82597230913292	2.95767573902021	0.0131665284302288	0.192680320614816	-2.92493652709615	11	98.6487
Exd2	ENSG00000081177	EXD2	0.308021771540393	5.69584665663674	2.95446852755176	0.0132418926251365	0.193135807005003	-2.9333498312422	12	85.6683
Ankrd29	ENSG00000154065	ANKRD29	0.291653426216755	4.8554646988552	2.94917190186292	0.0133673058968757	0.19359225959535	-2.91404109639731	18	96.0133
Top2a	ENSG00000131747	TOP2A	0.954390096086271	2.09600468227077	2.94861071681446	0.0133806634085298	0.19359225959535	-2.73182338780396	11	88.4389
Slc2a12	ENSG00000146411	SLC2A12	-0.705071015622496	3.42643323442557	-2.9421311926466	0.0135358668025967	0.19505440082089	-2.82453842939922	10	84.2788
Nrarp	ENSG00000198435	NRARP	-0.696213731457906	3.08968736421773	-2.93574415696266	0.0136906261227431	0.196194894389376	-2.80679243795863	2	100
Nufip2	ENSG00000108256	NUFIP2	0.329592664344363	7.72353573478416	2.93561986829967	0.0136936552411017	0.196194894389376	-2.96396360055896	11	93.813
Med20	ENSG00000124641	MED20	0.340575033985012	5.38736712708542	2.9354948913224	0.0136967018139937	0.196194894389376	-2.95796276230424	17	97.1698
Nr3c1	ENSG00000113580	NR3C1	0.446505611050286	7.49948174310115	2.93327038431416	0.0137510428951609	0.196582469259416	-2.96826893090647	18	90.2314
Hsp90b1	ENSG00000166598	HSP90B1	0.627091726169684	8.54956862687324	2.93030084145639	0.0138239217932113	0.196660742247767	-2.96401003259952	10	97.2603
Lpin3	ENSG00000132793	LPIN3	-0.433511936857914	2.9240433820999	-2.92987345931778	0.0138344425603097	0.196660742247767	-2.80498179174414	2	76.3807
Ccdc74a	ENSG00000163040	CCDC74A	-0.453775876053421	4.06751015119834	-2.92971269392614	0.0138384021666718	0.196660742247767	-2.89799033539212	16	55.8201
Gucy1a3	ENSG00000164116	GUCY1A3	0.262813766965944	5.93015252633995	2.92809240510884	0.0138783730484848	0.196840532092832	-2.98124722885345	3	89.8551
Mlx	ENSG00000108788	MLX	0.468276404556858	5.30902236492686	2.92437050370587	0.0139706283554074	0.197423585175858	-2.97286211743049	11	94.9664
Fdps	ENSG00000160752	FDPS	0.775779896043574	6.56570747000634	2.92380227264017	0.0139847672856303	0.197423585175858	-2.9834952834496	3	71.1217
Tmem164	ENSG00000157600	TMEM164	-0.266372110719072	6.23359752704072	-2.92136472994274	0.0140455823506162	0.197423585175858	-2.99713630579048	X	94.6128
Pde1b	ENSG00000123360	PDE1B	-0.319394253657348	5.90854445362092	-2.92045864467095	0.0140682562317818	0.197423585175858	-2.9972276789094	15	95.8955
Pdia3	ENSG00000167004	PDIA3	0.354543645725454	7.22497609868125	2.91954776244151	0.0140910872043731	0.197423585175858	-2.99258208098536	2	93.0693
Nab1	ENSG00000138386	NAB1	0.273877285104228	5.69454436136064	2.91874315127944	0.0141112854753682	0.197423585175858	-2.99418938789087	1	92.6078
Bmyc	ENSG00000136997	MYC	-0.496430684612179	3.20469963275353	-2.91709518538721	0.0141527454036594	0.19761990129807	-2.84736695903069	2	20.7048
Syt5	ENSG00000129990	SYT5	-0.573049157535745	3.35114834760577	-2.91364017887774	0.0142400647530418	0.197901397817392	-2.86469087180881	7	91.1917
Kcns1	ENSG00000124134	KCNS1	-0.729962310509861	2.51434950964164	-2.91095793313804	0.0143082266823329	0.197901397817392	-2.80554882564722	2	84.7909
Mpeg1	ENSG00000197629	MPEG1	-0.40205222625188	3.47948747583913	-2.91087892532828	0.014310239407646	0.197901397817392	-2.88063349304706	19	75.6983
Ick	ENSG00000112144	ICK	-0.407122513080408	5.82024943009541	-2.90950297602386	0.0143453373484106	0.197985700121136	-3.01516901578694	9	86.076
Ubfd1	ENSG00000103353	UBFD1	0.270739401107919	6.75239408307488	2.90848762655247	0.0143712924439622	0.197985700121136	-3.01282174132836	7	96.4401
St6gal1	ENSG00000073849	ST6GAL1	-0.267833668844694	4.50666378506783	-2.90738034697152	0.014399651255174	0.197997803587882	-2.96579209266795	16	79.5566
Pmm2	ENSG00000140650	PMM2	-0.403494823851902	3.43164721881768	-2.90084616789997	0.0145681469724121	0.19868521548379	-2.89293148948368	16	89.0244
Sgk2	ENSG00000101049	SGK2	-0.53028662719739	2.29921245716795	-2.90050663556602	0.0145769563057733	0.19868521548379	-2.81161120288268	2	80.7962
Mcat	ENSG00000100294	MCAT	-0.436225945138177	4.58614972639778	-2.90037967406573	0.0145802517570521	0.19868521548379	-2.98257474357185	15	73.5897
Ak4	ENSG00000162433	AK4	0.498712209939792	7.53217626769379	2.90009966207774	0.0145875224756796	0.19868521548379	-3.02344190313286	4	90.1345
Smchd1	ENSG00000101596	SMCHD1	0.429985466562025	6.84719877835112	2.89630301253858	0.0146864650577405	0.199279415540024	-3.0317176479679	17	86.2843
Tbc1d24	ENSG00000162068	NTN3	-0.332413309508567	6.31469379109325	-2.89368833616916	0.0147549960006487	0.199379561670988	-3.0439762142971	17	87.4138
Kif19a	ENSG00000196169	KIF19	-0.635716264634892	3.58316435646424	-2.89293931999454	0.0147746868289123	0.199379561670988	-2.91730927787895	11	89.6794
Cpne8	ENSG00000139117	CPNE8	-0.719430207578412	5.23990453569296	-2.89285665223533	0.0147768616894786	0.199379561670988	-3.02696309740753	15	98.7589
Ahctf1	ENSG00000153207	AHCTF1	0.2797881695529	7.42927992735182	2.89049964228852	0.0148390062271341	0.19964422547395	-3.04145853464639	1	69.8462
Vstm2l	ENSG00000132821	VSTM2L	-0.724879183462309	3.35333232656247	-2.88977286581473	0.014858221111795	0.19964422547395	-2.90227482281306	2	93.6274
Mga	ENSG00000174197	MGA	0.275593208068967	8.10105088428689	2.88851837232231	0.0148914467655311	0.19964422547395	-3.04022141532068	2	82.2186
Pcif1	ENSG00000100982	PCIF1	-0.57892755490025	5.29238511362007	-2.88792033907486	0.014907312076138	0.19964422547395	-3.03836671127264	2	95.1705
Tnc	ENSG00000041982	TNC	0.857935415718024	5.52000556100806	2.88516261242928	0.0149806917490699	0.199951468918737	-3.04233479343449	4	80.1908
Tmem132c	ENSG00000181234	TMEM132C	-0.397281702005166	5.30519584720188	-2.8833061970244	0.0150302924767349	0.199951468918737	-3.04686971679128	5	77.8881
Kcnk12	ENSG00000184261	KCNK12	-0.687040066555078	3.85896339601335	-2.88327875496141	0.0150310269223205	0.199951468918737	-2.9546361226849	17	99.0698
Usp37	ENSG00000135913	USP37	0.247949077388207	6.05838845237592	2.88289656658721	0.0150412593601725	0.199951468918737	-3.05792755067419	1	90.5005
Pim1	ENSG00000137193	PIM1	-0.427709350424948	2.85320785924292	-2.88119582946865	0.0150868784145341	0.200082851369933	-2.87681613765256	17	94.2492
Lzts2	ENSG00000107816	LZTS2	-0.339924750003973	5.77650820816452	-2.8804591370033	0.0151066818173875	0.200082851369933	-3.06305782139483	19	91.1809
Zfp647	ENSG00000196150	ZNF250	-0.553051244912486	2.88483299659179	-2.87885247498229	0.0151499617289021	0.200287902753619	-2.8826313108893	15	82.1429
Vps13a	ENSG00000197969	VPS13A	0.460353535249287	7.10375045188953	2.87581795359368	0.0152320442858101	0.20063678169261	-3.0652296764974	19	84.184
1810013L24Rik	ENSG00000182831	C16orf72	0.350028578629201	6.38930795224137	2.8709602973503	0.0153643705449022	0.201716240582267	-3.07705829408834	16	98.5455
Neu4	ENSG00000204099	NEU4	-0.413875525954724	4.17658079337592	-2.87061000911383	0.0153739570645207	0.201716240582267	-3.00368493235279	1	69.6177
Rbm20	ENSG00000203867	RBM20	-0.886478787940999	3.1191753321639	-2.86792236893021	0.0154477107390602	0.201716240582267	-2.91458861821982	19	73.2681
Nipal4	ENSG00000172548	NIPAL4	-0.520649913324823	3.30684890986809	-2.86619678389577	0.0154952506048649	0.201716240582267	-2.93756559818366	11	73.6051
Grk6	ENSG00000198055	GRK6	-0.279107292201332	5.76481582347476	-2.86535600482021	0.0155184671315877	0.201716240582267	-3.08787279190518	13	95.9253
Rnd2	ENSG00000108830	RND2	-0.490099235686022	5.20802013034803	-2.86476491349787	0.0155348098546295	0.201716240582267	-3.07436369128214	11	98.6784
Galnt13	ENSG00000144278	GALNT13	0.577414820371885	8.08658550030981	2.86442179344617	0.0155443044769441	0.201716240582267	-3.07931641585292	2	93.0481
Kcna4	ENSG00000182255	KCNA4	-0.512305036608085	4.12439020421055	-2.86247253449462	0.0155983536458845	0.201716240582267	-3.01221219201069	2	97.3966
Cd34	ENSG00000174059	CD34	0.387349039167457	5.0101919490703	2.86209726914864	0.0156087806085547	0.201716240582267	-3.06602841401713	1	64.4156
Itpk1	ENSG00000100605	ITPK1	-0.396801301366077	5.52651312641444	-2.86162348744304	0.0156219548735814	0.201716240582267	-3.08976490618152	12	93.7198
Unc119	ENSG00000109103	UNC119	-0.380101391202674	4.40211252085749	-2.85974578315154	0.0156742770667141	0.201727343162763	-3.03784489649662	11	91.6667
Mndal	ENSG00000163563	MNDA	-0.540655753264374	3.4644171493574	-2.85958338702572	0.015678810466831	0.201727343162763	-2.96227561524408	1	44.226
Ifit2	ENSG00000119922	IFIT2	-0.664443448638318	3.31670766163412	-2.8555529756148	0.0157917437173962	0.20259052756353	-2.95522577016214	19	61.6525
Tmtc3	ENSG00000139324	TMTC3	0.424053380451171	5.0159648745344	2.85419907005529	0.015829862953419	0.20259052756353	-3.08046254023709	10	90.4814
Zfyve28	ENSG00000159733	ZFYVE28	-0.398266694600165	6.69760087575958	-2.85418524779985	0.0158302525938424	0.20259052756353	-3.11052757701751	5	83.3145
Rwdd4a	ENSG00000182552	RWDD4	0.364854802298471	4.211502416758	2.85067993178398	0.0159293757111841	0.202865633056001	-3.03746026247865	8	90.9574
Sipa1l2	ENSG00000116991	SIPA1L2	-0.47952214985543	6.62772174234728	-2.84990698959217	0.015951316375232	0.202865633056001	-3.11863078326489	8	91.4053
Trib2	ENSG00000071575	TRIB2	0.343235241007108	6.14708654457794	2.84897114394827	0.0159779216789328	0.202865633056001	-3.1139378545591	12	98.2507
Prkaa1	ENSG00000132356	PRKAA1	0.372288501465004	5.73411951144392	2.8487864558531	0.0159831774499582	0.202865633056001	-3.11077698171359	15	96.1672
Slc35e4	ENSG00000100036	SLC35E4	-0.260512906559691	5.9478911316194	-2.84820722000404	0.0159996723076183	0.202865633056001	-3.11870073609708	11	83.7143
Eomes	ENSG00000163508	EOMES	-0.609390863304779	4.03933458500171	-2.84747022583478	0.0160206842636997	0.202865633056001	-3.02927859344998	9	90.6383
Zfp58	ENSG00000283201		0.463380905798389	4.43731866441211	2.84414612059974	0.0161157992636276	0.203712031190257	-3.06230219703238	13	45.7143
Uggt1	ENSG00000136731	UGGT1	0.272471842830787	6.95989051573469	2.83898080829692	0.0162647201817162	0.20467927237432	-3.12889672540345	1	90.5466
Caprin1	ENSG00000135387	CAPRIN1	0.36272874995057	8.56576827997139	2.83763124507725	0.0163038556609302	0.20467927237432	-3.11984790243848	2	96.756
Ppp6c	ENSG00000119414	PPP6C	0.332676266167446	5.381708518614	2.8357179485412	0.016359500076947	0.20467927237432	-3.12574058397845	2	88.5965
Slc37a2	ENSG00000134955	SLC37A2	-0.721602243393663	2.77435052248391	-2.83506258319097	0.0163786037047992	0.20467927237432	-2.94258530722082	9	87.3267
Rgs16	ENSG00000143333	RGS16	-0.366348172099247	3.65797214888307	-2.83311191251778	0.0164355970499264	0.20467927237432	-3.02303016511007	1	84.6535
Abca8b	ENSG00000141338	ABCA8	0.404524499008853	5.52308443684729	2.83268876036524	0.0164479865656493	0.20467927237432	-3.13432602755896	11	75.5706
Decr2	ENSG00000242612	DECR2	0.40420723978397	4.78385666024021	2.8273460726382	0.0166052211711548	0.205837267032128	-3.11084192917022	17	82.1918
Dyrk3	ENSG00000143479	DYRK3	-0.449630510261377	2.84552843023642	-2.82661856013233	0.0166267476763205	0.205837267032128	-2.96292939946706	1	89.6258
Med11	ENSG00000161920	MED11	0.456959350212351	2.81465279516458	2.82321202032319	0.0167279160661674	0.205941224084011	-2.96615350595551	11	96.5812
Sphk1	ENSG00000176170	SPHK1	-0.458094087274383	2.86561128894874	-2.82305751422305	0.0167325191878137	0.205941224084011	-2.97002109239091	11	65.5319
Fgfr1op	ENSG00000213066	FGFR1OP	0.47648252950544	5.3716093113206	2.82239806454128	0.0167521800711165	0.205941224084011	-3.14493338573764	17	84.7118
Layn	ENSG00000204381	LAYN	0.373666909914916	2.72728241312638	2.82221337552313	0.0167576905404058	0.205941224084011	-2.96177918546529	9	82.7225
Ggcx	ENSG00000115486	GGCX	0.371988442803024	4.07174589887203	2.82153124727307	0.0167780585458592	0.205941224084011	-3.07589224715078	6	89.4459
Eno1	ENSG00000074800	ENO1	0.619467646300603	6.08351898123856	2.81919761139603	0.0168479269835577	0.20603444015061	-3.16072419031714	4	94.2396
Dusp4	ENSG00000120875	DUSP4	-0.754480597813821	2.58797330743715	-2.81863997165677	0.0168646655544745	0.20603444015061	-2.95463295405798	8	96.9543
Lsm6	ENSG00000164167	LSM6	0.332835803361514	5.44030989531186	2.81817812135867	0.0168785414087269	0.20603444015061	-3.1562894364452	8	100
Fam102b	ENSG00000162636	FAM102B	0.353586166284239	6.39086768155113	2.8144115285307	0.0169921317353576	0.206807290730952	-3.17179760738891	3	95.2778
Wrb	ENSG00000182093	WRB	0.290335628348402	6.56482327577256	2.81004949415682	0.0171246334427203	0.208068471239568	-3.178774778485	16	93.1034
Pkp4	ENSG00000144283	PKP4	0.286423388696392	8.27163159745284	2.80863422163541	0.0171678452474914	0.208242337685209	-3.1720925454359	2	96.4765
Mrpl4	ENSG00000105364	MRPL4	0.326488395049265	4.9773294167361	2.80763348500309	0.0171984659321214	0.208263148762347	-3.1549539821969	9	76.5273
Homer2	ENSG00000103942	HOMER2	-0.619461691906742	5.50682767765496	-2.80360951049556	0.0173221435185835	0.209077201263052	-3.18601450486875	7	94.3503
Kcnq5	ENSG00000185760	KCNQ5	-0.8228326004351	3.02015996932035	-2.8033933472486	0.0173288124073519	0.209077201263052	-3.0107898643898	1	95.5836
Tomm40l	ENSG00000158882	TOMM40L	0.464691136080101	6.34683356547288	2.80129043425894	0.017393823619581	0.209077201263052	-3.19283380198743	1	97.7273
Slc2a1	ENSG00000117394	SLC2A1	-0.351432270230095	6.99369689913533	-2.80108367788479	0.017400228588628	0.209077201263052	-3.19818165964621	4	97.1545
Brdt	ENSG00000137948	BRDT	-0.374019824430355	3.39778062636643	-2.80005776627372	0.0174320444619452	0.209077201263052	-3.05343989860023	5	72.6604
Snrnp48	ENSG00000168566	SNRNP48	0.286070088002671	4.4327042331604	2.7998080163033	0.0174397985653592	0.209077201263052	-3.13733366539575	13	86.7257
Ninj1	ENSG00000131669	NINJ1	-0.336861196007979	4.16219896658571	-2.79831293675146	0.0174862890301396	0.209208794864868	-3.12234742396785	13	88.8158
Hltf	ENSG00000071794	HLTF	0.489330739190371	5.89387976009834	2.79758890574717	0.017508847672145	0.209208794864868	-3.19662849373408	3	83.6472
Unc45a	ENSG00000140553	UNC45A	-0.289608590832915	5.04641656966159	-2.79072473205971	0.0177241626765213	0.210692070505838	-3.19097330766822	7	94.0678
Slc35a1	ENSG00000164414	SLC35A1	0.347636928625954	3.98113840311748	2.79025316121785	0.0177390514879415	0.210692070505838	-3.12037164213201	4	91.3947
Polk	ENSG00000122008	POLK	0.341247182644722	3.58579538353307	2.78752639217495	0.0178253881695932	0.210692070505838	-3.09141258388713	13	71.2644
Ifit3	ENSG00000119917	IFIT3	-0.882074737429845	2.90055603277718	-2.78624433780183	0.0178661261085357	0.210692070505838	-3.0288381374833	19	48.1633
Zbtb11	ENSG00000066422	ZBTB11	0.37045759685556	6.69387924489005	2.7856571643531	0.0178848148353809	0.210692070505838	-3.21806458098175	16	89.1738
Epha2	ENSG00000142627	EPHA2	-0.525628145389636	2.58346232176699	-2.78295292109502	0.0179711382303259	0.210692070505838	-3.01096274154606	4	92.8279
Cnpy4	ENSG00000166997	CNPY4	0.414798613281671	4.03144062021327	2.77946972639563	0.0180829393386891	0.210692070505838	-3.14156405869885	5	79.8387
Lace1	ENSG00000135537	LACE1	0.470217250921088	4.2521996374863	2.77871141668288	0.0181073707882776	0.210692070505838	-3.15832133018208	10	86.9023
Gpc1	ENSG00000063660	GPC1	-0.370135203654727	6.18650574571962	-2.77864204379117	0.0181096075070899	0.210692070505838	-3.23677283734499	1	88.7097
Tesc	ENSG00000088992	TESC	0.597022664420405	3.55385920740263	2.77856939999259	0.0181119499816003	0.210692070505838	-3.10071362224141	5	92.9907
Cebpg	ENSG00000153879	CEBPG	0.384871167512239	5.99791875025415	2.77717863532183	0.0181568549186343	0.210692070505838	-3.2329821788861	7	91.3333
Pycrl	ENSG00000104524	PYCRL	0.359838362874738	4.63670666339936	2.77583482877838	0.0182003490879332	0.210692070505838	-3.18890091708947	15	78.6713
Ints8	ENSG00000164941	INTS8	0.29789515081232	5.26044049514629	2.7737578907592	0.0182677764441625	0.210692070505838	-3.22455763049097	4	95.7789
Eml3	ENSG00000149499	EML3	-0.418552046452333	3.91588591730337	-2.77356629215953	0.0182740091809147	0.210692070505838	-3.14241169308818	19	82.0065
Klhdc3	ENSG00000124702	KLHDC3	-0.411195972783315	6.44173564930437	-2.77346204243638	0.0182774013332842	0.210692070505838	-3.24597880733107	17	96.5969
Mvd	ENSG00000167508	MVD	0.287123840667888	5.19890456037501	2.77205261863934	0.0183233238146418	0.210692070505838	-3.225800948079	8	84
Mthfd1l	ENSG00000120254	MTHFD1L	-0.311004815988203	4.70832740156251	-2.76902933926832	0.0184222178546261	0.210692070505838	-3.20843134437445	10	88.2533
Wwp1	ENSG00000123124	WWP1	0.249228473030564	6.25374690028603	2.76878818354591	0.0184301291278476	0.210692070505838	-3.24920795669014	4	90.564
Vps11	ENSG00000160695	VPS11	-0.275668678693584	6.12062983398798	-2.76730236060237	0.018478947262006	0.210692070505838	-3.25529348387718	9	97.5558
Tigd3	ENSG00000173825	TIGD3	-0.663022382195463	2.63025790544599	-2.76721525666375	0.0184818131394026	0.210692070505838	-3.03844812917093	19	83.4395
Dcp2	ENSG00000172795	DCP2	0.31233775579122	7.42814839967978	2.76642911736307	0.0185076985867924	0.210692070505838	-3.24888194547418	18	92.619
Nsdhl	ENSG00000147383	NSDHL	0.431644778621834	2.8446986850524	2.7654257553666	0.0185407890627525	0.210692070505838	-3.05976627044156	X	83.1099
Rpp38	ENSG00000152464	RPP38	0.431403466258808	2.99061935610436	2.76401534713964	0.0185874034295165	0.210692070505838	-3.07297145161118	2	76.3251
Emilin2	ENSG00000132205	EMILIN2	-0.771212059026846	3.1749226236349	-2.76322914600943	0.0186134382382396	0.210692070505838	-3.08829839363409	17	74.4539
Vps36	ENSG00000136100	VPS36	0.377528260952769	4.50309669653594	2.7626310508597	0.0186332682975494	0.210692070505838	-3.20207827247271	8	95.5959
March1	ENSG00000145416	MARCH1	-0.638390411091825	3.48082197363965	-2.76192891712756	0.0186565746444462	0.210692070505838	-3.12015965206976	8	95.5017
Cwf19l1	ENSG00000095485	CWF19L1	-0.334965862283422	3.8205540936165	-2.76184011462372	0.0186595243867554	0.210692070505838	-3.15360939005677	19	88.8476
Hira	ENSG00000100084	HIRA	-0.278898954988835	5.91465467163367	-2.76129390065438	0.0186776781293191	0.210692070505838	-3.26395900274604	16	95.7719
Ptpro	ENSG00000151490	PTPRO	-0.418002079463297	4.37229702032328	-2.75550084947956	0.0188712993533492	0.210698722519565	-3.207658672332	6	91.6941
Rbm10	ENSG00000182872	RBM10	0.29369581591862	6.50363914084374	2.75549907898367	0.0188713588330886	0.210698722519565	-3.27017916403826	X	89.3467
Tmem44	ENSG00000145014	TMEM44	-0.51842835351137	3.51545880655591	-2.75455081308221	0.0189032426229985	0.210698722519565	-3.13594547551484	16	70.3158
Ptpn12	ENSG00000127947	PTPN12	0.300006973594474	4.77785822647062	2.75441815211112	0.0189077073911235	0.210698722519565	-3.23306899458544	5	84.2308
Vash2	ENSG00000143494	VASH2	-0.728905848416099	2.63502829043677	-2.75437954092141	0.0189090070663179	0.210698722519565	-3.05870651811497	1	97.4648
Tmem203	ENSG00000187713	TMEM203	-0.394206470510323	3.6619398486304	-2.75317566204589	0.0189495749782887	0.210698722519565	-3.1540943445946	2	97.7941
Kcnc4	ENSG00000116396	KCNC4	-0.582840727304028	4.77479506514443	-2.75314104138372	0.0189507428946233	0.210698722519565	-3.23848328662907	3	93.3858
Acy1	ENSG00000243989	ACY1	-0.378292815663642	2.55858525900964	-2.75231235364068	0.0189787197893833	0.210698722519565	-3.05793747061208	9	85.2941
Flywch2	ENSG00000162076	FLYWCH2	-0.390597645279857	4.74381016140057	-2.75109301751671	0.0190199599267412	0.210831707699959	-3.24032420895304	17	69.2857
Schip1	ENSG00000283154	IQCJ-SCHIP1	0.666342196863493	5.87488628473586	2.74913034995379	0.0190865282752922	0.211077113170886	-3.27484922283624	3	81.1567
Ttc9	ENSG00000133985	TTC9	-0.423396672169289	5.05849155681276	-2.7487136918404	0.0191006899958234	0.211077113170886	-3.26145215474247	12	88.2883
Miip	ENSG00000116691	MIIP	-0.298937608104366	4.01485575710069	-2.74405888906002	0.019259613970038	0.21250741202328	-3.19997813268805	4	59.2784
Siglech	ENSG00000105383	CD33	-0.571250490422849	2.77291378910407	-2.74201071175762	0.0193299588645123	0.212957464324865	-3.09028629754684	7	39.5604
Amacr	ENSG00000242110	AMACR	0.422801775652595	4.0036314276661	2.73180261561851	0.0196843862835641	0.216415180240997	-3.21683304082161	15	73.8579
Lrrk2	ENSG00000188906	LRRK2	0.38005040022114	6.56595608820166	2.73124632370235	0.0197038854720202	0.216415180240997	-3.30957481383457	15	86.6245
Slc6a20a	ENSG00000163817	SLC6A20	-0.425010362112837	4.0495100003965	-2.72858831239715	0.0197973196961463	0.21705156719838	-3.22694907677483	9	92.0608
Dkk3	ENSG00000050165	DKK3	-0.349391887035381	4.94283528530115	-2.72765950439554	0.0198300728211314	0.21705156719838	-3.2906750746932	7	82
Ccdc39	ENSG00000145075	CCDC39	0.499038882065578	2.86143077619917	2.7269826998187	0.0198539733132332	0.21705156719838	-3.1217104417154	3	75.3454
Abcb7	ENSG00000131269	ABCB7	0.441896573040403	6.20007492792191	2.72579311131004	0.0198960515260819	0.21705156719838	-3.31919348200854	X	91.1023
Manbal	ENSG00000101363	MANBAL	-0.319490235533554	4.6514985778439	-2.72524644335082	0.0199154180186493	0.21705156719838	-3.27737763502855	2	87.0588
Elmod2	ENSG00000179387	ELMOD2	0.411482142220633	5.28081999885604	2.7240400859558	0.0199582212636895	0.21705156719838	-3.30691645065745	8	87.0307
Plekhh1	ENSG00000054690	PLEKHH1	-0.633186602409627	5.82422747433408	-2.72266161099918	0.0200072434071901	0.21705156719838	-3.32826154454587	12	82.1114
Eri2	ENSG00000196678	ERI2	0.354525341668755	3.68023687219357	2.72228692580905	0.0200205888530229	0.21705156719838	-3.20600503280025	7	74.0955
Pkdcc	ENSG00000162878	PKDCC	-0.421032187548915	3.12175215879787	-2.72194012463136	0.0200329490152577	0.21705156719838	-3.15382029185859	17	91.4807
Hipk3	ENSG00000110422	HIPK3	0.269713320716874	7.68223229979385	2.71950498539912	0.0201199523531231	0.217211996786344	-3.32612413479959	2	88.9712
Kcnj12	ENSG00000184185	KCNJ12	0.335354016577775	6.41412443034661	2.71747378087885	0.0201928108851845	0.217211996786344	-3.33399204862409	11	96.0739
Mro	ENSG00000134042	MRO	-0.667929023225858	2.192376981195	-2.71700847535393	0.0202095380800544	0.217211996786344	-3.08760611718617	18	64.8855
Ppig	ENSG00000138398	PPIG	0.300361288806293	6.13223376668194	2.71571559225567	0.0202560880199505	0.217211996786344	-3.33749924100727	2	93.1034
Cdk5rap3	ENSG00000108465	CDK5RAP3	-0.450428863932403	5.04202406421467	-2.71564077641238	0.0202587850036007	0.217211996786344	-3.31575718606371	11	83.8041
Ddx54	ENSG00000123064	DDX54	-0.279056353862621	5.67056535635073	-2.71450880910216	0.0202996340449992	0.217326572134958	-3.33861280489727	5	84.4671
Col8a2	ENSG00000171812	COL8A2	-0.908592112650528	4.19190388228226	-2.71189906702035	0.0203941231763685	0.217381373027276	-3.26347945451857	4	94.0256
Stxbp2	ENSG00000076944	STXBP2	-0.41726533860399	3.90054301270149	-2.71189549725432	0.0203942527231023	0.217381373027276	-3.24126941208634	8	93.0464
Mfge8	ENSG00000140545	MFGE8	0.302052091702217	6.16558255420924	2.70880682802827	0.0205066472362432	0.218245690793415	-3.34895324400627	7	61.4987
Sord	ENSG00000140263	SORD	-0.349303187906132	4.05029515134285	-2.70699476262574	0.0205728730581835	0.21830559054087	-3.26275862598316	2	82.9132
Mrrf	ENSG00000148187	MRRF	0.391179703951988	3.65158345722485	2.70506685283999	0.020643565795942	0.218733593879808	-3.23124570203145	2	85.1145
Slc39a9	ENSG00000029364	SLC39A9	-0.281090090608729	5.72278458805086	-2.70375638350692	0.0206917557896659	0.218922257416177	-3.35758706868337	12	93.4853
Xylt2	ENSG00000015532	XYLT2	-0.285807529604795	5.3817704933739	-2.70266035092128	0.0207321460192673	0.2190279658716	-3.35097191289717	11	93.526
Csnk1e	ENSG00000213923	CSNK1E	-0.421985028316533	5.40446667209	-2.70156186381445	0.0207727052147751	0.219135147238331	-3.35356481294338	15	98.7981
Stat6	ENSG00000166888	STAT6	-0.377787715539517	3.19148766597045	-2.69865209855078	0.0208805227872656	0.219774274739027	-3.1977198941507	10	85.5962
Arl6ip5	ENSG00000144746	ARL6IP5	0.303110886811754	5.72474287711192	2.69828146524537	0.0208942959342091	0.219774274739027	-3.36250679661332	6	90.4255
Slc3a2	ENSG00000168003	SLC3A2	-0.253198958456679	6.5176042367141	-2.69677956521874	0.0209502005511105	0.219777706151051	-3.37284031928488	19	63.0745
Plekha2	ENSG00000169499	PLEKHA2	-0.479744424170468	3.51885402478373	-2.69634781124127	0.0209662990010569	0.219777706151051	-3.23064164010881	8	88.7059
Plscr2	ENSG00000188313	PLSCR1	0.637114703779071	2.28950522178209	2.69434569502507	0.0210411107898202	0.219777706151051	-3.1334933391252	9	62.8931
Tbkbp1	ENSG00000198933	TBKBP1	-0.517515931795678	5.28741727278637	-2.69351646878764	0.0210721734525038	0.219777706151051	-3.3627723413418	11	93.0081
Neurod6	ENSG00000164600	NEUROD6	-0.541097639493223	3.04557739367376	-2.69138059937859	0.021152392362407	0.220012570265683	-3.19498334050314	6	98.2196
Ttc9b	ENSG00000174521	TTC9B	0.314717719051562	4.81110901708339	2.69104262886375	0.0211651135746205	0.220012570265683	-3.3398967789458	7	87.0293
Irx2	ENSG00000170561	IRX2	-0.695552692179805	2.49753349391326	-2.68767364390825	0.0212923377181471	0.220012570265683	-3.15248126253806	13	92.3567
Zc3h6	ENSG00000188177	ZC3H6	-0.338283093350402	4.6823692088376	-2.68679994622093	0.0213254551197236	0.220012570265683	-3.34296032238438	2	75.6098
Abhd4	ENSG00000100439	ABHD4	-0.330274416788839	5.69004088530197	-2.68647110505418	0.0213379330284042	0.220012570265683	-3.38583401158086	14	96.4912
Zfp7	ENSG00000147789	ZNF7	0.297378612081081	4.04419388353096	2.68497540736487	0.0213947788234142	0.220012570265683	-3.29801192703907	15	68.1492
Cables1	ENSG00000134508	CABLES1	-0.304634236246936	5.00768420104967	-2.68428148623224	0.0214212030986927	0.220012570265683	-3.36599566109326	18	73.9336
Cc2d1b	ENSG00000154222	CC2D1B	-0.268462152952591	5.25163976418259	-2.6842626853796	0.0214219194786426	0.220012570265683	-3.37690893757475	4	78.9044
Vegfc	ENSG00000150630	VEGFC	0.416456567887909	2.79220758056773	2.68373887000465	0.021441888276431	0.220012570265683	-3.18470713155836	8	85.2029
Parp3	ENSG00000041880	PARP3	-0.482916098496518	2.58823008285447	-2.68222109554755	0.0214998528681294	0.220040444848199	-3.16896752626028	9	77.4074
Rexo4	ENSG00000148300	REXO4	0.374695083658141	5.46666414766688	2.67985726861837	0.0215904381308724	0.220654111429668	-3.38717859964223	2	58.2938
Acap3	ENSG00000131584	ACAP3	-0.499635387010247	6.81158837959777	-2.67828944479431	0.0216507279604296	0.220956859038998	-3.40541467899739	4	93.8849
Dhx36	ENSG00000174953	DHX36	0.637982344449278	7.33300783259449	2.67285673658822	0.0218609334109378	0.222681506393629	-3.40235168649611	3	91.9643
Fam195b	ENSG00000225663	MCRIP1	-0.29746480016726	5.43396520641897	-2.67036008924769	0.0219582120540523	0.222681506393629	-3.40615829322331	11	74.5763
Park2	ENSG00000185345	PARK2	-0.42462499203084	3.43314494669199	-2.66976327186126	0.0219815297070057	0.222681506393629	-3.26651323113934	17	83.6559
Cenpv	ENSG00000166582	CENPV	0.410661884124591	4.24333670256668	2.66961257596043	0.0219874212726724	0.222681506393629	-3.3366681205348	11	68.75
Psmd9	ENSG00000110801	PSMD9	-0.285216112042778	4.91210318583458	-2.66936367606079	0.0219971556203694	0.222681506393629	-3.3854727086679	5	83.8565
Tpbg	ENSG00000146242	TPBG	-0.763419470054353	4.1066653277499	-2.6685865743843	0.0220275751467242	0.222681506393629	-3.32677064342806	9	83.5714
Ttl	ENSG00000114999	TTL	0.23967846738955	5.82274869120149	2.66836994565565	0.0220360624692058	0.222681506393629	-3.41457157679666	2	95.2255
Ddr1	ENSG00000204580	DDR1	-0.598252500811445	6.33422558771929	-2.66733617435208	0.0220766093463198	0.222778792917108	-3.42389813491357	17	93.0359
Pla2g3	ENSG00000100078	PLA2G3	-0.789907491933231	2.4579644821744	-2.66532752307297	0.0221556046288485	0.222869053592695	-3.18371531253622	11	65.6189
Taco1	ENSG00000136463	TACO1	0.456446318463567	3.72402490631619	2.66492774934761	0.0221713601076513	0.222869053592695	-3.30096082205239	11	77.4411
Fgd4	ENSG00000139132	FGD4	0.535736787373756	7.17789285350313	2.66475047254612	0.0221783503125132	0.222869053592695	-3.41683982347908	16	73.4624
Brf1	ENSG00000185024	BRF1	-0.334815861139469	5.27220621852633	-2.66385757517729	0.0222135913565437	0.222912293148992	-3.41161485802147	12	89.6603
Mbd3	ENSG00000071655	MBD3	-0.418993478711852	5.41574741026366	-2.66273074248957	0.0222581445552499	0.223048729472998	-3.418463457246	10	93.1272
Plk3	ENSG00000173846	PLK3	-0.709607299058982	2.69162058137671	-2.66147389485936	0.0223079427242778	0.223237273622756	-3.20874234477981	4	93.4985
Kcnk1	ENSG00000135750	KCNK1	0.334830199518173	8.29799108072447	2.65979298928225	0.0223747151426592	0.223490365271102	-3.41939743902282	8	94.9405
Pds5b	ENSG00000083642	PDS5B	0.263797045065268	7.26113386750957	2.65796187881178	0.0224476794866677	0.223490365271102	-3.43030688144401	5	96.2681
Arpc1b	ENSG00000130429	ARPC1B	-0.378497145007167	5.87053045549622	-2.65740916931442	0.0224697495667018	0.223490365271102	-3.43700404291086	5	97.3118
Ndufaf3	ENSG00000178057	NDUFAF3	0.406071740366048	4.7809449977027	2.65728825406545	0.0224745806603747	0.223490365271102	-3.39197558886692	9	79.8913
Icmt	ENSG00000116237	ICMT	0.308798949223061	8.93748282556656	2.65546958339055	0.0225473686589187	0.223490365271102	-3.41805306366407	4	96.1268
Spry1	ENSG00000164056	SPRY1	-0.528875231648477	3.22075161075633	-2.65539490024507	0.0225503626573603	0.223490365271102	-3.26799196591969	3	82.4451
Mepce	ENSG00000146834	MEPCE	-0.320070582657126	5.23006701255949	-2.65457416780637	0.0225832912154385	0.223509270504292	-3.42534838018158	5	87.0827
Wdr91	ENSG00000105875	WDR91	-0.372675284271387	4.27644836909944	-2.65319120987094	0.0226388844649685	0.22375213106651	-3.36917601510323	6	92.1017
Lingo2	ENSG00000174482	LINGO2	-0.613511907622465	3.42161574819665	-2.64890916728418	0.0228118776077243	0.223802362819818	-3.2959778822916	4	97.6898
Lyn	ENSG00000254087	LYN	0.272411268111133	5.17226258888816	2.64879738897863	0.0228164108870197	0.223802362819818	-3.42974811544884	4	96.0938
Lman1	ENSG00000074695	LMAN1	0.324633237473927	5.9770185275291	2.64856368185212	0.022825891989549	0.223802362819818	-3.44795352325339	18	88.0392
Lrrc28	ENSG00000168904	LRRC28	-0.309768434877835	4.39301816830069	-2.64831128517534	0.0228361356728998	0.223802362819818	-3.38602568745661	7	89.9183
Ptgfrn	ENSG00000134247	PTGFRN	-0.364005403875443	4.96239597135141	-2.6479611855494	0.0228503522232832	0.223802362819818	-3.42378467630021	3	89.4198
Cdr2	ENSG00000140743	CDR2	-0.304196417993773	5.19016404181095	-2.6478001047938	0.0228568961951972	0.223802362819818	-3.43487813913698	7	88.5463
Fnbp4	ENSG00000109920	FNBP4	-0.268110998615642	5.93271011735134	-2.64768930363132	0.0228613986141093	0.223802362819818	-3.45348372356764	2	86.6273
Magt1	ENSG00000102158	MAGT1	0.390924825445373	5.32196549691197	2.64582727630945	0.0229371937063455	0.223988207311133	-3.43812024515819	X	88.0109
Anxa5	ENSG00000164111	ANXA5	0.368898747810687	5.76387050119322	2.64390187213072	0.023015829977791	0.224399501509351	-3.45253406856545	3	92.1875
Prkch	ENSG00000027075	PRKCH	-0.457282569936211	2.20870568954791	-2.64259942702528	0.023069174823634	0.224615657127803	-3.20438162885757	12	97.6574
Zfp651	ENSG00000114853	ZBTB47	-0.396068180724697	6.35154429378754	-2.64178015063706	0.0231027929293401	0.224639416876487	-3.46543317961332	9	78.4471
Tab1	ENSG00000100324	TAB1	-0.315104631718306	5.85613105984492	-2.63896957935996	0.0232184901863855	0.225125352351329	-3.4671795240931	15	97.2222
Zfp87	ENSG00000283201		0.291652555708679	4.57910355955342	2.63893466593278	0.0232199309950438	0.225125352351329	-3.41255962689033	13	46.3265
Kdelr2	ENSG00000136240	KDELR2	0.307490357347961	5.48798999213545	2.63829112915473	0.0232465043315621	0.225125352351329	-3.4572893795822	5	98.5849
Slc25a16	ENSG00000122912	SLC25A16	-0.353379618984604	4.32399677657058	-2.63511733405413	0.0233779991078867	0.226050219674839	-3.40237907027508	10	92.7711
Agfg1	ENSG00000173744	AGFG1	0.347551571180798	6.05115788921438	2.63447373825912	0.023404753708699	0.226050219674839	-3.4713613227519	1	92.637
Sos2	ENSG00000100485	SOS2	0.257832061352174	5.86578302603151	2.63243662000056	0.0234896373808261	0.226566343725064	-3.47434933745862	12	94.97
Gmfb	ENSG00000197045	GMFB	0.672009410808265	8.00475251365317	2.63123384498148	0.0235398979885997	0.226747581811253	-3.46796681467305	14	97.8873
Vgf	ENSG00000128564	VGF	-0.95215535541331	3.7935492083431	-2.62873137152716	0.0236448101643738	0.227150791123864	-3.3580848585931	5	86.3415
Dock10	ENSG00000135905	DOCK10	-0.308879393377301	6.77743226542066	-2.6278433815699	0.0236821486567093	0.227206552212126	-3.48742164205492	1	93.7786
Mars2	ENSG00000247626	MARS2	0.285355384996097	4.47753942708836	2.62429624864529	0.0238318816142814	0.228339043658216	-3.42978788701453	1	85.6661
Prrg1	ENSG00000130962	PRRG1	0.576982130156035	4.28895342050133	2.62351644957516	0.0238649239742941	0.228351970995634	-3.41445101228339	X	91.2844
Fnbp1l	ENSG00000137942	FNBP1L	-0.376434775025212	5.13397295264383	-2.6208315757153	0.0239790363603361	0.228715718334892	-3.47707756140902	3	97.5207
Rpusd3	ENSG00000156990	RPUSD3	-0.373666286061646	3.06416093229266	-2.61963858773784	0.02402991342837	0.228715718334892	-3.31118495075353	6	70.9402
Tor3a	ENSG00000186283	TOR3A	-0.4046672861786	3.2445108591533	-2.61621079416238	0.0241766915584121	0.229281224811673	-3.33412521090658	1	67.5063
Frem1	ENSG00000164946	FREM1	0.36914062639016	4.38342747271087	2.61602216267643	0.0241847944041007	0.229281224811673	-3.43631001768592	4	77.9715
Irf3	ENSG00000126456	IRF3	0.273460629077441	5.02978093928	2.61417604819406	0.0242642376583147	0.229732098576209	-3.47953091129882	7	52.8761
Actr5	ENSG00000101442	ACTR5	-0.513643360371683	2.9842365901143	-2.61210061968077	0.0243538565071555	0.230278004327715	-3.31423762204628	2	89.1269
Ipcef1	ENSG00000074706	IPCEF1	0.3396094513171	7.23120205563344	2.60696261556087	0.0245771278887392	0.232084574989492	-3.51442206270758	10	73.0594
Lmbrd2	ENSG00000164187	LMBRD2	0.343092326478859	6.08374732329371	2.60426078023022	0.0246953448521266	0.2328956742383	-3.5217872854658	15	94.5324
Ovgp1	ENSG00000085465	OVGP1	-0.424540214908427	3.33490909655026	-2.60016100063618	0.0248758000234299	0.234290838814498	-3.36913296523889	3	60.3245
Nphp3	ENSG00000113971	NPHP3	-0.472578541729499	3.59990587840266	-2.59796384496152	0.0249730442289245	0.234872111771489	-3.39680110984105	9	88.5714
Ldlrap1	ENSG00000157978	LDLRAP1	-0.307344381566333	4.56808460251522	-2.59671731686301	0.0250283810418658	0.234872111771489	-3.48344862444366	4	81.1688
Ubxn2b	ENSG00000215114	UBXN2B	0.502998366007754	4.31044848170387	2.59627971187479	0.0250478361890396	0.234872111771489	-3.46351546479377	4	83.0816
Zdhhc21	ENSG00000175893	ZDHHC21	0.347808196709954	6.85486025812937	2.59474594664275	0.0251161424722145	0.234872111771489	-3.53518814663722	4	97.7358
Aqp4	ENSG00000171885	AQP4	0.593701473710661	9.59696049671687	2.59416432044425	0.0251420932087639	0.234872111771489	-3.50786305788661	18	93.1889
Smad2	ENSG00000175387	SMAD2	0.300820769461483	5.14713332977384	2.5939550507508	0.0251514367746813	0.234872111771489	-3.51837177334443	18	99.5717
Fbxo7	ENSG00000100225	FBXO7	-0.288058996215199	4.44183429316219	-2.59363567435245	0.0251657030321931	0.234872111771489	-3.47926210323571	10	72.7969
Fzd8	ENSG00000177283	FZD8	-0.669658150306268	2.67397758007733	-2.58932512172152	0.025359033651186	0.236275521675411	-3.31984894747932	18	95.6772
Tuba4a	ENSG00000127824	TUBA4A	0.315773803416617	8.04256297237818	2.58804536037459	0.025416712919074	0.236275521675411	-3.54089932662339	1	100
Wdr55	ENSG00000120314	WDR55	0.359718924104476	4.23990342240314	2.58773787905576	0.0254305904547651	0.236275521675411	-3.47089067359369	18	88.2507
Ldb1	ENSG00000198728	LDB1	-0.366850884926088	5.81426782142544	-2.58680551724761	0.0254727163442781	0.236275521675411	-3.5533387470688	19	99.7567
Slc35a5	ENSG00000138459	SLC35A5	0.278527887800913	5.85466713138666	2.5849252213959	0.025557880964867	0.236275521675411	-3.55279299555996	16	85.8491
Ttc9c	ENSG00000162222	TTC9C	0.373794709075344	5.37972284361249	2.58410221436155	0.0255952457973698	0.236275521675411	-3.54221966096389	19	95.9064
Gstt2	ENSG00000133433	GSTT2B	-0.52516574223933	2.37059509002958	-2.58375468199562	0.0256110400546452	0.236275521675411	-3.30499482421038	10	77.8689
Cotl1	ENSG00000103187	COTL1	-0.296567680865202	6.06799647954939	-2.58353434861891	0.0256210584891632	0.236275521675411	-3.56065868100764	8	95.0704
Klhl12	ENSG00000117153	KLHL12	0.286603861477191	5.43567671793167	2.58209878876507	0.0256864271693357	0.236275521675411	-3.54897802001387	1	99.2958
Il1rap	ENSG00000196083	IL1RAP	-0.265814715741296	6.12792282750538	-2.58179560892995	0.0257002535579151	0.236275521675411	-3.56381375597273	16	88.6463
Kif1c	ENSG00000129250	KIF1C	-0.310800360751113	6.55329128875363	-2.58179345770123	0.0257003516899818	0.236275521675411	-3.56379469166588	11	93.9257
Ift80	ENSG00000068885	IFT80	0.364605401129961	5.25816961007418	2.58116489558812	0.0257290404661513	0.236275521675411	-3.54241318569887	3	94.4659
Kcnip4	ENSG00000185774	KCNIP4	0.374553241301805	6.44199528720994	2.5802675033733	0.025770053832923	0.236275521675411	-3.56086933340507	5	99.6
Bckdhb	ENSG00000083123	BCKDHB	0.402302924354033	4.39663745661657	2.57963166610008	0.0257991523654312	0.236275521675411	-3.49512705851004	9	91.0714
Acss2	ENSG00000131069	ACSS2	0.355845205192365	6.29792215136273	2.57943921760194	0.0258079659789855	0.236275521675411	-3.56268903336527	2	91.8767
Spns2	ENSG00000183018	SPNS2	-0.404910688512349	5.11021233838224	-2.57783247193571	0.0258816663421349	0.236649560463125	-3.54687854148353	11	95.9927
Mitd1	ENSG00000158411	MITD1	0.576386225822354	3.00187044203342	2.57602928395318	0.0259646242141492	0.236798522141602	-3.37100819676131	1	84.739
Fam179b	ENSG00000198718	FAM179B	0.419100248652368	6.60749326289244	2.57512587048882	0.0260062852478013	0.236798522141602	-3.56802325109855	12	86.4636
Synj2bp	ENSG00000213463	SYNJ2BP	0.30597125873062	7.23714075528317	2.57382449953593	0.0260664138541317	0.236798522141602	-3.56940857901414	12	90.3448
Ralgds	ENSG00000160271	RALGDS	-0.469176169590325	6.8080304545674	-2.57357709038575	0.0260778606321381	0.236798522141602	-3.57865204355757	2	86.6521
Slc27a1	ENSG00000130304	SLC27A1	-0.325223498981481	6.58745228759756	-2.57334440084348	0.0260886308997289	0.236798522141602	-3.5779569357583	8	89.4737
Wbscr16	ENSG00000274523	RCC1L	-0.29994302514205	3.77965973481876	-2.57320359392066	0.0260951504151579	0.236798522141602	-3.45715367809239	5	89.8707
Dkc1	ENSG00000130826	DKC1	0.258109558276558	4.48555019726211	2.57147875049729	0.0261751428333012	0.237123514360286	-3.51672530828631	X	91.0506
Tmem145	ENSG00000167619	TMEM145	-0.626386828362267	5.74079131680163	-2.57026774833271	0.026231449198954	0.237123514360286	-3.57974176952451	7	92.4949
Plin3	ENSG00000105355	PLIN3	0.373476689078639	4.47667818419199	2.56925220490983	0.0262787594695903	0.237123514360286	-3.51799153703733	17	75.576
Pld4	ENSG00000166428	PLD4	-0.375690941853333	2.07280633504057	-2.56918599132202	0.0262818470210741	0.237123514360286	-3.30856417002716	12	72.3197
Sft2d3	ENSG00000173349	SFT2D3	-0.362279361039944	4.47173387991096	-2.56889292236955	0.0262955171666627	0.237123514360286	-3.52187636013907	18	77.6744
Cggbp1	ENSG00000163320	CGGBP1	0.361469622720235	6.87113291873362	2.56735039482718	0.0263675834921836	0.237365999370665	-3.58008219018631	16	98.2036
Cmtm5	ENSG00000166091	CMTM5	0.245552458478998	5.46243622543865	2.56690783423791	0.0263882956188351	0.237365999370665	-3.57495829319104	14	58.7444
Naglu	ENSG00000108784	NAGLU	-0.305576078463245	3.8237668100954	-2.56468610652096	0.0264925160946964	0.237580261693619	-3.47466981910177	11	82.2342
Ube2j2	ENSG00000160087	UBE2J2	-0.470682048128361	4.33170943543246	-2.56449466264674	0.0265015155897986	0.237580261693619	-3.51846381005567	4	88.7273
Med23	ENSG00000112282	MED23	0.309560995454682	5.50386598216098	2.56429218097248	0.0265110372285499	0.237580261693619	-3.58007329221425	10	96.2719
Dnm2	ENSG00000079805	DNM2	-0.473551099687405	5.78318867419066	-2.56289179272816	0.0265769822520762	0.237875367121304	-3.59263441252961	9	96.7816
Iws1	ENSG00000163166	IWS1	0.269783670952073	6.97709808278708	2.56120020106504	0.0266568554170873	0.238294248437003	-3.59099517017764	18	84.3712
Inpp5d	ENSG00000168918	INPP5D	-0.533330251700548	2.61737124991587	-2.56045280742748	0.0266922208347329	0.238314715512883	-3.3603961674288	1	87.8049
Golt1b	ENSG00000111711	GOLT1B	0.372464123464336	5.88176592998751	2.55650501056716	0.0268797909832386	0.239405129428745	-3.59865986170205	6	98.5507
Zfp207	ENSG00000010244	ZNF207	0.411345322243794	7.73121303769951	2.55560663452998	0.0269226558854737	0.239405129428745	-3.59647430287002	11	98.9879
Socs3	ENSG00000184557	SOCS3	-0.573848754406161	3.01372839665411	-2.55414149141185	0.0269927076112873	0.239405129428745	-3.40801328775601	11	96.8889
Ptges3	ENSG00000110958	PTGES3	0.37571746421593	7.08520126944121	2.55355156976622	0.0270209636434917	0.239405129428745	-3.60234114653115	10	95.7317
1500009L16Rik	ENSG00000235162	C12orf75	0.471514852142933	2.91039619366654	2.55354338006675	0.0270213561178177	0.239405129428745	-3.39885843840056	10	85.7143
Rabif	ENSG00000183155	RABIF	0.258927435860382	4.78369618950994	2.5530097345366	0.0270469420546958	0.239405129428745	-3.5664947399679	1	93.4959
Arhgap24	ENSG00000138639	ARHGAP24	-0.573882780467315	2.79215589449711	-2.55107101338279	0.0271400957271188	0.239748106561224	-3.39105175347661	5	92.6471
Pcf11	ENSG00000165494	PCF11	0.26410469967269	7.38827106322422	2.55040243840214	0.0271722931819796	0.239748106561224	-3.60783388350451	7	93.5691
Stard13	ENSG00000133121	STARD13	-0.272151569916427	4.83882282611893	-2.55005704931722	0.0271889412485855	0.239748106561224	-3.57772874370009	5	89.4879
Slc25a27	ENSG00000153291	SLC25A27	-0.270493637356849	5.09608950424519	-2.54897737823946	0.027241047049725	0.239748106561224	-3.59364513088171	17	95.0464
Trhde	ENSG00000072657	TRHDE	0.296445741861973	6.87500914602321	2.54830517425801	0.0272735377187973	0.239748106561224	-3.61218104839557	10	95.8984
Ppid	ENSG00000171497	PPID	0.618970698920369	5.95947179743019	2.54619547599905	0.0273757565298569	0.239748106561224	-3.61290777571755	3	94.3243
Vat1	ENSG00000108828	VAT1	-0.468649427498148	4.74681147932501	-2.54597059521138	0.0273866746010545	0.239748106561224	-3.57863611814326	11	89.5674
Psmd3	ENSG00000108344	PSMD3	-0.241015896708189	6.19220709258979	-2.54574841028454	0.0273974659889107	0.239748106561224	-3.62330636298864	11	96.4419
Fos	ENSG00000170345	FOS	-1.23950312863087	3.76350314453683	-2.54558948700298	0.0274051873598337	0.239748106561224	-3.48892723561387	12	93.4211
Zfp213	ENSG00000085644	ZNF213	0.333293103197783	4.23641689839	2.54531685841148	0.027418438143352	0.239748106561224	-3.54114996294276	17	70.8061
Gprin1	ENSG00000169258	GPRIN1	-0.465174231879473	6.42148937884462	-2.54407661748844	0.0274787980574935	0.239984652964998	-3.62750520077211	13	46.8254
Zbtb26	ENSG00000171448	ZBTB26	0.344446994209464	5.11638662949661	2.54185173758654	0.0275874056043099	0.240429310078792	-3.60193801507048	2	95.6916
Nck1	ENSG00000158092	NCK1	0.274831994322403	5.44456423472317	2.5415411791602	0.0276025990191244	0.240429310078792	-3.6163498141905	9	98.939
Sacm1l	ENSG00000211456	SACM1L	0.639042184788074	7.16146923090742	2.53965355448051	0.0276951240318993	0.240429310078792	-3.62252119549723	9	95.0596
Zdhhc2	ENSG00000104219	ZDHHC2	0.32352615884271	5.14003191593659	2.53833584164288	0.0277598943653682	0.240429310078792	-3.60853156188725	8	95.0954
Smc5	ENSG00000198887	SMC5	0.23780122645069	5.63973186224406	2.53802033326361	0.0277754248002728	0.240429310078792	-3.6271361600921	19	88.2834
Tmem132d	ENSG00000151952	TMEM132D	-0.98122847330999	2.17913379464552	-2.53694748221287	0.0278282981763763	0.240429310078792	-3.35829212048767	5	83.0755
Rims2	ENSG00000176406	RIMS2	0.386979941992912	8.41516799038039	2.53676694532688	0.0278372052959644	0.240429310078792	-3.62083656843433	15	92.1423
Cirbp	ENSG00000099622	CIRBP	-0.850413785251537	6.69442879079417	-2.53557682528751	0.0278959921543035	0.240429310078792	-3.64526675584748	10	55.2189
Trp73	ENSG00000078900	TP73	-0.74897336143153	2.74532153712225	-2.53556099028975	0.0278967751569132	0.240429310078792	-3.40936494002251	4	88.6792
Gstp1	ENSG00000084207	GSTP1	-0.459930803645791	5.40803679642538	-2.53321799067109	0.0280128689896667	0.24101964950671	-3.63214935307377	19	85.2381
Rmnd5a	ENSG00000153561	RMND5A	0.409489260188446	8.82109815781294	2.53223574415497	0.0280616795375204	0.24101964950671	-3.62254904026522	6	100
Ttc39b	ENSG00000155158	TTC39B	0.23493143827737	6.49934731508514	2.53162883363751	0.028091880322154	0.24101964950671	-3.64224762910671	4	74.6334
Ccdc117	ENSG00000159873	CCDC117	0.383185166357433	5.48007550760018	2.53022996214617	0.0281616118546903	0.241268818881299	-3.63410052877552	11	78.4946
Srbd1	ENSG00000068784	SRBD1	0.281242104352125	4.713032711102	2.52947777069189	0.0281991776214781	0.241303731094421	-3.59999941533694	17	81.608
Cox5a	ENSG00000178741	COX5A	0.518280983559096	6.81098094546336	2.52738711128745	0.028303847342897	0.241912095875475	-3.6442702438589	9	84.6667
Rab40c	ENSG00000197562	RAB40C	-0.248257234584034	5.49700716691146	-2.52664259460176	0.02834121386595	0.241944462269436	-3.64546567382421	17	99.2883
1190002N15Rik	ENSG00000181744	C3orf58	0.422457309252945	7.50452534344927	2.5234371869323	0.0285026435521933	0.242556888401254	-3.65056965669334	9	97.6744
Vipr1	ENSG00000114812	VIPR1	-0.783086264291985	3.11207321344721	-2.52254745633148	0.0285476116021971	0.242556888401254	-3.46406908376508	9	84.6827
Ptchd1	ENSG00000165186	PTCHD1	0.40524569550751	6.72608004960158	2.51900345522328	0.028727421382965	0.243070618872298	-3.66035289511742	X	98.0856
Src	ENSG00000197122	SRC	-0.35070984292367	6.07186359351076	-2.51826095344	0.0287652337394766	0.243070618872298	-3.66876560904245	2	98.8806
Igsf8	ENSG00000162729	IGSF8	-0.471921068452172	6.64372750845491	-2.51761916163564	0.0287979567047462	0.243070618872298	-3.67090861904237	1	85.8075
Ppwd1	ENSG00000113593	PPWD1	0.309935472814237	3.50053817852679	2.5172617397028	0.0288161963596079	0.243070618872298	-3.51834987802122	13	97.2136
Pip5k1a	ENSG00000143398	PIP5K1A	-0.241528188330178	4.77520825610836	-2.51695502963716	0.0288318571606808	0.243070618872298	-3.62782829549103	3	87.9004
Pllp	ENSG00000102934	PLLP	-0.318834213221863	6.71021615139871	-2.51671289856946	0.028844226414196	0.243070618872298	-3.67106558698079	8	90.1099
Sart1	ENSG00000175467	SART1	-0.316524739320566	5.47237539673647	-2.51591533337899	0.0288850068034945	0.243129913197832	-3.66249151193177	19	95.5
Nucb1	ENSG00000104805	NUCB1	-0.295701320117748	5.68024794023657	-2.51519264403144	0.0289220075277062	0.243157292198924	-3.668953766179	7	85.9002
BC003965	ENSG00000174109	C16orf91	0.307263423555556	5.56292760310114	2.51341769317721	0.0290130799702758	0.243481554974153	-3.66524234875554	17	65.1515
Ier5	ENSG00000162783	IER5	-0.434845166121735	5.2619913905292	-2.51084461410448	0.0291456036412657	0.244182361114346	-3.66354465897976	1	72.1713
Cdkn2c	ENSG00000123080	CDKN2C	-0.826949145197991	2.61028446793976	-2.51005304777784	0.0291864916315018	0.244209586641538	-3.43765030227106	4	92.2619
Jund	ENSG00000130522	JUND	-0.386198587638515	6.89916811679395	-2.50947006445383	0.0292166413107423	0.244209586641538	-3.68307170987506	8	79.8271
Arrb1	ENSG00000137486	ARRB1	-0.329809456137271	8.4016054728702	-2.50659565473431	0.0293657416771667	0.244887668895409	-3.67318788361675	7	96.6507
Aacs	ENSG00000081760	AACS	0.315579649676704	6.30737758817102	2.50572180127285	0.0294112175129745	0.24498335678996	-3.68495869705127	5	89.881
Ube2w	ENSG00000258677		0.624035119773642	6.53246371871259	2.50221076188793	0.0295946306044709	0.245697959574368	-3.68657865179514	1	90.6832
Gmeb2	ENSG00000101216	GMEB2	-0.45413896676268	4.37914365699769	-2.50148333316448	0.0296327706229956	0.245697959574368	-3.62407990444108	2	93.9623
Tm7sf2	ENSG00000149809	TM7SF2	0.402565835986291	3.94485758621038	2.50147113221838	0.029633410744594	0.245697959574368	-3.5861227949149	19	85.6459
F5	ENSG00000198734	F5	-1.44799293852028	2.52975460049795	-2.49974435683505	0.0297241426080045	0.246166963823658	-3.43917401110333	1	69.2896
Gtdc1	ENSG00000121964	GTDC1	-0.55487587726337	5.36161064594691	-2.49732283305228	0.0298518378657203	0.246684787411208	-3.68878005918335	2	79.0393
Mrpl15	ENSG00000137547	MRPL15	0.389202953203204	5.32879269048825	2.49442484172775	0.0300053651646401	0.247416027114675	-3.68765631868889	1	89.8649
Cebpa	ENSG00000245848	CEBPA	-0.588603373584896	3.01435100627836	-2.49029977224823	0.0302252336384229	0.248255574557702	-3.50828297080289	7	89.1061
Xpo1	ENSG00000082898	XPO1	0.679523687548371	7.66040232652112	2.48944227762444	0.0302711361615464	0.248255574557702	-3.70373079941628	11	98.0392
Icam5	ENSG00000105376	ICAM5	-0.628947493599901	2.2939334634742	-2.48925626849792	0.0302811024129614	0.248255574557702	-3.44296634986088	9	84.3074
Hmgxb4	ENSG00000100281	HMGXB4	0.346350425237874	4.97733998582341	2.48915671016767	0.0302864380046614	0.248255574557702	-3.68114955009502	8	86.8552
Dimt1	ENSG00000086189	DIMT1	0.344274333878618	4.77687446735036	2.48724542796911	0.0303890471804615	0.248326997042961	-3.67191881428941	13	95.8466
Hsdl2	ENSG00000119471	HSDL2	0.295485971183111	5.80149981283304	2.48645632949979	0.0304315099023318	0.248326997042961	-3.71347744173636	4	83.0144
Get4	ENSG00000239857	GET4	-0.335454406712246	5.83075630930857	-2.4853670643508	0.0304902204969124	0.248326997042961	-3.72012155914905	5	95.107
Fbxo10	ENSG00000147912	FBXO10	-0.465733211191209	4.72740486080201	-2.48484319237264	0.0305184962661774	0.248326997042961	-3.67700749718481	4	93.7238
Pskh1	ENSG00000159792	PSKH1	-0.370188497553586	3.83285360547854	-2.48443414742923	0.0305405921295434	0.248326997042961	-3.60365205975454	8	97.6415
Tk2	ENSG00000166548	TK2	-0.325139421207032	5.08107628493137	-2.48406866991115	0.0305603477989185	0.248326997042961	-3.69911572238437	8	77.3585
Stab1	ENSG00000010327	STAB1	0.403906185724587	4.02282014781074	2.48387401005687	0.0305708751235289	0.248326997042961	-3.62283597598403	14	81.8288
Zfyve27	ENSG00000155256	ZFYVE27	-0.216595812462401	6.63093361534893	-2.47876995885293	0.0308481747629522	0.250297315882432	-3.73259788028908	19	86.7788
Rbfox1	ENSG00000078328	RBFOX1	0.31451125313603	7.45820473810827	2.47368915214628	0.0311266540639651	0.252272762883473	-3.73289193090238	16	79.5294
Tmcc3	ENSG00000057704	TMCC3	-0.297917817560484	5.95276797180661	-2.47260547280751	0.0311863678268683	0.252472729789105	-3.74272480199152	10	93.9203
Mrps25	ENSG00000131368	MRPS25	0.463774040445764	5.55521874882553	2.47166953448116	0.0312380307546845	0.252607144548848	-3.73092437274109	6	88.4393
Usp54	ENSG00000166348	USP54	-0.374542037398186	6.26659172464321	-2.47093883971192	0.0312784225672166	0.252650215944174	-3.74713621878599	14	75.4157
A730017C20Rik	ENSG00000186367	KIAA1024L	-0.745747068894636	2.82105870674077	-2.46980713962424	0.0313410821817425	0.252872856742029	-3.519864407058	18	80
Aph1a	ENSG00000117362	APH1A	-0.234106487513408	5.90025678192896	-2.46913009919976	0.031378626974164	0.252892589318423	-3.74735307152319	3	99.2453
Tifa	ENSG00000145365	TIFA	-0.446746252316948	2.65128545041022	-2.46720979252247	0.0314853554888959	0.253301584308732	-3.50868853696291	3	76.6304
Lgi3	ENSG00000168481	LGI3	-0.410148278004057	7.37483977282398	-2.46695242874445	0.0314996864108421	0.253301584308732	-3.74970445852638	14	96.5328
Il4ra	ENSG00000077238	IL4R	-0.392580404153889	4.52578052903682	-2.46627162555998	0.0315376266666827	0.253323949467107	-3.69293597143651	7	51.2727
0610040J01Rik	ENSG00000154274	C4orf19	0.388647176198173	3.58276644574732	2.46449194499932	0.0316370169249795	0.253683184430243	-3.61145376144065	5	57.0064
Prex2	ENSG00000046889	PREX2	0.44062320078508	8.6054482967302	2.4642104180588	0.0316527674358485	0.253683184430243	-3.73683822712093	1	93.3375
Gabrb2	ENSG00000145864	GABRB2	0.314987576422491	8.78505461135981	2.46295832888538	0.0317229105685681	0.253962856341696	-3.73667570801288	11	92.3828
Col5a2	ENSG00000204262	COL5A2	0.365316920158443	4.41405305542601	2.46203156463319	0.0317749264743291	0.254096948088479	-3.68838732383767	1	94.7298
Shd	ENSG00000105251	SHD	-0.322265740674808	4.86625749212475	-2.46131793816221	0.03181503649387	0.254135639370009	-3.72424087884915	17	73.5294
Gtf2e2	ENSG00000197265	GTF2E2	0.399515383779189	4.51711568090822	2.45988001370188	0.0318960065958658	0.254321072686368	-3.69788506863438	8	94.1581
Trim37	ENSG00000108395	TRIM37	0.382360731411776	8.96560498969417	2.45865091904987	0.0319653769064254	0.254321072686368	-3.74082134702865	11	92.4274
Zfp397	ENSG00000186812	ZNF397	0.317990874408501	6.67556735733964	2.45647641943958	0.0320884670863069	0.254321072686368	-3.76347589612041	18	83.3333
Fam63a	ENSG00000143409	FAM63A	-0.215867206948991	6.89233415273324	-2.45628057123569	0.0320995760012181	0.254321072686368	-3.76874749104759	3	77.3694
Fzd3	ENSG00000104290	FZD3	0.261910551204261	7.65859219346379	2.45610765340219	0.0321093873791402	0.254321072686368	-3.76111855304001	14	98.1982
Adamts6	ENSG00000049192	ADAMTS6	-0.319601336795135	3.83368130671639	-2.4559812534044	0.0321165611819208	0.254321072686368	-3.65037270503354	13	95.9714
Ets1	ENSG00000134954	ETS1	0.53171836290246	4.26042313356102	2.45590957610528	0.0321206299057552	0.254321072686368	-3.68726842156509	9	84.1237
Osgep	ENSG00000092094	OSGEP	0.401642720029326	5.19247008312924	2.45416480055927	0.032219826517484	0.254826451276842	-3.74738597054262	14	93.4328
B3galnt2	ENSG00000162885	B3GALNT2	0.338898429424069	5.08599919607389	2.4513047268636	0.0323830789454369	0.255836783218768	-3.74812305345651	13	87.2
Slc25a28	ENSG00000155287	SLC25A28	-0.446526949581405	4.95228660191187	-2.4475902746381	0.0325963045604924	0.257239273841083	-3.75168947229521	19	97.5275
Vprbp	ENSG00000145041	DCAF1	0.392545477137791	5.30401677678384	2.4457746895734	0.0327010248196914	0.257758587554454	-3.76797030933927	9	91.7717
Reps2	ENSG00000169891	REPS2	0.359850551199866	6.6394433342386	2.44430074428399	0.0327862811131317	0.257758587554454	-3.783326455215	X	86.9697
Efna3	ENSG00000143590	EFNA3	-0.396627433527468	2.74560955800249	-2.44303212291012	0.0328598345957094	0.257758587554454	-3.55512495450841	3	93.2773
Acta2	ENSG00000107796	ACTA2	0.461048531752715	2.43865160872646	2.44270560676677	0.0328787917244568	0.257758587554454	-3.53097828810809	19	100
Lman2l	ENSG00000114988	LMAN2L	0.450358776316412	4.14709915702154	2.44213356412695	0.0329120295383176	0.257758587554454	-3.70040165865643	1	89.9721
Btaf1	ENSG00000095564	BTAF1	0.423273893849879	7.09673057919717	2.44069390900974	0.0329958239547666	0.257758587554454	-3.78668240197461	19	96.2682
Ankrd37	ENSG00000186352	ANKRD37	0.618387080568297	3.69298172769536	2.44026677665091	0.0330207249777651	0.257758587554454	-3.65545307561	8	76.5823
Tmem59l	ENSG00000105696	TMEM59L	0.218366617132005	7.7961745544963	2.43985567004209	0.0330447090352295	0.257758587554454	-3.78679336009867	8	71.0526
Plch1	ENSG00000114805	PLCH1	0.20546713951668	5.42912907141224	2.43966858476934	0.0330556292578836	0.257758587554454	-3.7833910021641	3	85.7058
P4htm	ENSG00000178467	P4HTM	-0.235276479632322	5.43839398795834	-2.43827082189311	0.0331373285179874	0.258116308968354	-3.78826240068391	9	81.1723
Zfp189	ENSG00000136870	ZNF189	0.338086395618273	3.93473603684275	2.43640593246961	0.0332466379489867	0.258152732033115	-3.69111693886809	4	69.4888
Bhlha9	ENSG00000205899	BHLHA9	-0.401836738147176	2.83322100983162	-2.43602813899643	0.0332688248779991	0.258152732033115	-3.57521890972114	11	65.9574
Tmem67	ENSG00000164953	TMEM67	0.400178891157411	3.3796950642295	2.43424023798685	0.0333740200575164	0.258152732033115	-3.63473678530313	4	85.0251
3632451O06Rik	ENSG00000139971	C14orf37	0.392199088347022	7.55379932500815	2.43386342736935	0.0333962318879582	0.258152732033115	-3.79712422747361	14	55.9432
Snx8	ENSG00000106266	SNX8	-0.27026850878929	4.77945405550682	-2.43360646350481	0.0334113873822342	0.258152732033115	-3.76367113434722	5	87.957
Zfp382	ENSG00000161298	ZNF382	0.458734170963888	3.6064361349701	2.43175070194962	0.0335210376839542	0.258152732033115	-3.66616821574886	7	76.3636
Pik3r2	ENSG00000105647	PIK3R2	-0.290947840111973	6.67811561547879	-2.43144871673015	0.033538914053977	0.258152732033115	-3.81052969706457	8	87.7747
Extl2	ENSG00000162694	EXTL2	0.67494788973036	7.91242675723942	2.42989289403854	0.0336311601251232	0.258152732033115	-3.79934398057272	3	86.9697
Tbc1d16	ENSG00000167291	TBC1D16	-0.450881408500349	7.56456663171834	-2.42977406053013	0.0336382160200105	0.258152732033115	-3.80901455794872	11	89.0482
Vgll4	ENSG00000144560	VGLL4	-0.412920172140667	2.45936603191321	-2.42836028599606	0.0337222714642611	0.258152732033115	-3.55147943253245	6	88.8513
Ebpl	ENSG00000123179	EBPL	0.349467467811866	4.26457092981003	2.42743901845149	0.0337771551685764	0.258152732033115	-3.73318682818889	14	75.7282
Akap7	ENSG00000118507	AKAP7	0.535171557140566	7.15716921204353	2.42675370760998	0.0338180383913133	0.258152732033115	-3.80835395337177	10	70.977
Vtn	ENSG00000109072	VTN	0.305582663064851	6.26644741481126	2.42640400430676	0.0338389190252727	0.258152732033115	-3.81472987044061	11	74.477
Exosc2	ENSG00000130713	EXOSC2	-0.337463241933132	4.51160089218815	-2.42602799940797	0.0338613841271316	0.258152732033115	-3.75706347972371	2	93.5154
Tmem229a	ENSG00000234224	TMEM229A	0.237366919559384	6.91760514891636	2.4259293762986	0.0338672789501189	0.258152732033115	-3.81293962568501	6	79.7368
Creld2	ENSG00000184164	CRELD2	0.476661785785306	4.46081432868882	2.42575581362198	0.0338776554296056	0.258152732033115	-3.74891669853954	15	64.6766
Dnaja1	ENSG00000086061	DNAJA1	0.38976061206287	7.79687436144936	2.42498769731247	0.0339236146071156	0.258152732033115	-3.8099504260242	4	99.4962
Asl	ENSG00000249319		-0.406458146987817	4.0490821622931	-2.42464824692679	0.0339439444951454	0.258152732033115	-3.72111852540047	5	61.8893
Elavl4	ENSG00000162374	ELAVL4	0.398565334491646	6.62883175834984	2.42428023338931	0.0339659984534765	0.258152732033115	-3.81542308155977	4	90.796
Plekha3	ENSG00000116095	PLEKHA3	0.402807305611194	5.04684273106062	2.42406589447868	0.0339788495780872	0.258152732033115	-3.78888642824438	2	91
Cldn5	ENSG00000184113	CLDN5	0.385879546234168	6.15616092805347	2.42349712819822	0.0340129740748067	0.258152732033115	-3.8174784564441	16	65.6766
Brms1l	ENSG00000100916	BRMS1L	0.49684515982933	6.45107482519914	2.42347842363314	0.0340140968667026	0.258152732033115	-3.81648043554437	12	99.6904
Bin3	ENSG00000147439	BIN3	-0.326105557734465	3.0887163218585	-2.42211250703931	0.0340961873226662	0.258152732033115	-3.62503186031091	14	94.4664
Aqp1	ENSG00000240583	AQP1	-1.77326038705506	2.93608978780367	-2.42189349085947	0.0341093679486837	0.258152732033115	-3.59572618562705	6	94.052
Terc	ENSG00000277925		-1.13607671407839	2.01244208604577	-2.42133947004487	0.0341427316620748	0.258152732033115	-3.52371149269682	3	62.3288
Cyb5r4	ENSG00000065615	CYB5R4	0.557459837335363	6.02529492863116	2.42129813796189	0.0341452219967577	0.258152732033115	-3.81856150887748	9	80.9981
Rhoq	ENSG00000119729	RHOQ	0.249169116819459	5.72859487229006	2.42064974048711	0.0341843123057138	0.258177361635628	-3.82062885671019	17	99.5122
Otx2	ENSG00000165588	OTX2	-0.501541978601772	3.12774081870501	-2.41733420217327	0.034384880064745	0.258543794067755	-3.6364314825085	14	99.3266
Dusp12	ENSG00000081721	DUSP12	0.31054225996219	3.85775520988993	2.41718751032678	0.0343937803474472	0.258543794067755	-3.71410888194454	1	83.2353
Shisa2	ENSG00000180730	SHISA2	-0.530647898516196	2.87763438287212	-2.41684949311949	0.034414297514684	0.258543794067755	-3.60877381347079	14	92.5424
Zfp563	ENSG00000214189	ZNF788	0.291444370309672	5.41072856837122	2.41680437387689	0.0344170370900988	0.258543794067755	-3.81990968154359	17	41.6988
Gipc1	ENSG00000123159	GIPC1	-0.273550209043218	5.38135565033509	-2.41627472396446	0.0344492125460281	0.258543794067755	-3.82225762919429	8	96.3964
Jag2	ENSG00000184916	JAG2	-0.560021646379131	3.95698877432046	-2.41538035167973	0.034503610823517	0.258543794067755	-3.72389330285396	12	90.5493
Mri1	ENSG00000037757	MRI1	-0.370706871532312	3.757767914048	-2.41487129166122	0.0345346106340088	0.258543794067755	-3.70809444788285	8	85.6369
Tinf2	ENSG00000092330	TINF2	-0.264856320071738	4.37924524625848	-2.41362055232625	0.0346108910387	0.258543794067755	-3.76688242187856	14	60.5322
Tbc1d8b	ENSG00000133138	TBC1D8B	0.354988270966673	3.71472895427853	2.41330101295243	0.0346304054672219	0.258543794067755	-3.70616980766129	X	90.7143
Wdr90	ENSG00000161996	WDR90	-0.312446937383414	4.18893233827932	-2.41322895260961	0.0346348077075073	0.258543794067755	-3.7517955980088	17	68.8215
Hmgb2	ENSG00000164104	HMGB2	-1.07491210227632	3.2936669585024	-2.4127606198237	0.0346634319113124	0.258543794067755	-3.64675241409909	8	97.1292
Pnma3	ENSG00000183837	PNMA3	-0.591262817095769	3.77493803027975	-2.41004019095907	0.0348301585536528	0.259014237515971	-3.71232246763688	X	71.2743
Ankrd6	ENSG00000135299	ANKRD6	-0.431206835219163	3.95645068725614	-2.40970787021304	0.0348505788590024	0.259014237515971	-3.73461570295571	4	83.2187
Tnks2	ENSG00000107854	TNKS2	0.352095642298934	8.3341893414908	2.4065470781853	0.035045384941269	0.259014237515971	-3.83465794950667	19	97.2556
Mblac2	ENSG00000176055	MBLAC2	0.425480783312609	5.35299827722577	2.40634173756736	0.0350580770771708	0.259014237515971	-3.83170556776211	13	96.7742
Tmem72	ENSG00000187783	TMEM72	-1.99504163881525	1.82211546408739	-2.40633811877675	0.0350583007952707	0.259014237515971	-3.5374213181768	6	84.3636
Snx33	ENSG00000173548	SNX33	-0.569209544732113	4.36993963940514	-2.40508089521299	0.0351361079967287	0.259014237515971	-3.77800953981914	9	94.7735
Wtip	ENSG00000142279	WTIP	-0.390241624958511	2.629820638277	-2.40480454014441	0.0351532335928244	0.259014237515971	-3.60253332908723	7	83.4884
Zfp365	ENSG00000138311	ZNF365	-0.382854068139833	5.20048998262144	-2.40458651175814	0.0351667504393255	0.259014237515971	-3.8342258489618	10	60.6061
Smyd3	ENSG00000185420	SMYD3	-0.270554490274297	4.62225862856919	-2.40313200913721	0.0352570529164438	0.259014237515971	-3.80215546024582	1	93.9252
Sphk2	ENSG00000063176	SPHK2	-0.432813877954273	4.79078188870841	-2.40294372231738	0.0352687591328328	0.259014237515971	-3.81412999045594	7	78.5933
Prkg1	ENSG00000185532	PRKG1	0.366153979331379	5.02857372773848	2.4013820086942	0.0353660001651329	0.259014237515971	-3.82736987260625	19	99.5627
Trub1	ENSG00000165832	TRUB1	-0.36175900870537	4.56112990212945	-2.4011828361379	0.0353784204894396	0.259014237515971	-3.80088857797188	19	77.6504
Ciao1	ENSG00000144021	CIAO1	0.485081768538737	6.49017387354179	2.40026261958959	0.035435859918009	0.259014237515971	-3.85425979054973	2	94.9853
Cecr6	ENSG00000183307	CECR6	-0.743645220872186	3.42686275698556	-2.40021705119452	0.0354387066276169	0.259014237515971	-3.68857708435937	6	87.0242
Plcxd1	ENSG00000182378	PLCXD1	-0.580604557981478	3.69556596904951	-2.39907196775985	0.0355103143211334	0.259014237515971	-3.72280677153637	5	67.4923
Epm2aip1	ENSG00000178567	EPM2AIP1	0.235644234539055	8.21604796489894	2.39899610734482	0.0355150632098766	0.259014237515971	-3.8488655108701	9	88.9621
Agpat5	ENSG00000155189	AGPAT5	0.444864509481021	7.04480506195222	2.39895913527002	0.0355173778985399	0.259014237515971	-3.85447346061945	8	81.8681
Zfp13	ENSG00000122386	ZNF205	-0.404119818718603	3.94247838940221	-2.3962592501048	0.0356868048947381	0.259836801373562	-3.75494283982248	17	68.5921
Ghitm	ENSG00000165678	GHITM	0.604101495172408	9.04186327816023	2.39600788433439	0.035702618862918	0.259836801373562	-3.84063694639591	14	91.8841
Cisd3	ENSG00000277972	CISD3	0.307770389014117	3.00971091399	2.39544015668018	0.0357383609099043	0.259836801373562	-3.65578581129068	11	75.5906
Qtrtd1	ENSG00000151576	QTRT2	0.264209573272635	4.04873634140644	2.39291266429402	0.0358979049372085	0.260362618051666	-3.77156151643716	16	70.4918
Lekr1	ENSG00000197980	LEKR1	0.415147731426912	2.83675463440131	2.39276874845965	0.035907010193992	0.260362618051666	-3.64277479769699	3	54.5455
Banp	ENSG00000172530	BANP	0.451980423535697	5.22615363281805	2.39212613576593	0.0359476943525176	0.260362618051666	-3.85172887001573	8	91.9075
Asb1	ENSG00000065802	ASB1	0.230328976006491	6.24756983148958	2.39200724683443	0.0359552261827823	0.260362618051666	-3.87095644062507	1	94.0299
Pgap1	ENSG00000197121	PGAP1	0.362465865166529	5.2099616531597	2.39139360764085	0.0359941257264794	0.260382610293681	-3.8502827921187	1	90.4555
Bfar	ENSG00000103429	BFAR	0.38187452819829	5.87962890475918	2.38688715709081	0.0362810517234437	0.261932273342139	-3.87593310034591	16	90
Chrd	ENSG00000090539	CHRD	-0.317648851502818	5.31864400255618	-2.38495901415359	0.036404494089634	0.262560383101	-3.87082372874716	16	85.445
Nhlrc3	ENSG00000188811	NHLRC3	-0.373587477278454	2.4431119987534	-2.3839770717361	0.0364675160199815	0.262751901686087	-3.61740137196901	3	83.8617
Rpn1	ENSG00000163902	RPN1	0.440960297786552	7.42410285368383	2.382362314628	0.0365713829278883	0.262783706699702	-3.88083377883187	6	94.8929
Rft1	ENSG00000163933	RFT1	-0.406078652473925	4.07210470027866	-2.38219310640731	0.0365822836100876	0.262783706699702	-3.79100747650283	14	87.4307
Ube2v2	ENSG00000169139	UBE2V2	0.511324971738479	6.54711171550133	2.38062989667631	0.0366831375158583	0.262783706699702	-3.88579166430308	16	98.6207
Srrd	ENSG00000100104	SRRD	-0.451826623831763	2.89146058601776	-2.38031225896567	0.0367036635746332	0.262783706699702	-3.6677136404277	5	49.2625
Zfp14	ENSG00000142065	ZFP14	0.332867476004098	4.16926372245321	2.38023211233397	0.036708844489121	0.262783706699702	-3.80120568508506	7	81.9887
Skiv2l2	ENSG00000039123	SKIV2L2	0.271331762211526	5.72366469153894	2.37994772625819	0.036727233771376	0.262783706699702	-3.88647867796454	13	97.025
Frs3	ENSG00000137218	FRS3	-0.370447409294934	4.03068969000211	-2.37724601511366	0.0369023812515496	0.263387643276314	-3.7941040565358	17	85.7724
Aatk	ENSG00000181409	AATK	-0.585356571943906	8.06353048024283	-2.37695740500072	0.0369211392155044	0.263387643276314	-3.88983681989735	11	67.7584
Zfp759	ENSG00000160321	ZNF208	0.467608850219707	4.59732782332734	2.37695480041974	0.0369213085401021	0.263387643276314	-3.83698996547503	13	29.7656
Col8a1	ENSG00000144810	COL8A1	-1.04577455431756	2.51062808562935	-2.37471482344844	0.0370672094193844	0.263903267590152	-3.63287665016895	16	93.414
Fbxo3	ENSG00000110429	FBXO3	0.334986020648586	6.8179004142132	2.37383650845995	0.0371245709879749	0.263903267590152	-3.89674343295077	2	94.9045
Pcmtd2	ENSG00000203880	PCMTD2	0.320149810018161	6.98460474342889	2.37368796709785	0.0371342805334263	0.263903267590152	-3.89646074218042	2	90.8587
Nkx6-2	ENSG00000148826	NKX6-2	-0.524461157591714	3.96164878767681	-2.37313474842966	0.0371704638664754	0.263903267590152	-3.79463559318492	7	96.7509
Tmco3	ENSG00000150403	TMCO3	0.281935843550192	6.00562351720484	2.37303907900764	0.0371767246039502	0.263903267590152	-3.9002697927436	8	89.5126
Slit2	ENSG00000145147	SLIT2	-0.54339036871379	3.52283736703395	-2.37193792522903	0.0372488592894375	0.263973619876659	-3.74856048136323	5	96.7299
Pak7	ENSG00000101349	PAK5	0.297615512475137	5.45952840584042	2.36977966459569	0.0373906372080746	0.263973619876659	-3.89675081601403	2	93.8804
Rasa2	ENSG00000155903	RASA2	0.283775430016516	5.832089877894	2.36972995040449	0.0373939091325968	0.263973619876659	-3.90452064064967	9	89.2815
AU021092	ENSG00000153446	C16orf89	0.37064184660574	2.23524051961757	2.36870689273324	0.0374613030435327	0.263973619876659	-3.62672094903367	16	55.2239
Slc25a34	ENSG00000162461	SLC25A34	-0.485535478470556	5.12866864925568	-2.36849018441017	0.0374755938104784	0.263973619876659	-3.88921977908393	4	88.4868
Heph	ENSG00000089472	HEPH	-0.576407430831641	4.47673474967069	-2.36737007475368	0.0375495434258477	0.263973619876659	-3.84864035571754	X	81.9307
Ube2f	ENSG00000184182	UBE2F	0.374829133525163	4.95330090576361	2.36701722008823	0.0375728681738568	0.263973619876659	-3.8766864651516	1	96.7568
Zfp775	ENSG00000196456	ZNF775	-0.653269149744621	3.59180837448907	-2.36676007300476	0.0375898752126686	0.263973619876659	-3.76097105123271	6	75.419
Rom1	ENSG00000149489	ROM1	-0.312830956400168	3.82095738715665	-2.36598069908135	0.0376414665763698	0.263973619876659	-3.79257438016838	19	84.3305
Tmem50b	ENSG00000142188	TMEM50B	0.4090814028284	6.49229685023447	2.36568671906093	0.0376609446747596	0.263973619876659	-3.91114251677948	16	98.1013
Tada1	ENSG00000152382	TADA1	0.479733261608443	5.72585284229896	2.36565695416886	0.0376629173381023	0.263973619876659	-3.90624914923563	1	95.8209
Uhrf2	ENSG00000147854	UHRF2	0.340482380319933	6.04193294400886	2.36509343943091	0.0377002830896679	0.263978722067001	-3.91275350786126	19	90.6484
Hspa4	ENSG00000170606	HSPA4	0.414152517726349	8.42931480247502	2.36048190521068	0.038007419627035	0.265707464380671	-3.90768456318796	11	95.5952
Snrk	ENSG00000163788	SNRK	0.219588061346981	9.19014126679326	2.36027988361851	0.038020929924602	0.265707464380671	-3.89692293694702	9	89.4118
Tmem33	ENSG00000109133	TMEM33	0.531108396561812	7.5364294680013	2.35897308881694	0.038108434968405	0.265957769832639	-3.91756128313819	5	97.5708
Ttbk2	ENSG00000128881	TTBK2	0.218998770343199	8.05203243336365	2.35827884311169	0.0381550020927168	0.265957769832639	-3.91666789713625	2	89.6302
Ucp2	ENSG00000175567	UCP2	-0.874253449062655	3.32032372573266	-2.35809289150838	0.0381674843133198	0.265957769832639	-3.74149915191807	7	96.1165
Rgag4	ENSG00000242732	RGAG4	-0.621832164607169	4.17317566109075	-2.3557062399066	0.0383280427549573	0.26681852440878	-3.83821987019185	X	61.6872
Mapk4	ENSG00000141639	MAPK4	-0.433498056185147	5.6385685963842	-2.35461622797064	0.0384015891391321	0.267010319807765	-3.92995105296315	18	93.5264
B4galnt4	ENSG00000182272	B4GALNT4	-0.305340487753114	5.13163754517615	-2.35415664052423	0.0384326398358208	0.267010319807765	-3.9124818382769	7	84.6968
Opalin	ENSG00000197430	OPALIN	-0.548630580621468	5.09552217518866	-2.35318673870692	0.038498248271859	0.267010319807765	-3.91229793236748	19	78.0142
Sh3gl3	ENSG00000140600	SH3GL3	-0.531771514412044	5.29692998604848	-2.3531043259955	0.0385038280281047	0.267010319807765	-3.9214187952469	7	80.8451
Stx2	ENSG00000111450	STX2	-0.329255607545226	3.90455128720865	-2.35223269336586	0.0385628899169158	0.267162758437194	-3.82185977276643	5	89.5833
Sox17	ENSG00000164736	SOX17	-0.509753000135198	2.39116104371905	-2.35138258396165	0.0386205778907821	0.267203744552182	-3.66088514171141	1	85.0242
Yes1	ENSG00000176105	YES1	0.506467034870809	6.10327814286457	2.35091916454289	0.0386520604693568	0.267203744552182	-3.93457349008139	5	95.9484
Oplah	ENSG00000178814	OPLAH	-0.231419949436194	5.47679166769899	-2.35050729093691	0.0386800621184669	0.267203744552182	-3.93179224830331	15	92.5466
Aagab	ENSG00000103591	AAGAB	0.317072100987319	6.32385779245689	2.34924003995774	0.0387663407089467	0.267543248057249	-3.93933346438968	9	85.7143
Barx2	ENSG00000043039	BARX2	-0.441494570138556	2.51084788088943	-2.34753604337135	0.0388826481057016	0.26808914522935	-3.67844632081681	9	88.172
Naga	ENSG00000198951	NAGA	-0.21652705155702	4.83075012728087	-2.34470648945827	0.0390765276339657	0.268785466806421	-3.91016348152864	15	82.4818
Zfp57	ENSG00000204644	ZFP57	-0.506982297259476	3.65908999210497	-2.34452874699038	0.0390887376346885	0.268785466806421	-3.8060147006429	17	30.7836
Golga7b	ENSG00000155265	GOLGA7B	0.414690887110708	7.84162661838725	2.34415857121716	0.0391141786743557	0.268785466806421	-3.94032735802786	19	98.8024
Fn3krp	ENSG00000141560	FN3KRP	0.255604100148588	5.51262032344502	2.34388690484442	0.0391328596605327	0.268785466806421	-3.94004254398875	11	88.9968
Exph5	ENSG00000110723	EXPH5	0.274536501368933	8.04169490594156	2.34091324607219	0.0393379068956093	0.269403295242645	-3.94448499810315	9	57.5163
Ltbp2	ENSG00000119681	LTBP2	-0.59278000131865	4.48188790089843	-2.34041952433051	0.0393720517114592	0.269403295242645	-3.89092413327839	12	78.5283
Fam136a	ENSG00000035141	FAM136A	0.566752428774232	4.74816974342412	2.34024605858988	0.0393840550627168	0.269403295242645	-3.90378208394191	6	89.8551
Slc6a8	ENSG00000273554		-0.404294740471637	6.49200226864687	-2.33933502540694	0.0394471541890504	0.269403295242645	-3.96132071047723	X	94.4882
Apln	ENSG00000171388	APLN	0.30317370379537	4.68086970805529	2.33488444088275	0.0397568146441849	0.270589367114959	-3.91263724977817	X	83.1169
Map3k8	ENSG00000107968	MAP3K8	0.330466323741143	2.41490027146146	2.3346477136501	0.0397733512031879	0.270589367114959	-3.69319006955437	18	93.3619
Rasgrp3	ENSG00000152689	RASGRP3	0.576851904486371	3.39089119307648	2.33414342816756	0.0398086001957997	0.270589367114959	-3.79503664631728	17	94.3478
Gpsm2	ENSG00000121957	GPSM2	-0.336701129364366	3.95551672288792	-2.33280987935236	0.0399019593758025	0.27071317407046	-3.85880033857702	3	90.2047
C330018D20Rik	ENSG00000164241	C5orf63	0.383387424135919	3.89834968124566	2.33066058957818	0.0400528726517928	0.27148140666823	-3.85440242587249	18	36.2319
Lgals3bp	ENSG00000108679	LGALS3BP	-0.758853327871568	2.46409028234643	-2.32942421017748	0.0401399353613851	0.27181581799298	-3.69819941971212	11	66.6667
Otud7b	ENSG00000264522	OTUD7B	-0.265087994114649	6.77182650643352	-2.3268306840209	0.0403231595420687	0.271875391727832	-3.979753633119	3	90.0356
Mtbp	ENSG00000172167	MTBP	-0.509082531768219	2.65595998211712	-2.3265661785002	0.0403418913474596	0.271875391727832	-3.72422077092602	15	76.9911
Ttyh1	ENSG00000167614	TTYH1	-0.335226711633478	8.99660951356472	-2.32633162527657	0.0403585090186076	0.271875391727832	-3.9561965835166	7	83.4783
Zfp180	ENSG00000167384	ZNF180	0.237592961843112	5.64559839369501	2.32585087166174	0.0403925902153482	0.271875391727832	-3.97334547189568	7	65.1734
Gabra4	ENSG00000109158	GABRA4	0.2745885926518	4.82144618431883	2.32524953977798	0.0404352584941858	0.271875391727832	-3.93737773190275	5	90.4332
Cdkn1c	ENSG00000129757	CDKN1C	0.354800797359362	3.87348977326389	2.32482374357273	0.0404654977435446	0.271875391727832	-3.86156551418426	7	53.481
Cetn2	ENSG00000147400	CETN2	0.521528979106224	4.48533711311773	2.32453267665626	0.0404861813418533	0.271875391727832	-3.91106295348149	X	95.9302
Th	ENSG00000180176	TH	-0.61280829860648	2.52346915431619	-2.3245023532051	0.0404883367535898	0.271875391727832	-3.71350502233924	7	82.0076
Armcx6	ENSG00000198960	ARMCX6	-0.35238089306357	3.21166729059988	-2.32367908972182	0.0405468972659554	0.272015111130049	-3.79203986767811	X	70
Lxn	ENSG00000079257	LXN	0.517780053856962	3.59345351511108	2.32149771332328	0.0407024591678429	0.272292623786895	-3.83832514218144	3	85.1351
Scn3b	ENSG00000166257	SCN3B	-0.426707743613752	4.59711075215624	-2.32098046701246	0.040739430351395	0.272292623786895	-3.93198752717496	9	97.6744
Sphkap	ENSG00000153820	SPHKAP	0.275930187955783	9.47961411623391	2.31837763616928	0.040925965491432	0.273285868180738	-3.95870005875853	1	70.1765
Pcdh7	ENSG00000169851	PCDH7	-0.428559525425527	6.31821408882139	-2.31707298566816	0.0410197749376185	0.273516600740861	-3.99697171093804	5	96.4552
Rhot1	ENSG00000126858	RHOT1	0.346750354914443	7.19187103616476	2.31684149079993	0.0410364419919184	0.273516600740861	-3.98794122948168	11	93.4877
Pigf	ENSG00000151665	PIGF	0.595667717779498	4.2762393445312	2.31608527851405	0.0410909329691272	0.273583736097957	-3.90632170356134	17	87.6712
Spon1	ENSG00000262655	SPON1	-0.315167849203458	6.89112309859143	-2.31448737173263	0.0412063044149961	0.273583736097957	-3.99962350696378	7	96.2825
Amdhd2	ENSG00000259784		-0.382294409689836	3.86642159558857	-2.31441800040453	0.0412113202123404	0.273583736097957	-3.87889937816492	17	77.6316
Cap2	ENSG00000112186	CAP2	0.291904481210324	6.69375928294239	2.31416046165837	0.0412299463485848	0.273583736097957	-3.99430797813725	13	88.8889
Pola1	ENSG00000101868	POLA1	0.378601154878281	4.93235198866073	2.31367768418203	0.0412648844621341	0.273583736097957	-3.96117663831049	X	88.0301
Zfp182	ENSG00000147118	ZNF182	0.301355190085741	4.85390787257021	2.31354709834415	0.0412743397350729	0.273583736097957	-3.95859815492688	X	82.6291
Chrm3	ENSG00000133019	CHRM3	-0.829959064201113	2.44584781166643	-2.31208113528196	0.0413806286955765	0.273626609595888	-3.72234213141597	13	91.5254
Herc4	ENSG00000148634	HERC4	0.274610256854269	5.16401647216332	2.31127362733872	0.041439289455741	0.273626609595888	-3.9784696928886	10	96.2157
Dnttip2	ENSG00000067334	DNTTIP2	-0.25645030793604	5.02549580915105	-2.31097287986881	0.0414611575143492	0.273626609595888	-3.97619583697543	3	61.7725
Otud7a	ENSG00000169918	OTUD7A	-0.31847404500269	5.41596953848655	-2.31088933983531	0.0414672338833914	0.273626609595888	-3.9937831149743	7	87.041
Uimc1	ENSG00000087206	UIMC1	0.224132445187272	4.39902168372531	2.310542101097	0.0414924998554276	0.273626609595888	-3.93182581162174	13	76.4951
Tnfaip6	ENSG00000123610	TNFAIP6	-0.803853803505044	4.51888598151292	-2.31027724303428	0.0415117815861547	0.273626609595888	-3.94311644677125	2	90.2527
Man1a	ENSG00000111885	MAN1A1	-0.338034002813005	5.87924181101219	-2.30979864407331	0.0415466456347587	0.273626609595888	-4.00605925653252	10	90.3522
Dclk1	ENSG00000133083	DCLK1	0.246121973565328	9.06475393976736	2.3070898209291	0.041744505797618	0.274085947192894	-3.9843982100474	3	94.2387
Pdpk1	ENSG00000140992	PDPK1	0.244033274832524	7.33594122505602	2.30675574628161	0.0417689704375344	0.274085947192894	-4.00466997117019	17	95.1439
Tns3	ENSG00000136205	TNS3	-0.555893353815643	6.47461254501984	-2.30657046101947	0.0417825450351779	0.274085947192894	-4.0153736761298	11	83.1142
Cuta	ENSG00000112514	CUTA	0.317662826911096	3.45345169149945	2.30582186753567	0.0418374327555117	0.274085947192894	-3.84726602355122	17	76.7677
Slc45a1	ENSG00000162426	SLC45A1	-0.314221018569458	4.84870256861546	-2.30519151193212	0.0418837050717714	0.274085947192894	-3.97494859055794	4	86.9565
Narf	ENSG00000141562	NARF	0.352589999385526	7.70153694674029	2.304423380778	0.0419401577579603	0.274085947192894	-4.00574564911999	11	84.8684
Cdkn2aip	ENSG00000168564	CDKN2AIP	0.433168663276806	5.2869153947614	2.30373193327182	0.0419910374438835	0.274085947192894	-3.99458687238891	8	84.6552
Tmem41b	ENSG00000166471	TMEM41B	0.617468024784262	7.10971393154828	2.30209793726933	0.042111510553148	0.274085947192894	-4.00892022618091	7	84.8797
Gpr153	ENSG00000158292	GPR153	-0.477371371012077	4.92482106133244	-2.30206010128509	0.0421143041117363	0.274085947192894	-3.98446547201228	4	86.2069
Cldn2	ENSG00000165376	CLDN2	-1.13664654303438	2.24479850123969	-2.30186423763303	0.0421287682440187	0.274085947192894	-3.71779779447997	X	91.3043
C1qc	ENSG00000159189	C1QC	-0.380415603933025	4.78576044591151	-2.30107098105769	0.0421873976262111	0.274085947192894	-3.97727265326477	4	74.2857
Mier3	ENSG00000155545	MIER3	0.377927173975102	6.19050854347678	2.29957152283012	0.0422984371418777	0.274085947192894	-4.01860762211711	13	92.2523
Ntf3	ENSG00000185652	NTF3	0.410502426080018	3.47886958371926	2.29946270094223	0.0423065066957183	0.274085947192894	-3.85779048309772	6	95.5556
Stap2	ENSG00000178078	STAP2	0.407589535505651	3.92201009760327	2.29939857806183	0.0423112623442523	0.274085947192894	-3.90538675324839	17	63.029
Naa25	ENSG00000111300	NAA25	0.225057334118302	5.44260029003009	2.29898689392727	0.0423418070155445	0.274085947192894	-4.01052973498122	5	92.7984
Fpgs	ENSG00000136877	FPGS	-0.414702102158897	2.45577321490125	-2.29856740664991	0.0423729524998746	0.274085947192894	-3.74734566929238	2	82.1124
Pyroxd1	ENSG00000121350	PYROXD1	0.354943426841478	3.09052032574245	2.29801210974529	0.0424142153471956	0.274085947192894	-3.81449394139007	6	85
Rfwd3	ENSG00000168411	RFWD3	0.226507342573159	6.02472817086833	2.29743157797328	0.0424573947494982	0.274085947192894	-4.02339054447597	8	67.5711
1110037F02Rik	ENSG00000164944	KIAA1429	0.235896747240038	6.44351503605322	2.29705593122091	0.0424853575728787	0.274085947192894	-4.02381736432861	4	95.6954
Eif3b	ENSG00000106263	EIF3B	-0.407085314585839	5.54344643750829	-2.29671049187435	0.0425110874483568	0.274085947192894	-4.02053361126441	5	88.2064
Rock2	ENSG00000134318	ROCK2	0.241479950003781	8.21494474018406	2.29365913412471	0.0427390194073582	0.274085947192894	-4.01856003059298	12	96.6859
Hopx	ENSG00000171476	HOPX	0.69286646627369	7.3538388465999	2.29287718469535	0.0427976191678305	0.274085947192894	-4.02296459052622	5	41.0714
Oxr1	ENSG00000164830	OXR1	0.408018505494355	8.02280101899054	2.29286804079413	0.0427983048749765	0.274085947192894	-4.02115194721229	15	83.4096
Wdr82	ENSG00000164091	WDR82	0.388064898930496	8.4529350139042	2.29262968928052	0.0428161827456635	0.274085947192894	-4.01646072193785	9	100
Ednrb	ENSG00000136160	EDNRB	0.506982589618632	8.21612592547721	2.29223589493063	0.0428457355761263	0.274085947192894	-4.01955168614281	14	73.8722
Rab43	ENSG00000172780	RAB43	-0.360089816665295	5.14389986589913	-2.29207668485839	0.0428576892894268	0.274085947192894	-4.01264463653048	6	90.566
Zfp707	ENSG00000181135	ZNF707	-0.271327069368054	3.75694177553071	-2.29206802963263	0.0428583392278664	0.274085947192894	-3.90265813036362	15	60.9164
Chac1	ENSG00000128965	CHAC1	-0.636087328605824	2.54861398511257	-2.29199872781121	0.0428635435844603	0.274085947192894	-3.76473556656604	2	73.1061
Rnf167	ENSG00000108523	RNF167	-0.199412572169662	5.39581810570432	-2.29111199137076	0.0429301885569672	0.274085947192894	-4.0244474947391	11	91.1429
Usp14	ENSG00000101557	USP14	0.264189442060923	5.91169316100169	2.29062126091448	0.0429671135687566	0.274085947192894	-4.0325335000339	18	96.5587
Stip1	ENSG00000168439	STIP1	0.304217381885545	7.10434227135084	2.29016181442275	0.0430017123468719	0.274085947192894	-4.03087641226227	19	89.1525
Pou6f1	ENSG00000184271	POU6F1	-0.682696932107016	4.71222894210746	-2.28994317155311	0.0430181867467789	0.274085947192894	-3.98846920515534	15	95.3488
Prlr	ENSG00000113494	PRLR	-1.42190628125128	2.94530699118117	-2.28992553434211	0.0430195159481187	0.274085947192894	-3.80122647109876	15	65.2733
Dlgap3	ENSG00000116544	DLGAP3	-0.720982302643584	5.81729684494105	-2.28751224644549	0.0432017631649318	0.274845411931674	-4.04152659989885	4	96.1185
Nsun5	ENSG00000130305	NSUN5	0.246965452180963	3.82210664390114	2.28713610894357	0.0432302352924281	0.274845411931674	-3.91731269591134	5	80.8511
Syt16	ENSG00000139973	SYT16	-0.465179113806865	3.73989139896212	-2.28383249620215	0.0434810832076539	0.275770709494969	-3.9130582478849	12	61.7054
Sfxn5	ENSG00000144040	SFXN5	0.397919618889148	9.05225796652232	2.28334787572474	0.0435179987736119	0.275770709494969	-4.02213295280052	6	97.3529
Relt	ENSG00000054967	RELT	-0.418016087614656	4.000236817414	-2.28203568775102	0.04361810511247	0.275919729880939	-3.94264059777115	7	85.814
Zfp821	ENSG00000102984	ZNF821	-0.253280834781867	4.86834272456252	-2.28075360399236	0.0437161288687513	0.276297230498755	-4.01514425171597	8	95.3884
Tysnd1	ENSG00000156521	TYSND1	-0.246340755550979	4.71049326653561	-2.27996472486697	0.0437765492036482	0.276321906481767	-4.00561434044688	10	79.5053
St13	ENSG00000100380	ST13	0.391097386986214	7.32124789589192	2.27970140283151	0.0437967349493364	0.276321906481767	-4.04680207294921	15	94.3089
Stk4	ENSG00000101109	STK4	0.212761477938522	5.73585133720901	2.2787915049923	0.0438665548871272	0.276367530232653	-4.05009289127647	2	97.3306
Lrrc57	ENSG00000180979	LRRC57	0.372812316151755	4.81550541667301	2.27398814132561	0.0442369138245431	0.277563954883685	-4.01634662598347	2	95.3975
Csnk2b	ENSG00000204435	CSNK2B	0.258231860948036	4.95006361925656	2.27330588352465	0.0442897620232932	0.277563954883685	-4.02759679382589	17	63.2558
Pdcd7	ENSG00000090470	PDCD7	-0.243097640291848	4.821164129821	-2.27299291971298	0.044314024744873	0.277563954883685	-4.02418248874019	9	91.134
Clasp2	ENSG00000163539	CLASP2	0.227921151778421	9.14681108474255	2.2727990093558	0.0443290641838226	0.277563954883685	-4.03777994900398	9	94.4316
Nfil3	ENSG00000165030	NFIL3	-0.299734315225529	4.07758092505345	-2.27265407968236	0.0443403079490325	0.277563954883685	-3.96515169718515	13	84.4156
Lsm14a	ENSG00000257103	LSM14A	0.195922578167231	6.00863710200064	2.27088238739082	0.0444779791966088	0.277837577004098	-4.06606604443959	7	93.3045
Ipo8	ENSG00000133704	IPO8	0.192293157123475	6.00030726315547	2.26956632770713	0.0445805109882266	0.277837577004098	-4.06809678236124	6	89.7782
Ccng1	ENSG00000113328	CCNG1	0.58119937405458	6.89121007573716	2.26951615939123	0.0445844240026733	0.277837577004098	-4.06161402064474	11	91.8644
Cdh11	ENSG00000140937	CDH11	0.240563896394855	5.54949933064047	2.26846642468178	0.0446663767023319	0.277837577004098	-4.06202917449272	8	97.3618
Arrdc1	ENSG00000197070	ARRDC1	-0.398173076607808	2.9107759166403	-2.26775609538068	0.0447219141836809	0.277837577004098	-3.84281122346112	2	85.4503
Rab30	ENSG00000137502	RAB30	0.306276983949071	5.61185548503903	2.26701908985446	0.0447796075251661	0.277837577004098	-4.06520033459131	7	100
Eed	ENSG00000074266	EED	0.45716026372663	4.79603440414652	2.26696651840594	0.0447837255897839	0.277837577004098	-4.02532748272718	7	94.6352
Erp44	ENSG00000023318	ERP44	0.368297024023275	5.21684714622211	2.26588017609148	0.0448689032628924	0.277837577004098	-4.05206964631968	4	93.1034
Cabp7	ENSG00000100314	CABP7	-0.306014306973846	3.89320309421205	-2.26580448042537	0.0448748441903255	0.277837577004098	-3.95824535712319	11	100
Pdik1l	ENSG00000175087	PDIK1L	0.314701440333762	5.08672779237358	2.26526912901827	0.0449168825000933	0.277837577004098	-4.04796136932737	4	99.4135
Tst	ENSG00000128311	TST	0.334714868204264	5.30827485212884	2.26372548120243	0.0450383089893317	0.277837577004098	-4.06013851186934	15	90.9091
B3galt4	ENSG00000235863	B3GALT4	-0.408041004065121	2.89438214794705	-2.26322500154705	0.0450777454123375	0.277837577004098	-3.84754594351299	17	78.3069
Dio2	ENSG00000211448	DIO2	0.343844975461498	6.457677291551	2.2629226302629	0.0451015875164236	0.277837577004098	-4.07748293172302	12	76.699
Nop16	ENSG00000048162	NOP16	0.260432909551766	4.23969135665008	2.26278754827979	0.0451122427034036	0.277837577004098	-3.99376886763952	13	54.3103
Panx1	ENSG00000110218	PANX1	-0.338421062416501	3.16453408573988	-2.26238145751226	0.0451442894703901	0.277837577004098	-3.88157232487453	9	86.1502
Zyg11b	ENSG00000162378	ZYG11B	0.219658303908785	8.2181795346716	2.26224270849563	0.0451552439006681	0.277837577004098	-4.06878908107668	4	98.1183
Fam129b	ENSG00000136830	FAM129B	-0.260760861483361	5.23312610058276	-2.2592996116089	0.0453882080390702	0.278617361858777	-4.06905075229206	2	90.3485
Galnt6	ENSG00000139629	GALNT6	-0.489910119055479	4.11911464996965	-2.25929393244753	0.0453886586936123	0.278617361858777	-3.9881206982624	15	88.5852
Abhd6	ENSG00000163686	ABHD6	0.226180518711234	4.71684368815787	2.25917640098252	0.0453979860511311	0.278617361858777	-4.03603423509668	14	93.7685
Slc20a2	ENSG00000168575	SLC20A2	-0.414666158612826	6.51408193778864	-2.25613050584581	0.0456403529298427	0.279628451619176	-4.0947263060015	8	91.5644
Zfp420	ENSG00000197050	ZNF420	0.41601849108944	5.0649253007406	2.25556663168933	0.0456853574260619	0.279666372774445	-4.06082838552485	7	69.4767
Nol8	ENSG00000198000	NOL8	0.262846263962572	4.88402553811819	2.25364661826934	0.0458389192702751	0.280368207441039	-4.05540162464724	13	63.4961
Phkg2	ENSG00000156873	PHKG2	-0.219174980290965	4.63832421343496	-2.25288485676663	0.0458999818333507	0.280503570744053	-4.04308717315864	7	93.5961
Oscp1	ENSG00000116885	OSCP1	-0.372721483231647	4.13441619436652	-2.2510222371264	0.0460496179058235	0.281038385673131	-4.00441238587962	4	86.8074
Cdk4	ENSG00000135446	CDK4	0.229345825434214	5.40048040130177	2.25082479789097	0.0460655068741409	0.281038385673131	-4.08583961014878	10	94.7195
Marveld1	ENSG00000155254	MARVELD1	-0.660020265944846	2.70981726633495	-2.25028819895514	0.0461087163863389	0.281063623791118	-3.84436479001985	19	88.4393
Urgcp	ENSG00000106608	URGCP	-0.261094772224784	6.56676546649382	-2.24980496819734	0.046147661724311	0.281063623791118	-4.10324543425066	11	86.4662
Eno2	ENSG00000111674	ENO2	0.239932158304525	9.61529177603231	2.24765782114934	0.0463210902620276	0.281528590499018	-4.06872237916677	6	98.6175
Gpr146	ENSG00000164849	GPR146	-0.463668980364716	4.49379198992178	-2.24740904179802	0.0463412249556104	0.281528590499018	-4.04030152138317	5	74.1742
Myoc	ENSG00000034971	MYOC	-0.497650497348667	3.03190525049126	-2.24623120247753	0.0464366661835062	0.281690048326179	-3.88930819520519	1	79.5635
Pold2	ENSG00000106628	POLD2	0.240455789358863	4.13116102336093	2.24571667416424	0.0464784179689097	0.281690048326179	-4.01148300899023	11	87.6984
Phospho2	ENSG00000144362	PHOSPHO2	0.414465804117926	5.03509560059703	2.24526549076201	0.0465150592181325	0.281690048326179	-4.07449592522932	2	80.4979
Naa15	ENSG00000164134	NAA15	0.211082844319342	6.31308368558419	2.24490970627681	0.0465439725248426	0.281690048326179	-4.10778647052816	3	98.3834
1110008P14Rik	ENSG00000171159	C9orf16	0.394653739809683	5.44877599220049	2.24464265737869	0.0465656859402566	0.281690048326179	-4.09529358690468	2	93.9759
Zfp260	ENSG00000254004	ZNF260	0.608831676051861	7.02339119134984	2.24419166582556	0.046602377568457	0.281690048326179	-4.10124676936589	7	84.9515
Ap3m2	ENSG00000070718	AP3M2	0.33246400193643	6.85045049968411	2.24306311600671	0.046694315332133	0.28187817532733	-4.10660062783085	8	98.3254
Usf2	ENSG00000105698	USF2	-0.260493900692373	6.00284861649252	-2.24284940278544	0.0467117451455628	0.28187817532733	-4.11408110194767	7	97.9769
Hax1	ENSG00000143575	HAX1	0.409805730193013	5.41327918224372	2.24122889777487	0.046844111891946	0.282240770840794	-4.09871770622366	3	80.6452
Ppp1r11	ENSG00000204619	PPP1R11	0.449541702090939	6.04107059815814	2.24104833788394	0.0468588827109238	0.282240770840794	-4.11010995262944	17	88.8889
Tor1b	ENSG00000136816	TOR1B	0.241991685651993	5.83257901222387	2.2406730613037	0.0468895967442026	0.282240770840794	-4.11193566668865	2	88.3929
Cd93	ENSG00000125810	CD93	0.419000247854993	4.98761585896999	2.23995610529756	0.046948328772549	0.282240770840794	-4.08373303724238	2	67.7914
Gmppb	ENSG00000173540	GMPPB	0.309748332348661	4.14182960549161	2.2393897982872	0.0469947697030985	0.282240770840794	-4.02185511085008	9	91.2145
Ezr	ENSG00000092820	EZR	-0.293539976791503	4.77505419746694	-2.23924236556768	0.0470068673881963	0.282240770840794	-4.0747475086937	17	96.587
Elp2	ENSG00000134759	ELP2	0.308728491602859	6.55283184220579	2.23875544934139	0.0470468428254862	0.282245588522178	-4.11546332034604	18	73.1762
Thra	ENSG00000126351	THRA	-0.494307158901346	7.22242488834317	-2.23759317931015	0.0471423960703151	0.282583545740994	-4.12199814598718	11	76.7347
Fhod3	ENSG00000134775	FHOD3	-0.221365492044845	4.72405111233274	-2.2368250761881	0.0472056458996772	0.282680576659253	-4.07495789608227	18	86.0049
Igfbp3	ENSG00000146674	IGFBP3	-0.481198927743323	5.50304965429873	-2.23643631137033	0.0472376899270909	0.282680576659253	-4.11547839250399	11	80.1347
Ckap4	ENSG00000136026	CKAP4	-0.312124055740927	4.73961610589475	-2.23590191470697	0.0472817717222038	0.282680576659253	-4.07765999313576	10	79.5681
Pdgfa	ENSG00000197461	PDGFA	-0.361374929710305	3.34878378635047	-2.23494705877745	0.0473606349248091	0.282680576659253	-3.94502748344157	5	84.3602
Rab14	ENSG00000119396	RAB14	0.318691890943285	7.81436160781304	2.23330827012076	0.047496279246773	0.282680576659253	-4.11853529197352	2	100
Srsf3	ENSG00000112081	SRSF3	0.61953244757223	7.92833804879284	2.23260340425824	0.047554736190258	0.282680576659253	-4.11677904855056	17	100
Lrsam1	ENSG00000148356	LRSAM1	-0.299200717236303	4.84676706388792	-2.23147844899813	0.0476481754229122	0.282680576659253	-4.09199657585364	2	87.9668
Dmxl1	ENSG00000172869	DMXL1	0.343030345166616	8.21242166318639	2.2310431916703	0.0476843752453114	0.282680576659253	-4.11786108992661	18	88.8451
Itgam	ENSG00000169896	ITGAM	-0.427496558820572	3.43996823665438	-2.23054013620148	0.0477262465809607	0.282680576659253	-3.96105506318105	7	74.935
Pspc1	ENSG00000121390	PSPC1	-0.284475563271895	5.69783117507801	-2.23002489140256	0.0477691689959757	0.282680576659253	-4.13018856622339	14	97.1319
Atg13	ENSG00000175224	ATG13	-0.43702478909344	5.30984474826131	-2.2294921278519	0.0478135896941754	0.282680576659253	-4.11957146542063	2	82
Hnrnpa2b1	ENSG00000122566	HNRNPA2B1	0.265500506315299	7.62830756730977	2.22839723114207	0.0479050041147291	0.282680576659253	-4.12792745559533	6	96.034
Sae1	ENSG00000142230	SAE1	0.203023693726772	5.08261913002514	2.22726673516819	0.0479995664089217	0.282680576659253	-4.10980147857749	7	93.0636
Ldhd	ENSG00000166816	LDHD	-0.23543264889462	3.79042112095841	-2.2271391236029	0.0480102519214614	0.282680576659253	-4.0080887563733	8	81.4596
Casp3	ENSG00000164305	CASP3	-0.353204812092478	3.98939213841326	-2.22685887963346	0.048033726053725	0.282680576659253	-4.02861518932051	8	86.6426
Oxsr1	ENSG00000172939	OXSR1	0.230288391053862	4.67514399009437	2.22682692521873	0.0480364033558296	0.282680576659253	-4.0841230486394	9	95.8254
Phlda3	ENSG00000174307	PHLDA3	-0.427779384942719	5.1236922144672	-2.22559869392588	0.048139419150254	0.282680576659253	-4.11741496425137	1	96.063
Npr1	ENSG00000169418	NPR1	-0.488109094874361	3.39349867667508	-2.22397285163015	0.0482761092746882	0.283086551969088	-3.96544747816383	3	90.8577
Kctd9	ENSG00000104756	KCTD9	0.224345771983037	5.12233686623323	2.22384190285415	0.0482871347421381	0.283086551969088	-4.11710592272941	14	98.4576
Ppp4r2	ENSG00000163605	PPP4R2	0.25728278205208	6.76097947342848	2.22270150210661	0.0483832547988291	0.28311917100774	-4.14042221957765	6	82.0144
Max	ENSG00000125952	MAX	0.270997269116964	5.55971034630695	2.22237768362954	0.0484105816036313	0.28311917100774	-4.13596133989109	12	99.375
Myo9a	ENSG00000066933	MYO9A	0.241840975124291	7.88838975697366	2.22043361988593	0.0485749505760587	0.283771800685625	-4.13872047319689	9	88.8932
Smc1a	ENSG00000072501	SMC1A	0.340428880209275	6.4857215915437	2.21998362591068	0.0486130732521476	0.283771800685625	-4.14510525811172	X	99.8378
Dbi	ENSG00000155368	DBI	0.868934582956854	8.064306770455	2.21966210477713	0.0486403294784086	0.283771800685625	-4.13447323393723	1	46.6216
Plekhg3	ENSG00000126822	PLEKHG3	-0.711161564863462	4.39218117706365	-2.21903403050163	0.048693615247871	0.283852834025082	-4.07362599877793	12	80.3117
C1qb	ENSG00000173369	C1QB	-0.359450423664876	4.06535376269857	-2.21766748303043	0.0488097460829759	0.284119957658282	-4.05038114768955	4	79.4466
Sgk1	ENSG00000118515	SGK1	-0.561103656368878	7.57478975218316	-2.21756688540576	0.0488183054538252	0.284119957658282	-4.15107265632966	10	94.1065
Lta4h	ENSG00000111144	LTA4H	0.283121682247912	5.0771941013655	2.21585813712894	0.048963914233105	0.284427115462384	-4.12569651062601	10	92.7987
Psmf1	ENSG00000125818	PSMF1	-0.251180116313461	4.72090141391639	-2.21548535444467	0.0489957355934593	0.284427115462384	-4.10849436806809	2	83.7638
Vps4b	ENSG00000119541	VPS4B	0.241836358140101	5.72615023997382	2.21509608363839	0.0490289855231028	0.284427115462384	-4.15067600959367	1	95.4955
Tmem62	ENSG00000137842	TMEM62	0.344671986210114	6.95921205960444	2.2130244398673	0.049206300312102	0.285062626927071	-4.15371870880581	2	83.2037
Itih3	ENSG00000162267	ITIH3	-0.489323392671189	6.53317652978979	-2.21289194220208	0.0492176618103655	0.285062626927071	-4.16401962709774	14	84.8315
Zfp770	ENSG00000198146	ZNF770	0.253322207297179	4.81957883154319	2.21217405103927	0.0492792636570314	0.285173423483	-4.11797979305253	2	76.2663
Anapc7	ENSG00000196510	ANAPC7	-0.225207215537147	5.1540576110392	-2.21174692268844	0.0493159502860522	0.285173423483	-4.14049827370006	5	92.4875
Nup155	ENSG00000113569	NUP155	0.21536303235751	5.87844325399971	2.2106554140113	0.0494098201243554	0.285487110442774	-4.16060823195728	15	94.6082
Kitl	ENSG00000049130	KITLG	0.576693210171167	8.05818858969107	2.20993012321924	0.0494722896503505	0.285619010869172	-4.15178226253272	10	82.7839
B9d2	ENSG00000123810	B9D2	-0.41779639319653	2.62650425690202	-2.20886784481098	0.0495639203396481	0.285770681124885	-3.89912899541968	7	96.5714
Erlin1	ENSG00000107566	ERLIN1	0.299644146187752	4.11427455583061	2.20807450839825	0.0496324582715981	0.285770681124885	-4.06916102657353	19	95.977
Apoc1	ENSG00000130208	APOC1	-1.07291914871779	2.65802274654	-2.20793083686979	0.0496448800304631	0.285770681124885	-3.9027683938111	7	67.4699
Amz1	ENSG00000174945	AMZ1	-0.352001813180341	2.79882096764752	-2.20778826322085	0.049657209805185	0.285770681124885	-3.92042654961513	5	73.494
Tstd2	ENSG00000136925	TSTD2	0.243521123247774	4.21170870731987	2.20595610533177	0.0498159156190072	0.286134646523383	-4.08123863812385	4	76.938
Smc2	ENSG00000136824	SMC2	0.283381720280561	4.09269933920572	2.20588185046371	0.0498223579616249	0.286134646523383	-4.07055758068167	4	91.6458
Srp54a	ENSG00000100883	SRP54	0.704971029909312	2.78882666372387	2.20568324265238	0.049839593062695	0.286134646523383	-3.92272231116663	12	99.8016
