# Supplementary material for: Multiscale network modeling of oligodendrocytes reveals molecular components of myelin dysregulation in Alzheimer’s disease
Source: Mol Neurodegener. 2017 Nov 6;12:82. doi: 10.1186/s13024-017-0219-3 (PMC5674813; doi:10.1186/s13024-017-0219-3)
Supplement: Supplementary file 5 — Differentially expressed genes found the mouse knockout RNAseq analyses of Ugt8 in the CBM (Data 1) and FC (Data 2), Cnp in the FC (Data 3), and Plp1 in the CBM (Data 4). For these differential expression analyses, we mapped RNAseq reads using TopHat, converted to count space using HTSeq, used voom to transform the read space data to log2 counts per million, and used limma for differential expression analysis. We also used the Ensembl database to identify the human gene with the highest homology percentage based on protein coding region DNA divergence, and report this homology percentage for each gene. Note that the differential expression signatures of Cnp in the CBM and Plp1 in the FC were not found not have any differentially expressed genes at FDR < 0.3, so they are not included here. (ZIP 358 kb) [file 13024_2017_219_MOESM5_ESM.zip › Data 2.tsv]

MGI_Symbol	Human_Ensembl	HGCN_Symbol	logFC	AveExpr	t	P.Value	Q.Value	B	Chromosome	Human_Mouse_Homology
Ugt8a	ENSG00000174607	UGT8	2.43681054515475	6.13834505551175	9.2203957746794	1.26094788963602e-06	0.00737602922654296	5.60688475384478	3	93.1608
Fam71e1	ENSG00000142530	FAM71E1	-0.842869837943811	1.9491350947906	-7.28921187076572	1.28022537019643e-05	0.0159028378838756	2.71874069048266	7	49.7976
Cirbp	ENSG00000099622	CIRBP	-0.812805336841819	6.61909868868639	-7.2284244397943	1.3864956026886e-05	0.0159028378838756	3.53269693868077	10	55.2189
Eml2	ENSG00000125746	EML2	-0.900503807640576	7.16678704100751	-7.13383675919406	1.5710801468018e-05	0.0159028378838756	3.4163120096451	7	72.1176
Rgs5	ENSG00000143248	RGS5	0.713639032217452	5.79657007666212	7.12789417312866	1.58352357732687e-05	0.0159028378838756	3.39748164342832	1	88.1081
Rhob	ENSG00000143878	RHOB	-0.56000400550235	7.86249484667826	-6.76652155608586	2.57984126947819e-05	0.0215140080828716	2.95223180101464	12	100
Cdk5rap3	ENSG00000108465	CDK5RAP3	-0.518090540275499	4.90914207102468	-6.66797358164979	2.95566766180488e-05	0.0215140080828716	2.79880929069703	11	83.8041
Zfp72	ENSG00000283201		0.826195935286161	2.027534778986	6.56409165847416	3.41594287874691e-05	0.0215140080828716	2.05151409634848	13	47.9592
Papln	ENSG00000100767	PAPLN	-1.04717739201674	2.39713758522931	-6.5537010338166	3.46602306099346e-05	0.0215140080828716	2.20192250379658	12	74.3405
2010300C02Rik	ENSG00000196872	KIAA1211L	-0.54409353765075	7.38727290445912	-6.51250242188921	3.67243768950953e-05	0.0215140080828716	2.62488602249452	1	57.3805
Ahsa2	ENSG00000173209	AHSA2	0.5755218897406	3.70984669926319	6.38727042788795	4.38452270263671e-05	0.0216511030776859	2.33738782661484	11	75.9124
Serpinh1	ENSG00000149257	SERPINH1	1.0544462346187	5.93189115256854	6.35061492649143	4.61979972860411e-05	0.0216511030776859	2.40537938524188	7	94.0191
Mettl16	ENSG00000127804	METTL16	0.727709509697553	4.14867444400826	6.27285999589218	5.1646044881145e-05	0.0226916054327193	2.24072642737141	11	87.7224
Kctd7	ENSG00000243335	KCTD7	0.72173029242048	4.18798843234806	6.18927542382712	5.82743450432226e-05	0.0240977568185242	2.13588845298313	5	97.5779
Hpgd	ENSG00000164120	HPGD	0.898947282256847	3.11046155693899	6.10257670469158	6.61163206443444e-05	0.0248699464354187	1.87369483925128	8	89.0977
Rbm3	ENSG00000102317	RBM3	-0.75539636993958	8.15929610493222	-6.09128900944008	6.72171838459973e-05	0.0248699464354187	2.05397961366354	X	94.9045
Emcn	ENSG00000164035	EMCN	0.755755472929027	2.81711700939592	5.99268682857563	7.77053865014712e-05	0.0260123727011974	1.68049784485054	3	53.2567
Rwdd3	ENSG00000122481	RWDD3	-0.860187967263866	1.92796263110902	-5.93900893924133	8.41350580730239e-05	0.026884530446998	1.37191415431085	3	78.6517
Tnc	ENSG00000041982	TNC	1.20009157170314	3.90413780311258	5.90582481993837	8.83909966429486e-05	0.0270164531668352	1.73235001403233	4	80.1908
Arhgef10l	ENSG00000074964	ARHGEF10L	-0.749483757779557	6.78231896741498	-5.87527606276716	9.25115359037311e-05	0.0270977222687411	1.75181516591988	4	91.3995
Inpp5k	ENSG00000132376	INPP5K	-0.504234505869253	5.58947060844086	-5.76647051908094	0.000108926557586406	0.0306296410850694	1.59732890075976	11	75.6696
Rbm41	ENSG00000089682	RBM41	0.576000335343413	4.55725711592055	5.68444537211082	0.000123335402846598	0.031025788702247	1.47196621321058	X	87.4092
Mettl22	ENSG00000067365	METTL22	-0.46656977906534	4.49835465348405	-5.63059760762493	0.000133884634900919	0.031025788702247	1.39615735133742	16	76.7327
Cav1	ENSG00000105974	CAV1	0.812731417474434	4.1426767405749	5.61338286078114	0.00013745576589408	0.031025788702247	1.35746896471766	6	94.9438
Kif17	ENSG00000117245	KIF17	-0.699765047832052	4.36849916874134	-5.54958859367413	0.000151595634204179	0.031025788702247	1.27830023216002	4	80.3693
Hdgfrp2	ENSG00000167674		-0.583179391477545	5.99025811167126	-5.54749548534473	0.000152084914405487	0.031025788702247	1.27876253551507	17	71.386
Aplnr	ENSG00000134817	APLNR	1.37370178096385	1.19002169501619	5.5470885708501	0.000152180227921308	0.031025788702247	0.634331145974054	2	91.5789
Amn	ENSG00000166126	AMN	-0.933967924628948	3.46757018066226	-5.54268056875312	0.000153216801150156	0.031025788702247	1.21854780456725	12	64.0177
Calcrl	ENSG00000064989	CALCRL	0.503598960641125	3.91592933641969	5.50049476188266	0.00016352397025941	0.031025788702247	1.19116596645466	2	90.0217
Islr2	ENSG00000167178	ISLR2	-0.681307346247346	7.12979495033633	-5.49842294418573	0.000164048730187612	0.031025788702247	1.20479863853947	9	89.396
Lipa	ENSG00000107798	LIPA	0.50492190776626	4.87321182743412	5.49050751979075	0.00016607006887632	0.031025788702247	1.19891788696586	19	73.9348
Setd7	ENSG00000145391	SETD7	0.718854404678271	6.84151657007994	5.44931320142511	0.000177024177052689	0.031025788702247	1.13205201653194	3	95.3552
Crym	ENSG00000103316	CRYM	-1.2114819222591	8.17290397709894	-5.44907049617225	0.000177090937270075	0.031025788702247	1.13450893442315	7	88.2166
Fkbp5	ENSG00000096060	FKBP5	-1.15608244499567	5.77160135046868	-5.44778870364506	0.000177443958512976	0.031025788702247	1.13338425273676	17	86.8709
Park2	ENSG00000185345	PARK2	-0.54887465564312	3.91343424117942	-5.43039054437901	0.000182310001886879	0.031025788702247	1.09506369742506	17	83.6559
Dcaf15	ENSG00000132017	DCAF15	-0.470550578710878	4.31808898115431	-5.41972254336964	0.000185363398434631	0.031025788702247	1.09174057634707	8	90.8333
Clasrp	ENSG00000104859	CLASRP	-0.612010661914328	4.25013630182663	-5.36030602796264	0.000203389365820161	0.032477916252683	1.00466390315009	7	94.9555
Cd93	ENSG00000125810	CD93	0.649842677191631	5.13152805516295	5.34631188328146	0.000207899063827942	0.032477916252683	0.987082613290417	2	67.7914
Fubp1	ENSG00000162613	FUBP1	0.438634849489428	7.41672753308942	5.2760591736558	0.000232192322901611	0.0347294684327339	0.872379193971743	3	97.8261
Hook2	ENSG00000095066	HOOK2	-0.55615846327033	3.62399074400641	-5.20621875143558	0.000259335609908123	0.0359376476988811	0.762605525967997	8	85.9527
Hltf	ENSG00000071794	HLTF	0.40604068054343	5.62694320603079	5.19685315936197	0.000263222883790822	0.0359376476988811	0.757754357562435	3	83.6472
Sart1	ENSG00000175467	SART1	-0.378955484963617	5.83857797314473	-5.17096725725399	0.000274290509800756	0.0359376476988811	0.715166456571657	19	95.5
Uba6	ENSG00000033178	UBA6	0.457457936064659	5.46429003280649	5.16874991530688	0.0002752611211539	0.0359376476988811	0.717114846175956	5	89.0684
Pgm5	ENSG00000154330	PGM5	1.0140545255671	3.58124970441125	5.16694294631822	0.000276054778440112	0.0359376476988811	0.695944927372019	19	97.5309
Usp27x	ENSG00000273820	USP27X	-0.523544553296536	3.811174765821	-5.15307837894873	0.000282225334359907	0.0360729321084091	0.693547779306557	X	96.347
Prpf31	ENSG00000105618	PRPF31	-0.360446758178986	5.61246649006479	-5.12673778368442	0.000294352945278575	0.036951195710238	0.6501230343059	7	98.998
Slc25a28	ENSG00000155287	SLC25A28	-0.647431683302187	4.91599406113815	-5.10674994269878	0.000303922073323436	0.0371944511964747	0.629142656111016	19	97.5275
Pla2g7	ENSG00000146070	PLA2G7	0.750149800349724	6.30948225696249	5.09812095200763	0.00030815409546443	0.0371944511964747	0.601120459250751	17	67.3469
Tmtc3	ENSG00000139324	TMTC3	0.614231776706172	4.17868647607599	5.08696981979439	0.000313715356587517	0.0371944511964747	0.602228611663085	10	90.4814
Crocc	ENSG00000058453	CROCC	-0.835101311345079	5.68662785157849	-5.06201246414005	0.000326549117027088	0.0371944511964747	0.550269392660987	4	82.0526
Hnrnpc	ENSG00000092199	HNRNPC	0.406292495243973	7.23186713767181	5.05663942043367	0.000329383819436497	0.0371944511964747	0.535253492485875	14	97.7124
Slc38a5	ENSG00000017483	SLC38A5	0.904415631648761	2.34460559965343	5.0448509016602	0.000335694480127987	0.0371944511964747	0.383552604863392	X	87.5
Zmym1	ENSG00000197056	ZMYM1	0.748390417616235	4.49339925905657	5.02123031011314	0.000348725766558929	0.0371944511964747	0.50430891710493	4	55.5166
Ets1	ENSG00000134954	ETS1	0.499198803593614	4.76369997386295	5.02009821556566	0.000349363570796964	0.0371944511964747	0.499790706593998	9	84.1237
Zfp408	ENSG00000175213	ZNF408	-0.481531764099055	3.55232523743966	-5.01620615062551	0.000351565693272232	0.0371944511964747	0.485002469899443	2	58.3333
Rnpep	ENSG00000176393	RNPEP	0.466130119971452	4.61237522557067	5.01107602457082	0.000354490678837507	0.0371944511964747	0.487665508327088	1	88.4615
Zfp493	ENSG00000131127	ZNF141	0.841908203199562	1.84708032425558	4.99708292599582	0.000362600076642297	0.0374858287245588	0.221669809309617	13	43.4599
Tst	ENSG00000128311	TST	0.549999034158018	4.49649925530441	4.97709603415262	0.000374523633737724	0.0381573561223684	0.437244080929839	15	90.9091
Dpysl4	ENSG00000151640	DPYSL4	-0.464348922608541	6.31818874388249	-4.96275583679378	0.000383332587722456	0.0384969070586716	0.388934589124815	7	93.3566
Heatr1	ENSG00000119285	HEATR1	0.398921655193949	5.05658495284538	4.93705953230815	0.00039966762862318	0.0395720694534078	0.36774824367856	13	83.8153
Mrpl2	ENSG00000112651	MRPL2	-0.503650240444601	5.5214509887161	-4.917175016091	0.000412810465517757	0.0397400145541618	0.327451133292504	17	84.2623
March11	ENSG00000183654	MARCH11	0.865587756223643	1.72174208040682	4.90989417759426	0.000417735909625762	0.0397400145541618	0.0825624003268297	15	65.9204
Aqp4	ENSG00000171885	AQP4	0.87231481414648	7.72709581550421	4.90903256407028	0.000418322865635816	0.0397400145541618	0.307767418720218	18	93.1889
Rasgrp3	ENSG00000152689	RASGRP3	0.673087198882219	3.37121462491359	4.89928753223008	0.000425022211694131	0.0398089584456781	0.302396677884603	17	94.3478
Fen1	ENSG00000168496	FEN1	-0.468493274971736	4.3236701283508	-4.89161778281784	0.000430374240734189	0.0398089584456781	0.30805114656961	19	96.5789
Tra2a	ENSG00000164548	TRA2A	0.541218532056928	5.35775368843354	4.87779677713523	0.000440198484305589	0.0400076506567956	0.270468302938135	6	99.2908
Ets2	ENSG00000157557	ETS2	-0.552948111657154	6.43991614934983	-4.86836976038876	0.000447034535035227	0.0400076506567956	0.239898928998266	16	91.6844
Gabra2	ENSG00000151834	GABRA2	0.648955585712724	4.24288470444155	4.86487707196091	0.000449595548878688	0.0400076506567956	0.268490230183382	5	97.7827
Idh2	ENSG00000182054	IDH2	-0.429852674579814	5.79833689460514	-4.8487178940125	0.000461646720956561	0.0405657381195066	0.215319291082483	7	95.1327
Arrdc2	ENSG00000105643	ARRDC2	-0.844973253226819	3.54542421818336	-4.83465779131767	0.000472408851105266	0.0405657381195066	0.216896432051112	8	80.8354
Enpep	ENSG00000138792	ENPEP	0.740762805967075	2.23911254855177	4.83366509391548	0.000473178602592243	0.0405657381195066	0.0892164478989645	3	77.2205
Myo5b	ENSG00000167306	MYO5B	-0.804111675746015	5.78321652723063	-4.8022560477682	0.000498227195887609	0.0414226221537455	0.14279945948457	18	88.7987
Emp1	ENSG00000134531	EMP1	0.695265432217147	2.20068934556919	4.79042893146489	0.000508017145779962	0.0414226221537455	0.0249677481107966	6	73.8854
Lrtm1	ENSG00000144771	LRTM1	-1.5604121881534	3.76875062300804	-4.78793804368229	0.000510104639793767	0.0414226221537455	0.149926295943241	14	66.6667
Rbm28	ENSG00000106344	RBM28	0.434218693932048	5.25752240910144	4.77279779196003	0.000522988371715628	0.0414226221537455	0.107373455970995	6	80.3689
Col1a1	ENSG00000108821	COL1A1	2.080957452561	5.08925200615905	4.7655516198833	0.000529275102736304	0.0414226221537455	0.109190829056397	11	91.735
Idi1	ENSG00000067064	IDI1	0.662655765722589	5.49874079830415	4.75013231949863	0.000542918440068663	0.0414226221537455	0.0673117909459231	13	77.4648
Tcta	ENSG00000145022	TCTA	-0.460244786600176	5.54137722400604	-4.74438679272203	0.000548096234467795	0.0414226221537455	0.0548522896576635	9	92.233
Slc11a2	ENSG00000110911	SLC11A2	-0.330303781171335	5.72016964903029	-4.73713836099442	0.000554702506687386	0.0414226221537455	0.0397222517135285	15	85.2542
Tssc4	ENSG00000184281	TSSC4	-0.432905370844997	5.53564442423726	-4.73310241107828	0.00055841708965647	0.0414226221537455	0.0370186072797152	7	61.7021
Dgat2	ENSG00000062282	DGAT2	-0.777669338125971	6.7050834295374	-4.73226302891102	0.000559192910675448	0.0414226221537455	0.0229795006899227	7	95.1031
Zfp36l1	ENSG00000185650	ZFP36L1	0.705544884092182	2.86439843188642	4.7300681033386	0.000561226981958562	0.0414226221537455	0.0227581976301252	12	98.5207
Inha	ENSG00000123999	INHA	-0.657884987939857	3.58079198040084	-4.72094755084151	0.000569762707534163	0.0414226221537455	0.0479353665701012	1	78.1421
Aqr	ENSG00000021776	AQR	0.442114891017086	5.12274471720414	4.71285391020632	0.000577451515331938	0.0414226221537455	0.0158034962339055	2	94.6801
Manbal	ENSG00000101363	MANBAL	-0.466559197883107	5.16637723281957	-4.67707574023563	0.000612767987231404	0.0430768765974036	-0.0432616843443778	2	87.0588
Ube2g2	ENSG00000184787	UBE2G2	-0.444809935447465	5.62735469090333	-4.65234989822345	0.000638493927254995	0.0442634011549017	-0.0938441183291001	10	100
Papola	ENSG00000090060	PAPOLA	0.38599661956679	6.30422617669118	4.64883756806427	0.000642239208681321	0.0442634011549017	-0.10857743559912	12	95.4362
Zfyve16	ENSG00000039319	ZFYVE16	0.402166121389705	5.40132317421084	4.63907211201483	0.000652773919664621	0.0445526670911255	-0.108391303992574	13	73.3593
Rpe	ENSG00000197713	RPE	0.415481570034915	4.52197552943403	4.62316006360943	0.000670329327512771	0.0453109344724198	-0.110985672855255	1	95.614
Asl	ENSG00000249319		-0.474828469457448	3.77857058077697	-4.60507916219194	0.000690879884811156	0.046255287733825	-0.127519487297231	5	61.8893
Purb	ENSG00000146676	PURB	-0.592363458125755	5.5081147876523	-4.59212370113507	0.000706010305696025	0.0465156581722079	-0.187683260139917	11	96.4744
Man2b1	ENSG00000104774	MAN2B1	-0.371719888439563	5.77566762377155	-4.59043956186002	0.000708002531248307	0.0465156581722079	-0.196534375411487	8	74.6785
Grm8	ENSG00000179603	GRM8	0.827270583656812	4.60073585975357	4.56475633426392	0.00073912479901426	0.0476693701468071	-0.203506193832006	6	96.9163
Thap1	ENSG00000131931	THAP1	0.471159098660394	3.27036781487604	4.55129084959682	0.000756011400805931	0.0478034152163138	-0.215617431630703	8	92.4883
Erp44	ENSG00000023318	ERP44	0.452676800708663	4.7546577231191	4.54264148820412	0.000767070968654346	0.0478034152163138	-0.244863116776134	4	93.1034
Zfp719	ENSG00000105497	ZNF175	0.448211385326443	5.01284727869881	4.53823773839201	0.000772766811137978	0.0478034152163138	-0.259431255138917	7	41.7722
Grap	ENSG00000154016	GRAP	0.589394931872612	2.4891377706527	4.53111402832106	0.000782074609190661	0.0478034152163138	-0.295593045942425	11	92.1659
Gng11	ENSG00000127920	GNG11	0.830394809886036	3.3071963827507	4.52905977066368	0.000784780436775952	0.0478034152163138	-0.249558944668626	6	100
Lcat	ENSG00000213398	LCAT	0.909326680191156	2.27509951974212	4.52822463446321	0.000785883261892417	0.0478034152163138	-0.327399126979409	8	85.6818
Zbtb41	ENSG00000177888	ZBTB41	0.339409658870285	5.81248676041712	4.52107861714827	0.000795386405256518	0.0478034152163138	-0.308374065990876	1	93.6194
Camk4	ENSG00000152495	CAMK4	-0.500185489431052	9.07854351902719	-4.52091646489862	0.000795603434167839	0.0478034152163138	-0.300726579872131	18	81.1839
Bcar3	ENSG00000137936	BCAR3	0.394369544994443	4.17024551394994	4.51057851721958	0.000809568761234017	0.0482302898714698	-0.279858111071515	3	84.9697
Thap2	ENSG00000173451	THAP2	0.593430793222066	3.41192883681506	4.50326074487029	0.000819609098572048	0.0484181227580625	-0.285613849290546	10	84.2105
Fam69a	ENSG00000154511	FAM69A	-0.399287748244081	4.90387730224016	-4.48506632747622	0.000845141531758814	0.0487718622080959	-0.343007535266765	5	96.9626
Polr3e	ENSG00000058600	POLR3E	-0.360648831746254	5.75574221923591	-4.48417713359433	0.000846410478272975	0.0487718622080959	-0.368464051460129	7	92.3729
Sdhaf1	ENSG00000205138	SDHAF1	-0.46834007543174	4.12558361777913	-4.44925443930098	0.000897857359336936	0.0513157136410363	-0.376649558932617	7	80
Lcp1	ENSG00000136167	LCP1	0.608348724570041	2.84575851713021	4.4290096854884	0.000929168696908361	0.0522555827052717	-0.41699493408811	14	96.9697
Wdr31	ENSG00000148225	WDR31	-0.623014820748087	2.07824765642284	-4.41810630946449	0.000946503142069251	0.0522816761198935	-0.497887515862124	4	83.1063
St8sia4	ENSG00000113532	ST8SIA4	0.462416698737864	5.56821373474015	4.40457520206217	0.000968486258334542	0.0522816761198935	-0.491767126371959	1	97.7716
2810006K23Rik	ENSG00000130921	C12orf65	0.620415049805281	2.89269340647785	4.40212527689467	0.000972523195828682	0.0522816761198935	-0.454567966564325	5	77.1084
Il6st	ENSG00000134352	IL6ST	0.519440238143048	6.24267579994928	4.40107751592261	0.000974255038155968	0.0522816761198935	-0.510665664388757	13	77.0153
Lrrc14b	ENSG00000185028	LRRC14B	0.681601816269322	1.63542442057127	4.34486950390069	0.00107204711096922	0.0562415407931557	-0.667736071498545	13	79.3774
Hist1h4k	ENSG00000278637	HIST1H4A	-0.593830641731986	4.49514762071877	-4.32736033686616	0.00110456150039429	0.0570903304480628	-0.583458712900507	13	100
Adrm1	ENSG00000130706	ADRM1	-0.402640135379217	5.23248460138775	-4.3262131514332	0.0011067274136437	0.0570903304480628	-0.611989540375637	2	96.5602
Kcnj11	ENSG00000187486	KCNJ11	-0.421006689453868	4.78638591448181	-4.31541565959122	0.00112733175649444	0.0570903304480628	-0.613768593762169	7	95.8974
Spag6	ENSG00000077327	SPAG6	-0.52352431945113	3.19056272475582	-4.31253209510137	0.0011329017473767	0.0570903304480628	-0.579643114258054	2	91.3556
Srsf10	ENSG00000188529	SRSF10	0.370020227514667	6.18963053513656	4.29927088331357	0.001158889547289	0.0573382419284909	-0.678672755972901	4	100
Tmem64	ENSG00000180694	TMEM64	0.451221744963831	6.35658650672121	4.29830430312907	0.00116080788638615	0.0573382419284909	-0.681849956102967	4	88.9474
Sympk	ENSG00000125755	SYMPK	-0.381526157786868	6.4976197686956	-4.29551662042877	0.0011663590742565	0.0573382419284909	-0.689134683971562	7	94.584
Cyb5r3	ENSG00000100243	CYB5R3	-0.477280833913955	5.0332285371431	-4.27112546671391	0.00121612653451749	0.0578751080410085	-0.695259774204015	15	76.0479
Kcnj12	ENSG00000184185	KCNJ12	0.478482057832135	4.02653067074324	4.26860673590589	0.00122139032931142	0.0578751080410085	-0.659863785471384	11	96.0739
4930452B06Rik	ENSG00000163689	C3orf67	-0.491516038658709	3.56510418814664	-4.26366550645297	0.00123178590528689	0.0578751080410085	-0.65719629621024	14	72.2913
Mpdu1	ENSG00000129255	MPDU1	-0.381725655270176	5.49150686750419	-4.25831729878775	0.0012431416704783	0.0578751080410085	-0.732336950902555	11	91.498
Srsf7	ENSG00000115875	SRSF7	0.397835705063883	6.32118068636004	4.25097600531433	0.00125890724541764	0.0582234965251405	-0.760301494545368	17	98.3193
Cope	ENSG00000105669	COPE	-0.31949322363073	6.64205457932796	-4.2389281904948	0.00128523315234897	0.0590525459787365	-0.783883561451561	8	90.5844
Bola1	ENSG00000178096	BOLA1	-0.421521625960545	3.79868306241785	-4.21998782600409	0.00132778541269715	0.0603363838511443	-0.732106465187541	3	81.0219
Slc25a27	ENSG00000153291	SLC25A27	-0.327749155395218	5.38419145616664	-4.21757403733268	0.00133331279446735	0.0603363838511443	-0.796281967363003	17	95.0464
Alas2	ENSG00000158578	ALAS2	0.824222344079349	3.81613037993798	4.21372035100359	0.00134218713542915	0.0603363838511443	-0.739570866101385	X	90.1192
C2cd2l	ENSG00000172375	C2CD2L	-0.413452291166085	6.60741467881915	-4.2112343964214	0.00134794444917878	0.0603363838511443	-0.829933947926382	9	90.099
Mycn	ENSG00000134323	MYCN	0.879791196051199	3.32893899348316	4.20773642429751	0.00135608910643708	0.0603363838511443	-0.741597817229855	12	84.9138
1190005I06Rik	ENSG00000154102	C16orf74	-0.730718620608048	2.5763582214728	-4.20284875165369	0.00136755543050912	0.0604638715263842	-0.765707708744575	8	75
Hyou1	ENSG00000149428	HYOU1	0.297840268156882	6.89025036998681	4.19727867556032	0.00138074578130962	0.0606655137764635	-0.852757322934486	9	92.0921
Gpx8	ENSG00000164294	GPX8	0.762832347930929	2.94714090232089	4.19250427305883	0.00139215729885294	0.0607869804032787	-0.76926702932086	13	82.2967
Spg7	ENSG00000197912	SPG7	-0.39377913337625	5.98584134804375	-4.18317510055371	0.00141473954020262	0.0609712687622028	-0.869797424151058	8	86.7924
Mfsd10	ENSG00000109736	MFSD10	-0.421287574876859	3.35121644622696	-4.18004663871437	0.00142239737712561	0.0609712687622028	-0.785677523143977	5	80
Nck1	ENSG00000158092	NCK1	0.351791438409069	4.18438753140298	4.17266649207446	0.00144063382887494	0.0611798227977677	-0.820808098335751	9	98.939
Nipa1	ENSG00000170113	NIPA1	-0.329480138429461	6.12924599961967	-4.16383540485775	0.00146277568307233	0.0611798227977677	-0.9046743269351	7	97.8723
Hexdc	ENSG00000169660	HEXDC	-0.361292002572824	5.34608317739236	-4.16340173928318	0.00146387207258462	0.0611798227977677	-0.88485765425317	11	53.5043
Bbs9	ENSG00000122507	BBS9	-0.362973748702741	5.20632313856913	-4.1620353314758	0.00146733220550111	0.0611798227977677	-0.88192902226959	9	87.1477
Efna5	ENSG00000184349	EFNA5	1.32634850702596	3.13215699376793	4.1581917168284	0.00147711102175207	0.0611798227977677	-0.820135446857543	17	99.1228
Pex14	ENSG00000142655	PEX14	-0.379802331536621	5.61238059749554	-4.15445060304715	0.00148669415975318	0.0611798227977677	-0.908608320921472	4	92.3077
Pdcl	ENSG00000136940	PDCL	0.315850828566057	5.76767780690971	4.15387183559368	0.00148818248025088	0.0611798227977677	-0.912467539218721	2	92.0266
Tceal5	ENSG00000204065	TCEAL5	-0.368834156531328	5.45789800399162	-4.14268769441571	0.00151724915227437	0.0618489760693253	-0.92329388680549	X	70.8738
Armcx5	ENSG00000125962	ARMCX5	-0.557184796203667	5.56725969435143	-4.1408598262496	0.00152205546779248	0.0618489760693253	-0.929595685095153	X	61.1111
Col6a1	ENSG00000142156	COL6A1	-1.01086231585429	7.02977611541157	-4.13569572077925	0.00153572002021788	0.0620455923780803	-0.954770663840089	10	89.8833
Tob1	ENSG00000141232	TOB1	0.703808198399458	4.04984587421274	4.11918464303646	0.00158027139770083	0.0622293781708346	-0.9000596172137	11	96.8116
Slc46a1	ENSG00000076351	SLC46A1	0.460641166689757	3.13068028162951	4.11591842628502	0.00158924253908271	0.0622293781708346	-0.884555128522515	11	86.9281
Hsph1	ENSG00000120694	HSPH1	0.342903343121432	7.78648355186149	4.11386753277068	0.00159490265060349	0.0622293781708346	-0.98547177105825	5	89.5349
Mafk	ENSG00000198517	MAFK	-0.572622202992211	4.11684795880994	-4.11285337641347	0.00159770928270513	0.0622293781708346	-0.916553237427802	5	98.0769
Parl	ENSG00000175193	PARL	-0.362432253429496	4.86455733873594	-4.10739122096224	0.00161291405220736	0.0622293781708346	-0.958773407148224	16	90.5013
Lmo7	ENSG00000136153	LMO7	-0.628072250713139	6.42598010211474	-4.10394238105669	0.00162259179947789	0.0622293781708346	-1.00836252906723	14	72.4188
Dpf1	ENSG00000011332	DPF1	-0.456057076744003	5.36356481184862	-4.10281651411259	0.00162576412586671	0.0622293781708346	-0.986399286090287	7	91.3043
Pccb	ENSG00000114054	PCCB	-0.243312694410112	6.01830154312027	-4.09462803455874	0.00164903129558136	0.0622293781708346	-1.01880401544205	9	89.0877
Chst2	ENSG00000175040	CHST2	-0.363113824757678	7.83852782580616	-4.09307816143436	0.00165347397381173	0.0622293781708346	-1.01984404121256	9	94.9057
Hspa2	ENSG00000126803	HSPA2	-0.387838380637971	6.12130090272041	-4.09135566891239	0.00165842605019984	0.0622293781708346	-1.02611330206942	12	98.2786
Kbtbd8	ENSG00000163376	KBTBD8	0.466387471964063	4.40604649998358	4.08477139383485	0.00167749791749156	0.0622293781708346	-0.97337427748278	6	97.5042
Golga2	ENSG00000167110	GOLGA2	-0.314471149505759	6.68104405055835	-4.08370015898383	0.00168062231113396	0.0622293781708346	-1.04414454537862	2	69.6607
Galnt7	ENSG00000109586	GALNT7	0.436232474844735	4.11288357672813	4.08361864713284	0.00168086029815235	0.0622293781708346	-0.962135498256693	8	95.1294
Clk1	ENSG00000013441	CLK1	0.55523171172968	7.38952188353778	4.08300459210645	0.00168265425620651	0.0622293781708346	-1.04119520015306	1	80.7985
Mtmr11	ENSG00000014914	MTMR11	0.658804195440982	2.72040703541535	4.07826792951545	0.00169655937921956	0.0622293781708346	-0.949290729925474	3	84.3441
Chordc1	ENSG00000110172	CHORDC1	0.54002058148691	6.26965551297642	4.07059952589609	0.00171932450349027	0.0622293781708346	-1.06094900385016	9	94.8795
Ighmbp2	ENSG00000132740	IGHMBP2	-0.371057564621195	4.00090153806665	-4.06798964958609	0.001727144563043	0.0622293781708346	-0.984811021312826	19	77.8449
Pvr	ENSG00000073008	PVR	0.501024252204705	2.94605305876374	4.05947592727159	0.00175291217379123	0.0622293781708346	-0.973224912952651	7	39.3285
Scap	ENSG00000114650	SCAP	-0.423094578552201	6.47395046581036	-4.05814521264557	0.00175697562787654	0.0622293781708346	-1.08622376711144	9	91.8686
Fbxo31	ENSG00000103264	FBXO31	-0.536801573705065	5.99312636717245	-4.05425474507479	0.00176891167763805	0.0622293781708346	-1.08597027185618	8	84.2301
Agbl3	ENSG00000146856	AGBL3	-0.405742796409127	2.88063192857639	-4.04874665986319	0.00178595470788663	0.0622293781708346	-0.99003117489385	6	76.7391
Eid2b	ENSG00000176401	EID2B	-0.299499096317509	4.95953666780725	-4.04848202425578	0.00178677781668956	0.0622293781708346	-1.06073342325406	7	50.9317
Pknox1	ENSG00000160199	PKNOX1	0.602220250533166	4.49332069024578	4.04113807097295	0.0018097777946235	0.0622293781708346	-1.04830207353268	17	96.1009
Fzr1	ENSG00000105325	FZR1	-0.29421626049926	5.86774009190824	-4.03223559349004	0.00183807125171714	0.0622293781708346	-1.12057841143215	10	97.7823
Use1	ENSG00000053501	USE1	-0.329171157141218	5.74872831576979	-4.03198915521288	0.00183886096617139	0.0622293781708346	-1.1179080908163	8	87.6448
Tcea2	ENSG00000171703	TCEA2	-0.457460910288214	4.89823023589559	-4.03185288461067	0.00183929779807704	0.0622293781708346	-1.08567476444008	2	88.6288
Ccdc57	ENSG00000176155	CCDC57	-0.499454687978064	2.91301772321378	-4.03136764590371	0.00184085416373627	0.0622293781708346	-1.01667198334141	11	61.7904
Zbtb3	ENSG00000185670	ZBTB3	0.461824332771197	2.43511551557704	4.03053019939319	0.00184354342270154	0.0622293781708346	-1.03199956904925	19	75.6098
Dimt1	ENSG00000086189	DIMT1	0.423456086717886	4.47397666140116	4.02808364390281	0.00185142331674705	0.0622293781708346	-1.07024357890579	13	95.8466
Tmem160	ENSG00000130748	TMEM160	-0.546540071279304	5.12261588175088	-4.02765594011535	0.00185280445350665	0.0622293781708346	-1.10239509644364	7	94.1489
Mocs1	ENSG00000124615	MOCS1	-0.622359442851431	2.2753188183338	-4.01966254822283	0.00187881417262377	0.0622293781708346	-1.05532939005538	17	84.4156
Atg3	ENSG00000144848	ATG3	-0.362951477935144	5.4493374124292	-4.01783849700621	0.00188480234299419	0.0622293781708346	-1.13202760118981	16	97.4522
Klhdc9	ENSG00000162755	KLHDC9	-0.431463769638332	3.25831961600067	-4.01403579845903	0.00189734992993924	0.0622293781708346	-1.04618432910151	1	83.6676
Cggbp1	ENSG00000163320	CGGBP1	0.315966248610131	6.38900416764262	4.00744476626406	0.00191930361737473	0.0622293781708346	-1.1700197320524	16	98.2036
Slc14a1	ENSG00000141469	SLC14A1	0.697590675222469	2.09887587263135	4.00452073547023	0.00192912727863955	0.0622293781708346	-1.09214821527877	18	80.8989
Egr1	ENSG00000120738	EGR1	0.648238231079281	5.11216425300324	4.00039132112224	0.0019430894502283	0.0622293781708346	-1.14426627014902	18	91.5285
Yes1	ENSG00000176105	YES1	0.537976349021625	5.22170408884757	3.9967647031012	0.00195543798102989	0.0622293781708346	-1.15554020421593	5	95.9484
Ccdc85c	ENSG00000205476	CCDC85C	-0.558146211911152	3.58720011807437	-3.99511750050675	0.0019610734944428	0.0622293781708346	-1.08572644610411	12	92.3628
Map3k6	ENSG00000142733	MAP3K6	-0.946254560085261	2.33818190306525	-3.99354348550625	0.00196647434294773	0.0622293781708346	-1.09179336952693	4	87.1118
Edc4	ENSG00000038358	EDC4	-0.320683541481794	6.21143368002742	-3.99194774930135	0.00197196546059926	0.0622293781708346	-1.19531241478086	8	95.2891
Pdia3	ENSG00000167004	PDIA3	0.354278859586914	7.34810018311057	3.98977682876105	0.00197946138278369	0.0622293781708346	-1.1993009042428	2	93.0693
Tmem55a	ENSG00000155099	TMEM55A	0.369799339430335	5.49132748607623	3.98765860714885	0.00198680380759513	0.0622293781708346	-1.1822413221578	4	96.4981
Gmpr	ENSG00000137198	GMPR	-0.373625014011876	4.63439037901476	-3.98381089749555	0.00200021346780507	0.0622293781708346	-1.15361140540097	13	95.3623
Top1	ENSG00000198900	TOP1	0.508120838240638	6.20811124584437	3.98062021467191	0.00201140443971394	0.0622293781708346	-1.21221208519607	2	97.2549
G3bp1	ENSG00000145907	G3BP1	0.297236113980226	6.40878410531245	3.98022143234254	0.00201280767905663	0.0622293781708346	-1.21638299012344	11	93.3476
Sh3bgrl2	ENSG00000198478	SH3BGRL2	0.695389294695781	4.80853428016184	3.97880518941799	0.00201779937217735	0.0622293781708346	-1.16616485773831	9	93.4579
Nfe2l2	ENSG00000116044	NFE2L2	0.616881133230505	2.81309741310262	3.97791931558515	0.00202092824410059	0.0622293781708346	-1.10096214085536	2	80.8264
Col1a2	ENSG00000164692	COL1A2	1.12328077904703	6.22687275973501	3.97711208238468	0.00202378373755824	0.0622293781708346	-1.21357778377452	6	89.9707
Usp30	ENSG00000135093	USP30	-0.313769996239524	5.16982605566481	-3.97188883104057	0.00204236169319286	0.0622293781708346	-1.19799305491557	5	89.7486
Dhx38	ENSG00000140829	DHX38	-0.303372356400955	5.25605251090826	-3.97074791186188	0.00204644314954283	0.0622293781708346	-1.20356440240469	8	97.3105
Cnot10	ENSG00000182973	CNOT10	-0.301313858446894	5.81481459298854	-3.96484720988457	0.00206768722638336	0.0622293781708346	-1.23305925630766	9	88.3085
Luzp2	ENSG00000187398	LUZP2	0.467169245827408	7.9646094822965	3.96412485536364	0.00207030354094078	0.0622293781708346	-1.23567502192566	7	82.948
Ssbp4	ENSG00000130511	SSBP4	-0.35693582321402	6.12108356685575	-3.96407732572334	0.00207047580995978	0.0622293781708346	-1.24103791396012	8	82.0779
4931428F04Rik	ENSG00000196123	KIAA0895L	0.50572345162485	3.22812198700341	3.96074471962154	0.00208259178054186	0.0622293781708346	-1.12910663994102	8	82.8026
Mcat	ENSG00000100294	MCAT	-0.486559551376956	5.02543196595652	-3.95579272714123	0.00210073094929259	0.0622293781708346	-1.21858685550101	15	73.5897
Uty	ENSG00000183878	UTY	6.05050394510705	3.09221631158106	3.95215110479685	0.00211417456975373	0.0622293781708346	-1.23595250436362	Y	67.6593
Sox9	ENSG00000125398	SOX9	0.613971236719377	3.34089047314305	3.94853996948899	0.00212759362843259	0.0622293781708346	-1.1505710256194	11	97.053
Plekha8	ENSG00000106086	PLEKHA8	0.462914422414408	4.6411675864199	3.94698093350292	0.00213341426708401	0.0622293781708346	-1.21267886871767	6	92.6782
Itm2a	ENSG00000078596	ITM2A	0.47387419303814	5.22325498017424	3.9458411793909	0.00213767995326982	0.0622293781708346	-1.24156267236219	X	95.057
Zfp113	ENSG00000166526	ZNF3	0.430551244967893	4.11537032049105	3.9453578666961	0.00213949148262749	0.0622293781708346	-1.1885377925894	5	83.6323
Gps2	ENSG00000132522	GPS2	-0.545360005402934	2.54353941222279	-3.94429816565476	0.00214346896781114	0.0622293781708346	-1.15711793991574	11	97.5535
Amdhd2	ENSG00000259784		-0.398248501047585	3.93635712218898	-3.93402396832706	0.00218243137993291	0.0622293781708346	-1.20064148429792	17	77.6316
Pole3	ENSG00000148229	POLE3	-0.66369496446436	2.09102589323669	-3.93335085396661	0.00218500945373087	0.0622293781708346	-1.19459984949703	4	92.517
Chpf2	ENSG00000033100	CHPF2	-0.38921757629661	6.67037058472984	-3.9326282547728	0.00218778056625406	0.0622293781708346	-1.29981555315621	5	95.2073
Kcng4	ENSG00000168418	KCNG4	1.14612474000905	2.7293123466778	3.93019571007515	0.00219713595135254	0.0622293781708346	-1.1768670351089	8	79.7688
Arhgap29	ENSG00000137962	ARHGAP29	0.548811070581531	5.42109238271167	3.923242503025	0.00222410645703899	0.0622293781708346	-1.28701386188668	3	82.8707
Tmem203	ENSG00000187713	TMEM203	-0.417972174774873	3.66541590512806	-3.92288812134371	0.00222549019502121	0.0622293781708346	-1.20592124777683	2	97.7941
Pnpla7	ENSG00000130653	PNPLA7	-0.344912401735638	4.08919686397556	-3.92140463517941	0.00223129237258642	0.0622293781708346	-1.22925435029055	2	80.6259
Chrac1	ENSG00000104472	CHRAC1	-0.401138654476214	4.3235527068106	-3.92099035007685	0.00223291550948068	0.0622293781708346	-1.24225279288876	15	77.8626
Aldh1b1	ENSG00000137124	ALDH1B1	-0.492662165241597	4.99685268890136	-3.92064194996332	0.00223428145982611	0.0622293781708346	-1.2763083287941	4	94.3907
Fam110b	ENSG00000169122	FAM110B	-0.420256926582661	5.59977245247254	-3.91929092515268	0.00223958651986104	0.0622293781708346	-1.30358189782499	4	95.1351
Ccdc127	ENSG00000164366	CCDC127	0.243745811021311	6.16031854842146	3.91370140424244	0.00226167373279088	0.0623100010484173	-1.32625075347635	13	82.6923
Mapk3	ENSG00000102882	MAPK3	-0.296008028114601	5.88892598977927	-3.91343114812171	0.00226274735509016	0.0623100010484173	-1.32211854956937	7	96.8338
Plin4	ENSG00000167676	PLIN4	-1.31341077395046	1.70360519409141	-3.90929178098638	0.00227925749058218	0.0623100010484173	-1.26481227167133	17	57.9956
Izumo4	ENSG00000099840	IZUMO4	-0.468068929279797	3.89661579215901	-3.90924293197831	0.00227945307031314	0.0623100010484173	-1.23919229836818	10	72.4138
Pip5k1b	ENSG00000107242	PIP5K1B	0.554085457286795	3.51892330551331	3.90592505230701	0.00229277778211353	0.0623100010484173	-1.2248984704951	19	96.2963
Pdzd4	ENSG00000067840	PDZD4	-0.406226302072215	8.27671300653486	-3.90473449912491	0.00229757870193468	0.0623100010484173	-1.33238734510468	X	91.7419
Rhbdl3	ENSG00000141314	RHBDL3	-0.65405857299247	4.47080365477861	-3.90301444805885	0.00230453319857757	0.0623100010484173	-1.27932763646583	11	95.5446
Rpa2	ENSG00000117748	RPA2	-0.433542890468536	3.9535822355682	-3.89366281185431	0.00234272647448467	0.0626639639067734	-1.26778985134722	4	84.5324
Ptpru	ENSG00000060656	PTPRU	-0.466479420478864	4.98666613352297	-3.89301685849963	0.00234538868124143	0.0626639639067734	-1.3223404319744	4	95.2974
Slk	ENSG00000065613	SLK	-0.333673247953092	7.68838724846508	-3.89136747849935	0.00235220057223917	0.0626639639067734	-1.36281221853146	19	83.8057
Hnrnpr	ENSG00000125944	HNRNPR	-0.244838699682936	6.99642790226206	-3.89110650359061	0.00235328026402825	0.0626639639067734	-1.37012254027864	4	99.0566
Cited4	ENSG00000179862	CITED4	-0.847410625200467	1.96188077080324	-3.88638671514407	0.00237289540999263	0.0629478440205941	-1.27316516900551	4	72.8261
Thbs3	ENSG00000169231	THBS3	-0.696437427675649	3.98658466033744	-3.88195677770912	0.00239145975339554	0.0632018189465108	-1.28823281365929	3	97.1757
Icam2	ENSG00000108622	ICAM2	0.63345249350625	1.76687308811843	3.87873771765387	0.00240504387293411	0.0633227663660218	-1.30186315639508	11	59.2727
Hs3st3b1	ENSG00000125430	HS3ST3B1	1.21288794479603	1.87639618646242	3.86635823567796	0.00245803163108789	0.063839650466464	-1.31574788594005	11	88.4615
Rasl12	ENSG00000103710	RASL12	0.662380304905313	1.73296291548335	3.86199699490118	0.00247698515432688	0.063839650466464	-1.32894784324077	9	93.609
Paf1	ENSG00000006712	PAF1	-0.385131835791322	5.91712599241253	-3.85732368112629	0.00249746259888644	0.063839650466464	-1.41816657418766	7	98.4934
Suv39h1	ENSG00000101945	SUV39H1	-0.381714305099973	4.85600370077217	-3.85317387313115	0.00251579275931633	0.063839650466464	-1.38316927708691	X	91.7258
Arl5c	ENSG00000141748	ARL5C	-0.926920876382786	2.01714729511485	-3.84795767184258	0.0025390306186436	0.063839650466464	-1.3261308093684	11	81.5642
Slc45a1	ENSG00000162426	SLC45A1	-0.37731918088379	5.49944845962	-3.84596910245497	0.00254794784826941	0.063839650466464	-1.42438211904895	4	86.9565
Gas8	ENSG00000141013	GAS8	-0.406869948767127	3.6766816751765	-3.84475654745612	0.00255340111029893	0.063839650466464	-1.33379210996018	8	90.795
Pcdh20	ENSG00000280165	PCDH20	0.794803997607528	5.69869392381301	3.84453481728554	0.00255439960744499	0.063839650466464	-1.42812940681069	14	92.5342
Trappc3	ENSG00000054116	TRAPPC3	-0.406714276782115	6.97036362280693	-3.84297251459063	0.00256144642292175	0.063839650466464	-1.45228048726055	4	93.617
Dnttip1	ENSG00000101457	DNTTIP1	-0.432070239997087	4.35575831473044	-3.84172457061148	0.00256708973632493	0.063839650466464	-1.37586777312059	2	96.3526
Tceal3	ENSG00000196507	TCEAL3	-0.309247315443773	6.04059396931486	-3.8410128819025	0.00257031380386495	0.063839650466464	-1.44880950583617	X	74
Ankrd16	ENSG00000134461	ANKRD16	-0.310421380774744	4.5689395036991	-3.84015523878372	0.00257420462593017	0.063839650466464	-1.39027972810868	2	81.4404
Zfp397	ENSG00000186812	ZNF397	0.318196320973976	6.20101972506814	3.83958670261023	0.00257678722463055	0.063839650466464	-1.45283901691717	18	83.3333
Arhgap5	ENSG00000100852	ARHGAP5	0.291142410339448	8.26584520306548	3.83517337887203	0.00259692615194839	0.063839650466464	-1.45073694074901	12	97.4035
Elmod2	ENSG00000179387	ELMOD2	0.388555777423018	4.73677228136935	3.83370111253398	0.00260368051031868	0.063839650466464	-1.40791785186562	8	87.0307
Banp	ENSG00000172530	BANP	0.509979555801217	4.65580138426904	3.83210342739913	0.00261103078279775	0.063839650466464	-1.40534274325248	8	91.9075
Npepps	ENSG00000141279	NPEPPS	0.382302625108708	6.52723773100528	3.83173683012143	0.00261272036160872	0.063839650466464	-1.46979154194802	11	97.6061
Fat2	ENSG00000086570	FAT2	1.00159030368727	1.85874300568187	3.82998620048052	0.00262080426909135	0.063839650466464	-1.36753362066574	11	81.9729
Tubgcp2	ENSG00000130640	TUBGCP2	-0.317448410900632	5.5378638940959	-3.8291960318953	0.00262446149633515	0.063839650466464	-1.45439439675712	7	88.4946
Prr7	ENSG00000131188	PRR7	-0.521640903522465	4.173597787073	-3.82093885582102	0.00266299582774394	0.0643649802805497	-1.40003446558336	13	95.2555
Tmem219	ENSG00000149932	TMEM219	-0.338944043806831	3.92082074377867	-3.81803896738345	0.00267666711481979	0.0643649802805497	-1.39068364080714	7	83.75
Ccdc74a	ENSG00000163040	CCDC74A	-0.53935969532054	2.98695299731522	-3.81761441204893	0.0026786747173583	0.0643649802805497	-1.35238996068605	16	55.8201
Slitrk2	ENSG00000185985	SLITRK2	0.362360799593144	5.91411817389347	3.81676805190659	0.00268268155477271	0.0643649802805497	-1.48554068582749	X	97.5148
Lama4	ENSG00000112769	LAMA4	0.609965021507273	4.63361374219266	3.80761502600131	0.00272641106159498	0.0649418520150579	-1.44434903068593	10	88.3708
Fam63b	ENSG00000128923	FAM63B	0.290756685958987	7.34728721776893	3.79979486575597	0.00276435518081487	0.0649418520150579	-1.52284079070427	9	80.9984
Zfp790	ENSG00000197863	ZNF790	0.358372849354252	4.8074164001728	3.79835700445598	0.00277139090084901	0.0649418520150579	-1.47120110126118	7	47.4843
Noc3l	ENSG00000173145	NOC3L	0.465867725383458	4.01231157187006	3.79114144483951	0.00280697795368242	0.0655572373610514	-1.43740066675935	19	90.25
Cyb5r4	ENSG00000065615	CYB5R4	0.310630800780695	5.70389695041293	3.78617718786577	0.00283173503521787	0.0657643831840453	-1.53172775180836	9	80.9981
Slc5a3	ENSG00000198743	SLC5A3	0.456363673001674	6.37080387720347	3.78310858516505	0.00284715088667243	0.0657643831840453	-1.55106984748258	16	93.8719
Tpst2	ENSG00000128294	TPST2	-0.426073722841535	5.26427198953476	-3.77888049197315	0.00286853361822089	0.0657643831840453	-1.52848811646893	5	94.4297
Trappc9	ENSG00000167632	TRAPPC9	-0.287854158130898	6.58077290231663	-3.77380463622368	0.00289442262930704	0.0657643831840453	-1.57075853458804	15	84.5907
Slc16a3	ENSG00000141526	SLC16A3	-0.840023665015391	2.46625797392307	-3.77363134393077	0.00289531073422957	0.0657643831840453	-1.42054509851103	11	89.4624
Tmem191c	ENSG00000278558	TMEM191B	-0.448385950125767	5.27767110038142	-3.77204590434387	0.00290344900171701	0.0657643831840453	-1.54071786216754	16	53.4682
Calb2	ENSG00000172137	CALB2	1.68633255061095	5.64346458926746	3.77016094236297	0.002913155453064	0.0657643831840453	-1.54110096005896	8	98.524
Lrrc45	ENSG00000169683	LRRC45	-0.396994067149058	5.34507726761304	-3.76820570554497	0.00292325913086971	0.0657643831840453	-1.55027903829217	11	83.8806
Hsp90b1	ENSG00000166598	HSP90B1	0.298672355835754	8.36952350202628	3.76252283933235	0.00295283089422875	0.0657643831840453	-1.57327458612791	10	97.2603
Dnajc17	ENSG00000104129	DNAJC17	-0.502313605584088	3.24112612329786	-3.76130213872542	0.00295922314915492	0.0657643831840453	-1.44973028979965	2	88.4868
Me3	ENSG00000151376	ME3	-0.393717724424376	6.10882306608012	-3.75880560623673	0.00297234080715158	0.0657643831840453	-1.59072557811983	7	94.2053
Frmd3	ENSG00000172159	FRMD3	0.809143666197736	3.4842840083461	3.75871196235018	0.00297283400953766	0.0657643831840453	-1.45986214235094	4	91.2898
Kcnq5	ENSG00000185760	KCNQ5	-0.428431000038407	7.23484288743729	-3.75795444164254	0.00297682681167046	0.0657643831840453	-1.59590717000341	1	95.5836
Itga6	ENSG00000091409	ITGA6	0.399444466850401	4.98920500389577	3.75778880005179	0.002977700625066	0.0657643831840453	-1.54892868727534	2	93.1256
Snrnp70	ENSG00000104852	SNRNP70	-0.464379731224263	7.46476587898279	-3.75726155619316	0.00298048376858341	0.0657643831840453	-1.5945880277433	7	94.7368
Tm4sf1	ENSG00000169908	TM4SF1	0.471797742310883	3.98408323452333	3.75490798317319	0.00299294022283045	0.0657643831840453	-1.49567127596267	3	78.2178
Mzf1	ENSG00000099326	MZF1	-0.515370540975533	3.44119441766086	-3.75260118316238	0.00300520119268753	0.0657643831840453	-1.47244842678751	7	83.2425
3632451O06Rik	ENSG00000139971	C14orf37	0.259825733697127	5.58239347094421	3.7520912708642	0.00300791842718563	0.0657643831840453	-1.58587078545948	14	55.9432
Cacna2d3	ENSG00000157445	CACNA2D3	-0.774852945664066	7.17054761812386	-3.75065572105174	0.0030155818286136	0.0657643831840453	-1.60844819529532	14	98.0752
Gstz1	ENSG00000100577	GSTZ1	-0.298844990431194	4.81311699900466	-3.74625515617856	0.00303919897983885	0.0657643831840453	-1.56153376153713	12	85.1852
Tie1	ENSG00000066056	TIE1	0.456208765684319	3.54123578643356	3.74175754555485	0.00306353393411963	0.0657643831840453	-1.49276214935822	4	92.7065
Riok3	ENSG00000101782	RIOK3	-0.283191987835607	6.69818446894486	-3.73789690897867	0.00308458252589288	0.0657643831840453	-1.63278494834378	18	93.4489
Hspa5	ENSG00000044574	HSPA5	0.407702533245709	8.64632713533305	3.73703495540931	0.00308930229525987	0.0657643831840453	-1.61294544000499	2	98.6239
Dedd2	ENSG00000160570	DEDD2	-0.411477240312659	4.73408718272939	-3.736870299708	0.00309020474068683	0.0657643831840453	-1.57305156003768	7	92.9448
Tubgcp4	ENSG00000137822	TUBGCP4	0.362281227064456	4.39669233416928	3.73613106657965	0.00309425967905556	0.0657643831840453	-1.55277810707357	2	98.3508
Zdhhc4	ENSG00000136247	ZDHHC4	-0.474520843611292	2.12863533215818	-3.73375298194701	0.00310734147359586	0.0657643831840453	-1.49029956517784	5	73.5465
Usp19	ENSG00000172046	USP19	-0.367743081683292	7.21700913146865	-3.73363241290851	0.00310800623669701	0.0657643831840453	-1.63784610327092	9	86.8922
Ptpn2	ENSG00000175354	PTPN2	0.409225449485253	5.79587315879734	3.73198821668761	0.00311708622263589	0.0657643831840453	-1.62671477820798	18	88.6747
Mcoln1	ENSG00000090674	MCOLN1	-0.315886595535119	5.49125095887797	-3.72446386780304	0.00315898893145871	0.0657643831840453	-1.63116136095509	8	91.3793
Cstf1	ENSG00000101138	CSTF1	-0.307596775916633	4.93600341029314	-3.72320900531705	0.00316603343172318	0.0657643831840453	-1.60700558919007	2	99.536
Cntn3	ENSG00000113805	CNTN3	-0.503171103525434	5.05174390375957	-3.72250999442196	0.00316996452574187	0.0657643831840453	-1.61402367926955	6	91.4397
Ddx27	ENSG00000124228	DDX27	-0.309616936237425	4.95215901585217	-3.72240370561667	0.00317056271225096	0.0657643831840453	-1.60920506723091	2	88.4422
Htra1	ENSG00000166033	HTRA1	-0.404626064627425	7.50233750083515	-3.71846769691771	0.00319279635222225	0.0657643831840453	-1.66071988670399	7	88.75
Ofd1	ENSG00000046651	OFD1	-0.441620907486457	3.89477512513644	-3.71295800009537	0.00322418934203969	0.0657643831840453	-1.56299873599086	X	66.8972
Fabp7	ENSG00000164434	FABP7	1.71894163113782	6.22104403417282	3.71285672710321	0.00322476933709532	0.0657643831840453	-1.65535767613552	10	87.1212
Ip6k2	ENSG00000068745	IP6K2	-0.27400841744012	6.2081489306922	-3.71100558692437	0.00323538984543741	0.0657643831840453	-1.67457206508322	9	96.7136
Ero1lb	ENSG00000086619	ERO1B	0.466176184854237	4.89071952128733	3.71075657913271	0.00323682121751148	0.0657643831840453	-1.62322233642351	13	94.0043
Gsr	ENSG00000104687	GSR	-0.308158184275269	5.69078925461944	-3.70844914034671	0.00325011611885352	0.0658442022805827	-1.66602961620116	8	79.3103
Acvr2a	ENSG00000121989	ACVR2A	-0.365149972200151	6.6698485791592	-3.70409521131102	0.00327535569617401	0.065997020502728	-1.6907795476932	2	99.6101
Ttc26	ENSG00000105948	TTC26	0.435594421016911	3.32361574117478	3.70316469716726	0.00328077596716734	0.065997020502728	-1.545304409588	6	96.3899
Cald1	ENSG00000122786	CALD1	0.54495199259393	3.29017637470598	3.7022995875599	0.00328582353547595	0.065997020502728	-1.54470914453566	6	57.8815
Pnp	ENSG00000198805	PNP	0.48961647036685	4.20872433819283	3.69568378385389	0.00332468930020009	0.0665466432532459	-1.60764269420253	14	84.4291
Cotl1	ENSG00000103187	COTL1	-0.376138980230772	5.46328501810301	-3.69149646114584	0.00334953265027697	0.0665466432532459	-1.68635391088185	8	95.0704
Vgf	ENSG00000128564	VGF	-0.647126896084672	6.67898841532746	-3.68919012353905	0.0033632976195735	0.0666016647146212	-1.71599545970827	5	86.3415
Zfp266	ENSG00000171469	ZNF561	0.286822865259479	6.79022278781588	3.6856045602832	0.00338481308530669	0.0668394443669888	-1.72185026676862	9	57.4074
Mmab	ENSG00000139428	MMAB	-0.326401693372318	4.30207384646959	-3.67822590088392	0.00342953591838938	0.0671566532258688	-1.64662080690061	5	80.4
Caln1	ENSG00000183166	CALN1	-0.677224279113822	6.32373745120175	-3.67403595286675	0.00345520172183888	0.0674712947787015	-1.73920634609328	5	95.7854
Abi3bp	ENSG00000154175	ABI3BP	1.39502649756651	4.33307295086616	3.66832328591213	0.00349051363385244	0.0679720353283614	-1.64822205362246	16	77.8605
Get4	ENSG00000239857	GET4	-0.31546689414278	5.65524212275441	-3.6602025327993	0.00354135048524011	0.0687030469393936	-1.74751736001185	5	95.107
Ccdc117	ENSG00000159873	CCDC117	0.370352412519656	4.70950157837352	3.65921271479091	0.00354759868745644	0.0687030469393936	-1.70101711295802	11	78.4946
Nrp1	ENSG00000099250	NRP1	0.395110001660925	6.0364099754871	3.65762795573633	0.00355762604497914	0.0687079593290774	-1.76102957311639	8	93.1744
Maf1	ENSG00000179632	MAF1	-0.377094538128355	6.74377078929463	-3.65500967441534	0.00357425675052843	0.0688322143857948	-1.77540170584763	15	94.5312
Slc2a8	ENSG00000136856	SLC2A8	-0.397114657497941	4.41283954379553	-3.65353752194618	0.00358364258782788	0.0688322143857948	-1.69506886497004	2	86.3732
Sh2d5	ENSG00000189410	SH2D5	-0.695580334876957	5.95973602716192	-3.64818720207484	0.00361796786335442	0.0691711038537627	-1.7765842101337	4	87.7069
Itga1	ENSG00000213949	ITGA1	0.409939974644944	4.34075314115547	3.64464293905617	0.00364089214757752	0.0691711038537627	-1.7026143600584	13	87.9559
Pcdh18	ENSG00000189184	PCDH18	0.525554242384049	4.54844867424832	3.64300433083885	0.00365154106007339	0.0691711038537627	-1.71759657353906	3	92.5991
Fbxw5	ENSG00000159069	FBXW5	-0.419053182225432	5.79703369359512	-3.64293089608398	0.00365201904302746	0.0691711038537627	-1.78180454308673	2	89.9293
Rprd1b	ENSG00000101413	RPRD1B	0.348591825196695	4.36627630496497	3.64292270583275	0.00365207235692599	0.0691711038537627	-1.70758468882768	2	99.3865
Wls	ENSG00000116729	WLS	0.604930337613448	5.99471596219814	3.64136276675619	0.00366224127110782	0.0691711038537627	-1.78651032103504	3	89.8711
Derl2	ENSG00000072849	DERL2	0.357981544910063	5.07733981610556	3.64015057072545	0.00367016340407757	0.0691711038537627	-1.75377409189963	11	98.7448
Creb1	ENSG00000118260	CREB1	0.265280147950129	6.88466637104347	3.63753137255225	0.00368734097014284	0.0693090321615625	-1.8046545169198	1	99.7067
Slc40a1	ENSG00000138449	SLC40A1	0.510750986097991	4.2789612250315	3.63355021297185	0.00371360905280463	0.0693393290623063	-1.71636681570129	1	90.5429
Ppid	ENSG00000171497	PPID	0.441053420855286	6.19703692870569	3.63132019380196	0.00372840684991574	0.0693393290623063	-1.80933146200266	3	94.3243
Rasgef1a	ENSG00000198915	RASGEF1A	-0.457192945413338	8.37560095806258	-3.62414581995253	0.00377642616925906	0.069453190503452	-1.81047475862332	6	93.865
Apln	ENSG00000171388	APLN	0.908401937588171	4.82407237728281	3.62207893978774	0.00379037765678383	0.069453190503452	-1.76576290347422	X	83.1169
Zswim7	ENSG00000214941	ZSWIM7	-0.593057937290197	4.00838057577384	-3.61886260849135	0.00381219330624949	0.069453190503452	-1.72667139669474	11	80.7143
Camkv	ENSG00000164076	CAMKV	-0.467426252218493	9.52577861946084	-3.61741877240145	0.00382202840588018	0.069453190503452	-1.8046820868604	9	94.4112
Brf1	ENSG00000185024	BRF1	-0.262644283542666	5.27513290814453	-3.61422214535211	0.0038438959287718	0.069453190503452	-1.81002446676582	12	89.6603
Coq10a	ENSG00000135469	COQ10A	-0.296180587021222	4.90048430678294	-3.61278969119607	0.00385373671170916	0.069453190503452	-1.79296378406007	10	91.0931
Rngtt	ENSG00000111880	RNGTT	0.307989424405426	5.19107536667147	3.61214786540198	0.0038581543618619	0.069453190503452	-1.80758170250533	4	94.9749
Nes	ENSG00000132688	NES	0.49834678499318	3.78461875571241	3.61210622011897	0.00385844118348869	0.069453190503452	-1.71978972874279	3	53.6706
A230065H16Rik	ENSG00000283071		2.85145782329904	1.13758674766669	3.61156466785253	0.00386217298490036	0.069453190503452	-1.77191576096154	12	59.2593
Eef2k	ENSG00000103319	EEF2K	-0.498062835976821	5.12727411409578	-3.6085474671755	0.00388303224628213	0.069453190503452	-1.81226369498882	7	89.931
Zfp708	ENSG00000229676	ZNF492	0.40327423807257	2.89694208952494	3.60730844984574	0.0038916315893071	0.069453190503452	-1.68390333292373	13	48.5876
Ddx3y	ENSG00000067048	DDX3Y	5.58060786542328	4.30768661229669	3.6068428233135	0.0038948682998193	0.069453190503452	-1.67855766336321	Y	87.8788
Spry4	ENSG00000187678	SPRY4	0.883014715056602	1.8138930758775	3.6067660277126	0.00389540239457907	0.069453190503452	-1.6970082217429	18	83.8509
Jakmip1	ENSG00000152969	JAKMIP1	-0.480870878430997	6.18351711209205	-3.60574877326471	0.00390248424903096	0.069453190503452	-1.8551744395148	5	70.1564
Ankrd26	ENSG00000107890	ANKRD26	0.418724147900592	4.40507504716237	3.60316410909289	0.00392053749225241	0.0695982890110215	-1.77656338893635	6	61.2281
Ptpn4	ENSG00000088179	PTPN4	0.473744478143273	6.51017824754774	3.59811223534793	0.00395607147024932	0.070052196925939	-1.87056807663625	1	94.7084
Pip5k1a	ENSG00000143398	PIP5K1A	-0.384313175238964	5.80130837551541	-3.59368204245331	0.00398750458600742	0.070059496530021	-1.86673256730946	3	87.9004
Parva	ENSG00000197702	PARVA	0.615317971055813	5.17499631572377	3.59248224246383	0.00399606142561226	0.070059496530021	-1.83832443753729	7	88.5922
Ccs	ENSG00000173992	CCS	-0.271759818614096	4.22236278107818	-3.59098720565517	0.00400675022960559	0.070059496530021	-1.78825358369525	19	86.8613
Lsp1	ENSG00000130592	LSP1	-0.850874685528273	2.29042365626025	-3.59069793199	0.00400882178345505	0.070059496530021	-1.7044813906379	7	46.6809
Grina	ENSG00000178719	GRINA	-0.319100497327346	7.37299030796784	-3.58571197944727	0.00404470049364997	0.070059496530021	-1.89092422316384	15	87.3315
Ttc21b	ENSG00000123607	TTC21B	0.3319019907408	4.73001276149951	3.58452181554854	0.00405331345644042	0.070059496530021	-1.82934796416524	2	85.8663
Col5a2	ENSG00000204262	COL5A2	0.709487393001934	4.61541289300522	3.58310810214374	0.00406356864820044	0.070059496530021	-1.82128973658909	1	94.7298
Stard4	ENSG00000164211	STARD4	0.512150262139008	3.76753678198988	3.5829052762921	0.00406504214479275	0.070059496530021	-1.76713775327848	18	86.8293
Miip	ENSG00000116691	MIIP	-0.446420091037333	3.73000840487003	-3.5829019589496	0.00406506624929689	0.070059496530021	-1.76843289054705	4	59.2784
Cpped1	ENSG00000103381	CPPED1	-0.330507671346673	4.77794426258131	-3.58275844455924	0.00406610919523248	0.070059496530021	-1.83720541411482	16	79.2994
Sacm1l	ENSG00000211456	SACM1L	0.334236112787044	6.73333352412008	3.57761829690319	0.0041036451123935	0.0701563155939229	-1.90785047544693	9	95.0596
Plod2	ENSG00000152952	PLOD2	0.446445550658618	3.08582288809676	3.57707000067074	0.00410766996347405	0.0701563155939229	-1.73897933082274	9	90.5013
P4htm	ENSG00000178467	P4HTM	-0.442326081084512	6.02069805081079	-3.57652872084721	0.00411164728035736	0.0701563155939229	-1.90224585724427	9	81.1723
Thoc3	ENSG00000051596	THOC3	-0.285639131282895	5.54643206144628	-3.57338003402377	0.0041348622197278	0.0702289732526656	-1.89251374211143	13	98.8604
Ipo7	ENSG00000205339	IPO7	0.220886783606545	7.2659322568374	3.56851706852599	0.00417098074963981	0.0702289732526656	-1.92155040908046	7	99.2293
Vars2	ENSG00000137411	VARS2	-0.3084915460407	4.63870478235943	-3.5681161202281	0.00417397309569741	0.0702289732526656	-1.85383943381569	17	80.9698
Anxa5	ENSG00000164111	ANXA5	0.46539733063264	5.20995498555452	3.56712008372492	0.00418141621569261	0.0702289732526656	-1.88463959345532	3	92.1875
BC068281	ENSG00000163026	WDCP	0.500760215158484	2.4816431539013	3.56688841995235	0.00418314932797806	0.0702289732526656	-1.74074767034393	12	58.3911
Trove2	ENSG00000116747	TROVE2	0.28014499743649	7.40360152275077	3.56479075947533	0.00419887581006618	0.0702289732526656	-1.92640132375093	1	89.777
Eif4g2	ENSG00000110321	EIF4G2	0.46273062110234	8.92677156647021	3.56440349882043	0.00420178578352073	0.0702289732526656	-1.90483572786734	7	99.0077
Htra2	ENSG00000115317	HTRA2	-0.291249404497472	4.54899463143079	-3.56401146936411	0.00420473369662799	0.0702289732526656	-1.85524396710696	6	84.7162
Hdac3	ENSG00000171720	HDAC3	-0.255451128244235	6.67076088860852	-3.56350376041387	0.00420855462675926	0.0702289732526656	-1.93328709173463	18	98.8318
Mrps30	ENSG00000112996	MRPS30	-0.362518309335028	4.48198942007278	-3.56254150769215	0.00421580614322399	0.0702289732526656	-1.85342693082891	13	73.5763
Trub1	ENSG00000165832	TRUB1	-0.26918210735457	5.32187171687998	-3.55577228649552	0.00426718212097587	0.0709167703523635	-1.91257869370792	19	77.6504
Hdac9	ENSG00000048052	HDAC9	0.687789333812768	5.20454469849319	3.55329764512629	0.00428612354803464	0.0709573357685931	-1.90630775164743	12	51.3564
Gabpa	ENSG00000154727	GABPA	0.368607113723143	4.86991625753665	3.55150429889055	0.00429990402500067	0.0709573357685931	-1.89372772268029	16	96.0352
Epm2a	ENSG00000112425	EPM2A	-0.440698812499813	3.83868630168252	-3.55007771359884	0.00431089864549119	0.0709721684785379	-1.83047629511423	10	89.426
Hist3h2a	ENSG00000181218	HIST3H2A	-0.303015291463162	7.03686737662353	-3.54407626095672	0.0043574679337012	0.0713611179776494	-1.96613087115212	11	100
Scd1	ENSG00000099194	SCD	0.400463033468868	7.09237249927181	3.54311470761197	0.00436497703548091	0.0713611179776494	-1.96642807733568	19	83.5655
Xpo1	ENSG00000082898	XPO1	0.332725166131056	7.19258287542555	3.54161605774909	0.00437670695037073	0.0713868692978791	-1.96850108560615	11	98.0392
Nup153	ENSG00000124789	NUP153	0.307608786086227	5.99832572468727	3.53904014228768	0.00439694411430294	0.0715509388319501	-1.96497965173061	13	80.1461
Tceal6	ENSG00000196507	TCEAL3	-0.388750585105095	5.51290535215449	-3.53442109600801	0.00443347308708717	0.0719787528966077	-1.95810796199404	X	74.5
Pik3ip1	ENSG00000100100	PIK3IP1	-0.304199980899367	5.66788428145452	-3.5296325009361	0.00447167113854854	0.0722822065418684	-1.972630952017	11	78.7072
Rchy1	ENSG00000163743	RCHY1	-0.247437418675951	5.04641903984752	-3.52950056455315	0.00447272833723026	0.0722822065418684	-1.94327798249032	5	90.4215
Katnb1	ENSG00000140854	KATNB1	-0.386065694720964	5.54914337551055	-3.52514514565732	0.00450777211811865	0.0725177622082063	-1.97563476838849	8	95.5725
Pank3	ENSG00000120137	PANK3	0.274011049927186	7.46170512387069	3.52448918906274	0.00451307426372323	0.0725177622082063	-1.99536276739812	11	98.6487
Itpk1	ENSG00000100605	ITPK1	-0.239579809590173	5.64015898257925	-3.52384949114195	0.00451825113917674	0.0725177622082063	-1.98158362003752	12	93.7198
Maf	ENSG00000178573	MAF	0.611137300647879	3.72683051182033	3.51660338462395	0.00457731784321884	0.0730681972584306	-1.87382702502105	8	89.8263
3010026O09Rik	ENSG00000161010	MRNIP	-0.427896728748058	3.69051048490574	-3.51472252492363	0.00459277850891344	0.0730681972584306	-1.87903477094227	11	51.0204
Sumo3	ENSG00000184900	SUMO3	-0.319862911791863	7.18506607984332	-3.51405229395685	0.0045983007153852	0.0730681972584306	-2.01684355981564	10	63.1206
Hexa	ENSG00000213614	HEXA	0.373431413873467	5.92212130532362	3.51177160772741	0.00461714284012923	0.0730681972584306	-2.00959137515687	9	84.121
Glyctk	ENSG00000168237	GLYCTK	-0.445473877108033	2.95833457203437	-3.51124448198665	0.00462150897494914	0.0730681972584306	-1.84135836876764	9	84.13
Mtrr	ENSG00000124275	MTRR	0.329639225022283	3.83105985722359	3.51088707406462	0.00462447175604149	0.0730681972584306	-1.89277144119197	13	75.5862
Setd4	ENSG00000185917	SETD4	-0.421077001380439	2.61002447196004	-3.51078674148282	0.0046253038258771	0.0730681972584306	-1.83079751007157	16	76.8182
Tfip11	ENSG00000100109	TFIP11	-0.295555715589423	5.27411614252356	-3.50677170847034	0.00465872701407603	0.0732290278732306	-1.99440894748637	5	92.2342
Ccdc30	ENSG00000186409	CCDC30	-0.385302609096897	3.87547197955085	-3.50597866740035	0.00466535786937333	0.0732290278732306	-1.90683528865751	4	45.083
Uvrag	ENSG00000198382	UVRAG	-0.35028689419654	5.920093328385	-3.50581410279733	0.00466673505310142	0.0732290278732306	-2.02187830305224	7	88.412
Mbd3	ENSG00000071655	MBD3	-0.390211886228554	5.43686385187487	-3.49963233609243	0.00471877053431395	0.0734897300950188	-2.01466270459062	10	93.1272
Mtfr1	ENSG00000066855	MTFR1	0.574861144443774	2.91956520778898	3.49904372470129	0.0047237560668819	0.0734897300950188	-1.85730487075406	3	74.4745
Wee1	ENSG00000166483	WEE1	0.467113911892634	3.3249844425549	3.49511811572836	0.0047571440354262	0.0734897300950188	-1.88431621073742	7	89.9381
Grk1	ENSG00000185974	GRK1	-0.660175706984048	3.93070406146213	-3.49462638522173	0.00476134326625253	0.0734897300950188	-1.92924918926693	8	85.968
Hadhb	ENSG00000138029	HADHB	0.274703488178504	6.67496954203407	3.49351426850622	0.00477085439938685	0.0734897300950188	-2.05341959658466	5	90.9283
Zfp715	ENSG00000105497	ZNF175	0.256550707342283	5.83883167643346	3.49201212259575	0.00478373203217568	0.0734897300950188	-2.0418854004722	7	45.1477
Kitl	ENSG00000049130	KITLG	0.352988669431576	6.6321670149364	3.4917008003413	0.00478640538789387	0.0734897300950188	-2.05605161557873	10	82.7839
Sqle	ENSG00000104549	SQLE	0.326411044078863	6.36608926180439	3.49152820845758	0.00478788811020942	0.0734897300950188	-2.05402867886447	15	84.1463
Csnk1d	ENSG00000141551	CSNK1D	-0.274592824064494	7.24541865440507	-3.48965496358777	0.00480401125091227	0.0735209022480417	-2.05849499940131	11	99.759
Rab24	ENSG00000169228	RAB24	-0.368806242821305	5.81724946882288	-3.48833956952931	0.00481536611115522	0.0735209022480417	-2.049017897564	13	98.5222
Mpg	ENSG00000103152	MPG	-0.35210180755803	4.14426644807694	-3.48765411751712	0.00482129400485077	0.0735209022480417	-1.95704218195662	11	70.8054
Nucb2	ENSG00000070081	NUCB2	-0.447600381116761	4.41661473433644	-3.48249087073623	0.00486618705317574	0.074044867625836	-1.98477039579294	7	85.9524
Lsm3	ENSG00000170860	LSM3	-0.283497458254002	4.76397822151259	-3.48064155974892	0.00488237008858342	0.0741306559379906	-2.0106493566413	6	100
Pde9a	ENSG00000160191	PDE9A	-0.568743489471615	3.84581958475665	-3.47328614147072	0.00494728279270096	0.0746326662171218	-1.95906331618512	17	82.968
1700037H04Rik	ENSG00000101220	C20orf27	-0.546832754763475	3.79528198020168	-3.47198854124614	0.00495882554620464	0.0746466095747443	-1.95756590559979	2	79.397
H13	ENSG00000101294	HM13	0.388600079068041	5.33399566062964	3.46659014047769	0.0050071430684481	0.0752128915201544	-2.06388125739667	2	89.2019
Spice1	ENSG00000163611	SPICE1	0.379933407589419	3.62291488503598	3.46389290904661	0.00503146420118297	0.0754170745522289	-1.95609390462847	16	77.4269
Tnip2	ENSG00000168884	TNIP2	-0.349467863866856	4.24836943784646	-3.46177955166096	0.0050506048294398	0.0755429028825251	-2.00828288647623	5	79.021
Pde4b	ENSG00000184588	PDE4B	-0.414485675381157	7.72965584439906	-3.45921018898244	0.00507397574188813	0.0757201223425565	-2.10474498757087	4	87.0924
Wdr91	ENSG00000105875	WDR91	-0.363926221946929	4.55186318021725	-3.45635934604878	0.00510003635208039	0.0757201223425565	-2.03848841046765	6	92.1017
Phkb	ENSG00000102893	PHKB	0.307190922838845	5.63749774650675	3.45549181972826	0.00510799383964753	0.0757201223425565	-2.09737890436046	8	90.2104
Zfp112	ENSG00000062370	ZNF112	-0.304599718320829	3.75905866606287	-3.45330351784086	0.00512812269726117	0.0757201223425565	-1.98645341439377	7	62.5411
Bend5	ENSG00000162373	BEND5	-0.559063758909566	3.74731573592797	-3.45108697527585	0.00514859393857641	0.0757201223425565	-1.98885283330471	4	98.5748
Hes6	ENSG00000144485	HES6	-0.319517430787891	4.16810820857201	-3.45108617742207	0.00514860132229546	0.0757201223425565	-2.02054420887727	1	85.7143
Hist2h2bb	ENSG00000203814	HIST2H2BF	-0.473355320194893	6.37097244377669	-3.44992122831308	0.00515939386272623	0.0757201223425565	-2.12757624457608	3	94.0299
Cd24a	ENSG00000272398	CD24	0.952763395290286	4.94001291226559	3.44694728105591	0.00518705058189271	0.0759674210837374	-2.07103010428523	10	25.5814
Gtf2e2	ENSG00000197265	GTF2E2	0.353741718836408	4.28746411784482	3.44443475541863	0.00521053421431659	0.0761507472217423	-2.03763899665009	8	94.1581
Lonp1	ENSG00000196365	LONP1	-0.292844585323843	6.85248664915833	-3.44329392483055	0.0052212329456938	0.0761507472217423	-2.14155931680907	17	87.1741
Ptk7	ENSG00000112655	PTK7	-0.407103108718712	4.57232999721597	-3.44201038681176	0.00523329681250856	0.076168670271338	-2.06425183956154	17	90.167
Mc4r	ENSG00000166603	MC4R	-1.2037082311538	2.86535585800991	-3.43639394345139	0.0052864209901119	0.0767829019195213	-1.95556385615949	18	93.9759
Retsat	ENSG00000042445	RETSAT	-0.597671331988748	3.28882590870055	-3.43480810294799	0.00530152041360997	0.0768004939345679	-1.98357152790903	6	80.6557
Gprc5b	ENSG00000167191	GPRC5B	0.921700205471251	5.9174039094443	3.43397379098288	0.00530948190136345	0.0768004939345679	-2.13852980735544	7	85.8561
Klhl28	ENSG00000179454	KLHL28	0.36429554840424	4.38482284492703	3.42466932236058	0.0053991019925746	0.0779364658457017	-2.07806985493302	12	94.7009
Rprm	ENSG00000177519	RPRM	-0.498343156777609	6.18422940991027	-3.42260252788318	0.00541921793637305	0.0780665401873685	-2.17195881967156	2	97.2477
Hrk	ENSG00000135116	HRK	-0.383011067053538	6.31751640900392	-3.42000141237908	0.00544464313152776	0.0782724085385723	-2.17887516142688	5	73.6264
Xpa	ENSG00000136936	XPA	-0.741094629880686	2.80247337754939	-3.41178281007779	0.00552578049472427	0.0792767224468796	-1.99434398343578	4	84.2491
Adamts15	ENSG00000166106	ADAMTS15	0.687349105833536	3.80224043061332	3.40954323862286	0.00554810359339377	0.0792843289993666	-2.05646304501167	9	93.0526
Lig4	ENSG00000174405	LIG4	0.349432704528231	3.57819926839966	3.40915925421948	0.00555194021581269	0.0792843289993666	-2.04392072391092	8	87.0472
Slc12a9	ENSG00000146828	SLC12A9	-0.44139778351079	4.64359402138976	-3.40731948755688	0.00557036002833663	0.0792843289993666	-2.12811819384983	5	93.1072
Lamb3	ENSG00000196878	LAMB3	-1.05322674130875	1.76234022470138	-3.40630252100014	0.00558056867564464	0.0792843289993666	-1.99573477738108	1	82.4232
Scpep1	ENSG00000121064	SCPEP1	0.35218813944764	3.30695416806475	3.40203756277548	0.00562358999273711	0.0796185092780104	-2.03654526782889	11	82.3009
Dfna5	ENSG00000105928	DFNA5	-0.349997419222948	3.43090208926703	-3.39965043122874	0.00564781686058331	0.0796185092780104	-2.05164994937482	6	72.1774
Bcl2	ENSG00000171791	BCL2	0.404010385792756	4.85238893530169	3.39953939799122	0.00564894631787153	0.0796185092780104	-2.15225880906923	1	83.682
Tlr4	ENSG00000136869	TLR4	0.596580316206897	2.32248406147801	3.39928496234594	0.00565153536830856	0.0796185092780104	-2.00076040721031	4	66.8653
Phactr1	ENSG00000112137	PHACTR1	-0.43277131451484	8.29832375841894	-3.39551339086796	0.00569005581317266	0.0796345385071955	-2.20614815929737	13	90.3448
Mzt2	ENSG00000152082	MZT2B	-0.289588530538968	4.73385092510253	-3.39391230511594	0.00570648913647829	0.0796345385071955	-2.1571072102124	16	70.2532
Arrdc4	ENSG00000140450	ARRDC4	-0.460006195152193	3.70289005102929	-3.39301682658576	0.00571570129680334	0.0796345385071955	-2.08282658214591	7	85.8852
Wisp1	ENSG00000104415	WISP1	1.46549762716144	2.39839483058352	3.39229449172429	0.00572314330323017	0.0796345385071955	-2.01130094422618	15	83.6512
Tgfbr2	ENSG00000163513	TGFBR2	0.445742923314169	4.02621466344685	3.39069271815227	0.00573968117245457	0.0796345385071955	-2.10802870443391	9	91.3851
Pkn2	ENSG00000065243	PKN2	0.247189911763061	6.10204766253706	3.3892493586987	0.00575462518702512	0.0796345385071955	-2.22703580999697	3	94.7154
Fbll1	ENSG00000188573	FBLL1	-0.389787314429419	5.93864617127698	-3.38781717457696	0.00576949270203759	0.0796833747745513	-2.22660385806452	11	78.4431
Taf10	ENSG00000166337	TAF10	-0.32633652583996	4.68293739788251	-3.38672814418439	0.00578082413743728	0.0796833747745513	-2.16606809044331	7	91.7431
Cdh18	ENSG00000145526	CDH18	-0.429309107008176	5.93511075360786	-3.38012403577761	0.00585002789971766	0.0803708238751497	-2.23977820298111	15	96.076
Pnpo	ENSG00000108439	PNPO	-0.428243284940898	6.23975876933464	-3.37781911563131	0.0058743791885796	0.0803708238751497	-2.25076506863113	11	90.0383
Tmem132b	ENSG00000139364	TMEM132B	-0.359278307836382	8.38983145773632	-3.37660913271799	0.00588720387649447	0.0803708238751497	-2.23742350026657	5	85.0649
Dpyd	ENSG00000188641	DPYD	-0.629606437540914	3.79722591760525	-3.37654725414519	0.00588786049781818	0.0803708238751497	-2.11725967933174	3	89.561
Mmgt2	ENSG00000169446	MMGT1	0.585317524418682	2.09423226973165	3.37336862579151	0.00592169091624064	0.0806759655064382	-2.04021196563189	11	63.3588
Skiv2l	ENSG00000204351	SKIV2L	-0.321271634194213	6.50665188667411	-3.37105882073135	0.00594639856540027	0.0808558802715343	-2.26599543605285	17	93.2584
Tmem97	ENSG00000109084	TMEM97	0.312620614145321	4.16564634987179	3.36990639698215	0.00595876512169363	0.0808676168964843	-2.15506077605105	11	82.3864
Eif1ad	ENSG00000175376	EIF1AD	-0.350608129858981	5.19792460043064	-3.36785285850122	0.00598086643735767	0.0810018740667453	-2.22954293626609	19	91.5152
Taf5l	ENSG00000135801	TAF5L	-0.314806881677466	5.2036660374495	-3.3647783771604	0.00601411190884222	0.0810018740667453	-2.23514872664235	8	93.3786
Rasa1	ENSG00000145715	RASA1	0.47391552380011	6.19536238409894	3.36399419526879	0.00602262163767119	0.0810018740667453	-2.27145900833463	13	95.0334
Ankrd39	ENSG00000213337	ANKRD39	-0.311333740241807	3.43115161505878	-3.36347628110771	0.0060282486251055	0.0810018740667453	-2.1115387338469	1	90.1639
Fcho1	ENSG00000130475	FCHO1	-0.323575027370364	5.97972441833682	-3.36259893544921	0.00603779295282185	0.0810018740667453	-2.27151558536305	8	84.624
Grk5	ENSG00000198873	GRK5	0.36612486913066	4.42724354262977	3.36012562017948	0.00606478219179919	0.0810084175745337	-2.19101037972987	19	95.2542
Urgcp	ENSG00000106608	URGCP	-0.244776892103418	6.82829013350163	-3.35989620979	0.0060672917755867	0.0810084175745337	-2.28639959090756	11	86.4662
Gstp1	ENSG00000084207	GSTP1	-0.46026765098351	5.52016365848079	-3.35938836359111	0.0060728510082301	0.0810084175745337	-2.26044576350694	19	85.2381
Dtnbp1	ENSG00000047579	DTNBP1	-0.360657798961639	5.63818124617175	-3.35561319215296	0.00611433955335068	0.0811179249544052	-2.27213737858159	13	78.6325
Tmem177	ENSG00000144120	TMEM177	0.372382118368591	3.51299907469505	3.35457146399723	0.00612583871179042	0.0811179249544052	-2.12952865968289	1	78.4566
Arpc1a	ENSG00000241685	ARPC1A	-0.275712060982221	7.05255482804205	-3.35436425136661	0.00612812866115776	0.0811179249544052	-2.29498116584894	5	98.6487
Tk2	ENSG00000166548	TK2	-0.279194930142056	5.69842894375511	-3.35271607882924	0.00614637401951479	0.0811179249544052	-2.27958870579005	8	77.3585
Igsf8	ENSG00000162729	IGSF8	-0.415565611387662	7.22212123043225	-3.3523625873809	0.00615029438644012	0.0811179249544052	-2.29680892717158	1	85.8075
Arhgef5	ENSG00000050327	ARHGEF5	0.524941957130806	1.91533050040294	3.3487854747286	0.00619010956473016	0.0813696302360604	-2.07918077057435	6	65.2473
Vwa5a	ENSG00000110002	VWA5A	0.470216621299692	4.13891792784791	3.34856894056675	0.00619252811178003	0.0813696302360604	-2.18739423363702	9	67.9389
Dapk1	ENSG00000196730	DAPK1	-0.323853212152827	6.86302044376093	-3.34564572352454	0.00622527286903005	0.0815992335946034	-2.31106315704795	13	95.1049
Mmrn2	ENSG00000173269	MMRN2	0.570938694647143	2.22952832238183	3.34493891152007	0.00623321673166548	0.0815992335946034	-2.08439086197117	14	65.1212
Stxbp2	ENSG00000076944	STXBP2	-0.870664677110022	3.76761690485436	-3.34316560242823	0.0062531924051772	0.0816531329849808	-2.16968546436236	8	93.0464
1110004F10Rik	ENSG00000110696	C11orf58	-0.273973968140957	7.02981971515028	-3.34251262994026	0.00626056430211594	0.0816531329849808	-2.31573868145813	7	95.082
Ccr5	ENSG00000121807	CCR2	0.621678751576641	2.18059485015539	3.33979475439483	0.0062913435905006	0.0819026175839496	-2.09195723425478	9	63.369
Tmem179	ENSG00000258986	TMEM179	-0.367295013673985	7.47163387143588	-3.33509207322351	0.00634496454675758	0.0821538773800405	-2.32374330811077	12	93.5622
Ugp2	ENSG00000169764	UGP2	0.350356324017556	6.85268442200614	3.33447011773695	0.00635209094836611	0.0821538773800405	-2.32931260217963	11	98.8189
Morf4l1	ENSG00000185787	MORF4L1	-0.253478429723398	8.30227244710068	-3.33400813837175	0.00635738960519731	0.0821538773800405	-2.31257836835511	9	99.7238
Bri3	ENSG00000164713	BRI3	-0.359650467478942	3.61979104627312	-3.32849227390628	0.00642100209339749	0.0828236654789019	-2.18419626956353	5	93.6
Fam46c	ENSG00000183508	FAM46C	0.94163864624403	1.49733393219493	3.32504724255587	0.00646106053619046	0.082985922780102	-2.1272706484687	3	95.9079
Olfml3	ENSG00000116774	OLFML3	0.48398125594536	4.19465436081181	3.32407148679569	0.00647245264530525	0.082985922780102	-2.23331290230143	3	94.0887
Lhx6	ENSG00000106852	LHX6	-0.908653507662294	2.73149077060812	-3.3236915795363	0.0064768936488875	0.082985922780102	-2.13204172636275	2	97.9592
Zbtb7a	ENSG00000178951	ZBTB7A	0.547330684929656	4.56319783476239	3.32302611668442	0.00648468018324868	0.082985922780102	-2.26230025899677	10	87.3288
Keap1	ENSG00000079999	KEAP1	-0.272033430589119	6.59327203407023	-3.32234967286351	0.00649260496302158	0.082985922780102	-2.35121154461306	9	94.0705
Gpr146	ENSG00000164849	GPR146	-0.405116883033654	4.07743150611812	-3.31912609562007	0.00653050584016548	0.0833188680325292	-2.2367633486414	5	74.1742
Ptp4a1	ENSG00000112245	PTP4A1	0.330506196447731	4.67544070096037	3.31387524875007	0.00659272449878963	0.0838995972083782	-2.28804361824765	1	100
Tmsb10	ENSG00000034510	TMSB10	0.510893981504435	5.14497087646969	3.312375827111	0.00661060192731129	0.0838995972083782	-2.31875561180987	6	100
Phb2	ENSG00000215021	PHB2	-0.300125510118378	6.04230689967049	-3.3114715207335	0.00662140768453185	0.0838995972083782	-2.36184482242716	6	100
Dse	ENSG00000111817	DSE	0.437193553940486	3.95809116226139	3.30690349967119	0.00667626705873761	0.0838995972083782	-2.24368660767216	10	93.737
Pip4k2a	ENSG00000150867	PIP4K2A	0.436525450931753	4.98690096418265	3.30641560158122	0.00668215368512837	0.0838995972083782	-2.32024867555804	2	98.0296
Ap1s3	ENSG00000152056	AP1S3	-0.619599945638983	4.53635327620141	-3.30541730270541	0.00669421488578011	0.0838995972083782	-2.29437705566266	1	95.4545
Rin1	ENSG00000174791	RIN1	-0.436552586438967	5.60084623179364	-3.30502263688231	0.00669898924193144	0.0838995972083782	-2.3580671472976	19	77.9055
Lhfpl2	ENSG00000145685	LHFPL2	0.474116101551994	5.19957752713919	3.30471074363718	0.00670276472883123	0.0838995972083782	-2.33514419197763	13	83.7719
Prrx1	ENSG00000116132	PRRX1	0.368874489722434	3.50054312060252	3.30471049601784	0.0067027677271377	0.0838995972083782	-2.21123760751182	1	99.5918
Neto2	ENSG00000171208	NETO2	0.260126209604384	7.20818408755754	3.30433591000639	0.00670730497449046	0.0838995972083782	-2.38002408936153	8	94.6667
Rgs11	ENSG00000076344	RGS11	-0.404803103328624	3.94682340723878	-3.29777785024512	0.00678724842997929	0.0847487865407353	-2.2622139355758	17	77.7302
Gnl1	ENSG00000204590	GNL1	-0.377697918952283	7.05724653803725	-3.29674615364593	0.00679991278131749	0.0847563754236681	-2.39501391026234	17	95.3872
Gfra4	ENSG00000125861	GFRA4	-0.525260493907519	2.2428071564651	-3.29570806527077	0.00681267982859421	0.0847582700869002	-2.16152519758443	2	50.8361
Zscan29	ENSG00000140265	ZSCAN29	0.400476572883026	3.22459673037918	3.29477479950404	0.00682417849303185	0.0847582700869002	-2.20656726480895	2	79.5775
Hectd2	ENSG00000165338	HECTD2	0.646645965913305	3.08751024016496	3.29281752861098	0.00684835789576641	0.0849085701187576	-2.19880755639455	19	88.8462
Sh3glb1	ENSG00000097033	SH3GLB1	0.330862249137813	5.28795808433509	3.29111779216783	0.00686942641932631	0.0850198389556565	-2.36446186882908	3	92.132
Spp1	ENSG00000118785	SPP1	1.35705708132401	3.70581228739975	3.28818022812196	0.00690599338595864	0.0853221969208673	-2.24023648398002	5	61.7834
Col15a1	ENSG00000204291	COL15A1	1.2138111981033	2.06798020713246	3.28692579140898	0.00692166887471796	0.0853658366846277	-2.17288539107852	4	68.804
Vps11	ENSG00000160695	VPS11	-0.217202264374949	6.16011355507385	-3.28484493101016	0.00694775112560977	0.0854747289453451	-2.41077145905926	9	97.5558
Akap8l	ENSG00000011243	AKAP8L	-0.34705103091884	6.52217053470041	-3.28428268288105	0.00695481566033025	0.0854747289453451	-2.41690434904299	17	89.9381
Fam129a	ENSG00000135842	FAM129A	0.461629444573637	2.16826241018682	3.28270403790602	0.00697469004078214	0.0855550442699649	-2.18033224686957	1	69.5043
Sap30l	ENSG00000164576	SAP30L	-0.381132117684043	4.914236943368	-3.28183217749034	0.00698569105809982	0.0855550442699649	-2.36078971917621	11	95.6284
Brms1	ENSG00000174744	BRMS1	-0.433523007010439	4.28483204257963	-3.28037270319398	0.00700414596131928	0.0856151699604411	-2.31885402524635	19	77.931
Col3a1	ENSG00000168542	COL3A1	1.0917412644022	5.37763444111785	3.27951947267398	0.00701495789895466	0.0856151699604411	-2.38127401140712	1	90.5866
Zfp658	ENSG00000105497	ZNF175	0.550776801262878	2.64138723392423	3.27648796948024	0.00705350966207114	0.0857616832251577	-2.20236437933379	7	47.1167
Lpar6	ENSG00000139679	LPAR6	0.311572085659006	3.45596130727504	3.27522631451505	0.00706961751597895	0.0857616832251577	-2.25715867344034	14	93.0233
Churc1	ENSG00000258289	CHURC1	-0.455941911440973	5.42523598200568	-3.27496854073463	0.00707291316832031	0.0857616832251577	-2.40192539895375	12	76.4286
Gnpnat1	ENSG00000100522	GNPNAT1	0.314839242360261	3.97618249122175	3.27457065278291	0.00707800325055034	0.0857616832251577	-2.30103166898687	14	98.3696
Dctn1	ENSG00000204843	DCTN1	-0.280659389332703	8.29332207430626	-3.27379313833773	0.00708796053762562	0.0857616832251577	-2.41707557373144	6	97.1049
Soat1	ENSG00000057252	SOAT1	0.319140148024226	4.96484300684472	3.27175456074007	0.00711413528698065	0.0858784430544389	-2.37927104981661	1	85.0909
Zfp712	ENSG00000204611	ZNF616	0.380139753547113	4.00574201327587	3.27080659840598	0.00712634025371516	0.0858784430544389	-2.30933112300245	13	44.0461
Agap2	ENSG00000135439	AGAP2	-0.361190692322184	9.67936208790771	-3.27019242900595	0.00713425899799822	0.0858784430544389	-2.39961641952182	10	94.6309
Lin28b	ENSG00000187772	LIN28B	-0.666510818593433	3.55002273168377	-3.26695073627311	0.00717620373841788	0.0861532218552477	-2.28048632997116	10	85.6
Nop14	ENSG00000087269	NOP14	-0.288921822999666	4.26321495218932	-3.26484714757408	0.00720355621447297	0.0861532218552477	-2.34366020953383	5	83.0805
Kctd21	ENSG00000188997	KCTD21	0.653881868439188	2.36588453392145	3.26386771554241	0.00721632762058099	0.0861532218552477	-2.21287946359965	7	99.6154
Syt3	ENSG00000213023	SYT3	-0.537983934148591	5.56221865776512	-3.26379184248435	0.00721731793374618	0.0861532218552477	-2.42752956140118	7	95.5932
Prcp	ENSG00000137509	PRCP	0.4558690254117	3.32909344014007	3.26295445431212	0.00722825688841553	0.0861532218552477	-2.2663142361669	7	73.1141
Ttf1	ENSG00000125482	TTF1	0.293478173850788	4.16689212076273	3.26236417977343	0.00723597786157228	0.0861532218552477	-2.33751091682747	2	45.5249
Ints8	ENSG00000164941	INTS8	0.420491280198192	4.49780642033001	3.26183758559461	0.00724287293953371	0.0861532218552477	-2.36327048754603	4	95.7789
Zfp622	ENSG00000173545	ZNF622	-0.307880186407394	6.05683719601042	-3.25708754614535	0.00730537073721132	0.0867498418294295	-2.45663721549459	15	81.9706
AF529169	ENSG00000169330	KIAA1024	0.771682354073989	3.07616529203455	3.25568020510682	0.00732399244769007	0.0868243082988289	-2.25732074437016	9	89.8472
Rpgrip1l	ENSG00000103494	RPGRIP1L	0.311640298015917	4.74773962296804	3.25322102480677	0.0073566476034513	0.0869419333265746	-2.39697493041988	8	81.0646
Pigu	ENSG00000101464	PIGU	0.384740100061103	3.15313486537186	3.25278283576585	0.00736248174835318	0.0869419333265746	-2.27070287478316	2	96.3218
Fkbp14	ENSG00000106080	FKBP14	0.404300494527256	3.56719780139881	3.25214240378842	0.00737101704404234	0.0869419333265746	-2.30375742499121	6	92.891
Psmd3	ENSG00000108344	PSMD3	-0.257204003532713	6.50809445725963	-3.24963531973948	0.00740452663582957	0.0870572106280048	-2.47704706780541	11	96.4419
Zbtb26	ENSG00000171448	ZBTB26	0.340781650282869	4.18378794684285	3.24955833054236	0.00740555811253118	0.0870572106280048	-2.36008294875202	2	95.6916
Tbcd	ENSG00000141556	TBCD	-0.398994278374883	6.96243495623291	-3.23757068115694	0.00756795585301489	0.0884076912881211	-2.49848415052145	11	81.8792
Cndp2	ENSG00000133313	CNDP2	-0.288183255249185	5.24567017175655	-3.23736735587358	0.00757074124447936	0.0884076912881211	-2.45729925293745	18	91.1579
Sod1	ENSG00000142168	SOD1	-0.376630890275611	7.77997253043804	-3.23472873795211	0.00760698257409459	0.0886275770112078	-2.49329894282213	16	83.1169
Calr	ENSG00000179218	CALR	0.395703902658463	8.42216110785397	3.23390241825404	0.00761836817297748	0.0886275770112078	-2.48398925389155	8	89.6882
Arap3	ENSG00000120318	ARAP3	0.376696298353656	3.03447564361592	3.23290760847738	0.007632098264077	0.0886275770112078	-2.29507698018108	18	88.342
Pank1	ENSG00000152782	PANK1	0.281117236904616	4.6331762225639	3.23216585773398	0.00764235202570308	0.0886275770112078	-2.42519233452417	19	78.4281
Dr1	ENSG00000117505	DR1	0.356317626294685	5.2386010909979	3.23142500338443	0.0076526073347778	0.0886275770112078	-2.46469270422685	5	99.4318
Mier1	ENSG00000198160	MIER1	0.325071335341794	4.81443565971639	3.22943993888061	0.00768015449142431	0.0887815595865363	-2.44225990189954	4	84.2478
Pecam1	ENSG00000261371	PECAM1	0.280199346510213	4.62290487705122	3.22722128776138	0.00771106214166453	0.0887815595865363	-2.43301794574575	11	63.0081
Orai2	ENSG00000160991	ORAI2	-0.384984147384023	6.99488905313292	-3.22626880168874	0.0077243697102491	0.0887815595865363	-2.51796967452628	5	94.8819
Tmtc4	ENSG00000125247	TMTC4	0.406320895191003	4.53479374667922	3.2259342858152	0.00772904888733834	0.0887815595865363	-2.42764648043904	14	88.4211
Naa25	ENSG00000111300	NAA25	0.219934218564048	5.65647465063902	3.22433146584669	0.00775150887107316	0.0888068429135967	-2.49877332486348	5	92.7984
Dirc2	ENSG00000138463	DIRC2	-0.201868067465771	6.48506622012862	-3.22341456173766	0.00776438698599084	0.0888068429135967	-2.52242096790772	16	94.9791
Ppfibp2	ENSG00000166387	PPFIBP2	0.411718678127243	3.00986570586613	3.21988120633446	0.0078142167947143	0.0891755594907505	-2.31423737942478	7	89.1553
Crybb1	ENSG00000100122	CRYBB1	-0.569584727204013	2.11794232789809	-3.21899429938885	0.00782677536080935	0.0891755594907505	-2.2786565352333	5	80.1587
Nosip	ENSG00000142546	NOSIP	-0.207614544447652	4.93939214994548	-3.21606344549655	0.00786842175413357	0.0895049992000781	-2.47550433924568	7	91.0299
Cspg4	ENSG00000173546	CSPG4	-0.403540841489352	4.98317620451922	-3.21458279832665	0.00788954650684092	0.0895868592127716	-2.48081864601749	9	83.5487
Meis3	ENSG00000105419	MEIS3	-0.346224126874426	4.72120840642788	-3.21057991135383	0.00794694471854522	0.0895868592127716	-2.4704664234868	7	80.0475
Dpp9	ENSG00000142002	DPP9	0.626055013538243	4.15442045167654	3.21055155373611	0.0079473528494076	0.0895868592127716	-2.42063854088754	17	89.0135
Rfxap	ENSG00000133111	RFXAP	-0.320613827036119	4.91824816720749	-3.20983974433264	0.00795760436895923	0.0895868592127716	-2.48488285482562	3	65.8088
Plekho1	ENSG00000023902	PLEKHO1	0.478566857242694	4.98463380056241	3.20938556996793	0.00796415241186268	0.0895868592127716	-2.48656124457653	3	89.9755
Pdia4	ENSG00000155660	PDIA4	0.429144043337412	6.50285954676377	3.20933900061678	0.00796482413222102	0.0895868592127716	-2.54493202394756	6	87.907
Tbc1d19	ENSG00000109680	TBC1D19	0.257026506654062	5.38273695488886	3.20656522071014	0.00800493703272025	0.089735737761312	-2.51607655491564	5	97.3384
Zfp275	ENSG00000063587	ZNF275	0.307332532616684	5.43139553224546	3.2057111273348	0.00801732961648016	0.089735737761312	-2.51973269313831	X	85.7143
Usp31	ENSG00000103404	USP31	0.421896552954597	7.34342812368346	3.20552709344248	0.00802000242423681	0.089735737761312	-2.54996130095038	7	91.4201
Mgat4b	ENSG00000161013	MGAT4B	-0.390863736269684	4.5264975806548	-3.20489978167325	0.00802911993935748	0.089735737761312	-2.46612667506142	11	90.9414
Mchr1	ENSG00000128285	MCHR1	-0.601458535692991	4.97782292977585	-3.200816312121	0.00808872723469892	0.0899679546796524	-2.50381829866471	15	80.3318
Nudt5	ENSG00000165609	NUDT5	0.442999243469467	4.3090748284285	3.19997324890364	0.00810108930399421	0.0899679546796524	-2.45375669002981	2	82.1918
Cab39l	ENSG00000102547	CAB39L	0.310351048513136	4.89023128129197	3.19556211664876	0.00816608349435258	0.0904041211163809	-2.5055821520641	14	98.5163
Hirip3	ENSG00000149929	HIRIP3	-0.524280085393666	3.55855919204808	-3.19343532640594	0.00819760823934988	0.0905606001987806	-2.40425433035325	7	57.9137
Cnot8	ENSG00000155508	CNOT8	-0.265214186300557	6.2922600922002	-3.19194461235559	0.00821977802713639	0.0905606001987806	-2.5747050285546	11	99.3151
Cnot4	ENSG00000080802	CNOT4	0.280910109680687	5.41067143000226	3.19104132259559	0.00823324119948305	0.0905606001987806	-2.54420519961664	6	97.756
Mettl13	ENSG00000010165	METTL13	-0.359621653124805	3.51992582242376	-3.1886933025978	0.0082683419920617	0.0905606001987806	-2.40911676286541	1	89.6996
Pros1	ENSG00000184500	PROS1	0.382585242716174	4.58239752835887	3.18814579276176	0.0082765485225187	0.0905606001987806	-2.49605634232777	16	79.5858
Tmem11	ENSG00000178307	TMEM11	-0.307777126524179	4.4913564489162	-3.18693227700749	0.00829476709225582	0.0905606001987806	-2.4942691959121	11	96.875
Tax1bp3	ENSG00000213977	TAX1BP3	0.47234057132715	3.64088736068364	3.18626019931927	0.00830487448146266	0.0905606001987806	-2.41928955198225	11	99.1936
Gria4	ENSG00000152578	GRIA4	0.301808288986995	7.70250486635335	3.18607341622926	0.00830768572828086	0.0905606001987806	-2.57890711755479	9	98.5588
Map6d1	ENSG00000180834	MAP6D1	0.345209917302048	4.92587817246775	3.18574791551653	0.00831258709639712	0.0905606001987806	-2.52454087060656	16	71.3568
Cenpb	ENSG00000125817	CENPB	-0.31599443114408	7.77503510405935	-3.18481853929234	0.00832659769118604	0.0905606001987806	-2.5800491627041	2	92.8214
Lims1	ENSG00000169756	LIMS1	0.211366683541822	6.08931772738051	3.1842748624919	0.00833480483845565	0.0905606001987806	-2.58275966878701	10	93.5401
Phf7	ENSG00000010318	PHF7	-0.458190758325731	1.98700919979908	-3.18261920865845	0.00835984843411303	0.0906119651956044	-2.33304628717951	14	67.979
Arfgap1	ENSG00000101199	ARFGAP1	-0.305903959798095	6.97763844368441	-3.18225871861496	0.00836531132956726	0.0906119651956044	-2.59468297531226	2	85.5072
Lyrm5	ENSG00000205707	ETFRF1	-0.462239401437722	3.88227876176891	-3.1811062172206	0.00838280067113103	0.0906617129975385	-2.45344724610017	6	86.6667
Elk3	ENSG00000111145	ELK3	0.433218794399008	3.2883160637914	3.17878339696113	0.00841816222352551	0.0907725020907344	-2.4019850687364	10	92.3833
Sil1	ENSG00000120725	SIL1	-0.420177034595666	5.16607877489826	-3.17873705468922	0.00841886925022636	0.0907725020907344	-2.55390913622721	18	85.2495
Ccdc106	ENSG00000173581	CCDC106	-0.370406789437507	5.78597492244474	-3.17702923109678	0.00844496681306653	0.0908859671463536	-2.58733955429433	7	89.6429
Thoc6	ENSG00000131652	THOC6	0.446229806523976	2.35611611683427	3.17635777733896	0.0084552498168174	0.0908859671463536	-2.35063500265673	17	95.3079
Ubxn2a	ENSG00000173960	UBXN2A	0.302782609577914	5.2374088123229	3.17389587137539	0.00849306123002874	0.0909952194950219	-2.56425292492974	12	82.2394
Slitrk4	ENSG00000179542	SLITRK4	0.25673269199596	6.4804434473343	3.17281412296378	0.00850972939992268	0.0909952194950219	-2.60912687996498	X	97.2521
Zfp58	ENSG00000283201		0.29508164297419	3.63978118629403	3.17210691448275	0.00852064433408685	0.0909952194950219	-2.4446193703561	13	45.7143
Prkca	ENSG00000154229	PRKCA	0.51133156325881	7.65327201802445	3.17195534583942	0.00852298546017571	0.0909952194950219	-2.6039537876021	11	99.4048
Mrpl41	ENSG00000182154	MRPL41	-0.313514245024307	6.49416334403152	-3.17138472588628	0.00853180507981636	0.0909952194950219	-2.61299924568827	2	75.9124
Plekho2	ENSG00000241839	PLEKHO2	0.588068783841184	2.24705942410073	3.16970234141604	0.00855786211637473	0.0909952194950219	-2.35731797287847	9	74.898
Btbd2	ENSG00000133243	BTBD2	-0.375098062240328	5.31223612721778	-3.16941900544697	0.0085622583794956	0.0909952194950219	-2.57847944476499	10	92
Met	ENSG00000105976	MET	1.49693113349005	3.70530900830053	3.16898697600051	0.00856896617840333	0.0909952194950219	-2.43759364730439	6	87.7841
Letm1	ENSG00000168924	LETM1	-0.220828583066084	6.1841418583875	-3.16557562844275	0.00862211858814329	0.0914215543926582	-2.61850400160937	5	83.7618
Trmt6	ENSG00000089195	TRMT6	-0.284760898843727	5.19895915338716	-3.16421437867133	0.00864342123522144	0.0914284356406852	-2.58088505296613	2	85.3119
Parn	ENSG00000140694	PARN	-0.289676511930652	4.27278238379099	-3.16323778613521	0.00865873702712183	0.0914284356406852	-2.5173189678561	16	86.2285
Mlec	ENSG00000110917	MLEC	0.247068237000141	7.29630926857647	3.16304366860046	0.00866178461789849	0.0914284356406852	-2.62469344510656	5	94.1781
Tagln2	ENSG00000158710	TAGLN2	0.378500660302015	2.14854274317564	3.16009106024256	0.00870827364486932	0.0915412466180372	-2.37033343666084	1	87.2727
Stx17	ENSG00000136874	STX17	-0.270222303292384	5.05558220596482	-3.15834831251768	0.00873583161254422	0.0915412466180372	-2.58222626449294	4	92.3841
Lrfn4	ENSG00000173621	LRFN4	-0.336798259053433	6.14544789370742	-3.15810090330282	0.00873975101857284	0.0915412466180372	-2.63065191789366	19	96.8504
Traip	ENSG00000183763	TRAIP	-0.400350976064566	3.08811466872039	-3.15780092388241	0.0087445056149682	0.0915412466180372	-2.42428299250608	9	79.3177
Timm44	ENSG00000104980	TIMM44	-0.233142930488249	5.81715452425723	-3.15741649533091	0.00875060253025347	0.0915412466180372	-2.62254770865324	8	89.6018
Ube2f	ENSG00000184182	UBE2F	0.259260332332343	4.9071176539015	3.15481757809465	0.00879193338871526	0.0918369522344773	-2.57713962999859	1	96.7568
Wwtr1	ENSG00000018408	WWTR1	0.349039567107801	4.84874669616594	3.1509333852557	0.00885407216796541	0.0923488089652786	-2.57921040908925	3	90.5
Hnrnph1	ENSG00000169045	HNRNPH1	0.542187548297728	5.83298825244318	3.14440715942738	0.00895947865237588	0.0930343294976153	-2.64168092864944	11	99.7773
Fkbp15	ENSG00000119321	FKBP15	-0.241991277321074	5.73733088523458	-3.14440585927642	0.00895949977720007	0.0930343294976153	-2.64216342410226	4	79.7375
Fabp5	ENSG00000164687	FABP5	-0.290012942703483	7.72165218658105	-3.14273502687598	0.00898668904545823	0.0931393924168936	-2.65400830308149	3	80
Elavl1	ENSG00000066044	ELAVL1	0.318317431949741	6.50759991664259	3.14153781155224	0.00900622243639125	0.0931393924168936	-2.66346942843989	8	98.4663
Uggt1	ENSG00000136731	UGGT1	0.21138785755815	7.10631821266646	3.14134545474338	0.00900936486610385	0.0931393924168936	-2.66435999543145	1	90.5466
Ankrd29	ENSG00000154065	ANKRD29	0.521161753519823	4.52298378028923	3.13978636085397	0.00903487584173755	0.0932200355165342	-2.57260492119393	18	96.0133
Oscp1	ENSG00000116885	OSCP1	-0.277448968817558	5.50961212907704	-3.13916358395578	0.00904508652954714	0.0932200355165342	-2.64123697787556	4	86.8074
Nkrf	ENSG00000186416	NKRF	0.32884147423585	5.48122308673236	3.13697985908144	0.00908098177493275	0.0932200355165342	-2.64103197521721	X	92.766
Cd164	ENSG00000135535	CD164	0.376043477098704	5.67835029186336	3.1369028065855	0.00908225095894049	0.0932200355165342	-2.6500500916091	10	57.3604
Trex1	ENSG00000213689	TREX1	-0.326492996710674	2.85356472756759	-3.1368289206287	0.00908346815296642	0.0932200355165342	-2.44116003901846	9	62.6016
Ndufb10	ENSG00000140990	NDUFB10	-0.368633872431886	6.55179520989287	-3.1316707603809	0.00916885188557076	0.0938190325356664	-2.68246650864792	17	80.814
Phpt1	ENSG00000054148	PHPT1	-0.333456059789818	4.52383825396802	-3.12806125827088	0.00922908196418677	0.0938190325356664	-2.59740998924211	2	82.4
Caprin1	ENSG00000135387	CAPRIN1	0.20709855205887	8.42617660805832	3.12804970119847	0.00922927545175379	0.0938190325356664	-2.66741589438449	2	96.756
Igfbp3	ENSG00000146674	IGFBP3	-0.571454683501072	5.17318805341968	-3.1275837354978	0.00923708002336478	0.0938190325356664	-2.64230516275922	11	80.1347
Hist1h4f	ENSG00000276180	HIST1H4I	-0.488692770455661	5.52972772488566	-3.12727033414276	0.00924233300497604	0.0938190325356664	-2.66260241526114	13	100
Vrk1	ENSG00000100749	VRK1	-0.601728103074003	4.23294620390525	-3.12598932029642	0.00926383570028323	0.0938190325356664	-2.57674295933302	12	87.1212
Zfp213	ENSG00000085644	ZNF213	0.312473985117395	3.68326018457954	3.12530230045924	0.0092753885945827	0.0938190325356664	-2.52659044829849	17	70.8061
Bcas2	ENSG00000116752	BCAS2	-0.284736990874393	5.60664152477324	-3.12439027860876	0.00929074758160172	0.0938190325356664	-2.67137371033023	3	100
Kbtbd11	ENSG00000176595	KBTBD11	-0.205268226394684	7.36221437734549	-3.12426590062093	0.00929284416854982	0.0938190325356664	-2.69159780172929	8	80.8989
Anxa11	ENSG00000122359	ANXA11	0.785096472044144	2.25862298118233	3.12214147269764	0.00932872857138363	0.0938195658601918	-2.43160030562596	14	92.8713
Ctbp2	ENSG00000175029	CTBP2	0.632343434669598	4.66965174681794	3.11713509781132	0.00941384693877299	0.0945403553660028	-2.62131937189942	7	88.0203
Slc38a2	ENSG00000134294	SLC38A2	0.526248117530917	6.64016201472733	3.11463932159151	0.0094565723999183	0.0947356518223417	-2.71008027227272	15	88.7352
Susd1	ENSG00000106868	SUSD1	-0.393560959377149	4.31248111852633	-3.11383826385304	0.00947032722589241	0.0947356518223417	-2.60467991094558	4	70.0132
Pou3f1	ENSG00000185668	POU3F1	-0.63451257824231	4.19855449855044	-3.11293738783487	0.00948582012939009	0.0947356518223417	-2.59558699748763	4	98.8913
Amigo2	ENSG00000139211	AMIGO2	0.660677802406728	3.5931488130092	3.11234057409891	0.00949609796993091	0.0947356518223417	-2.5363200661734	15	87.5479
Tmem175	ENSG00000127419	TMEM175	-0.295442094606915	4.89836866895918	-3.11120955110737	0.00951560635507463	0.0947356518223417	-2.65323075966825	5	80.3571
Fem1a	ENSG00000141965	FEM1A	-0.264403170560264	7.13399158932617	-3.11060155614745	0.00952611002360718	0.0947356518223417	-2.71802916359674	17	89.0882
Zfp775	ENSG00000196456	ZNF775	-0.502873021690976	2.90990567391499	-3.11008933444492	0.00953496819817134	0.0947356518223417	-2.48853414116059	6	75.419
Wdr34	ENSG00000119333	WDR34	-0.324398064700686	5.46697732977961	-3.10933366184478	0.00954805169631223	0.0947356518223417	-2.69071438101729	2	82.8358
Adcy9	ENSG00000162104	ADCY9	-0.32292562352567	6.49580244676222	-3.10895706369036	0.0095545787679088	0.0947356518223417	-2.72153414424529	16	92.1656
Kctd13	ENSG00000174943	KCTD13	-0.449167746281293	5.27467739233305	-3.10784908498427	0.00957380798899504	0.0947543649774462	-2.68266011609518	7	94.2249
Syap1	ENSG00000169895	SYAP1	0.328637212287695	4.81924345761779	3.10729587507717	0.00958342367726742	0.0947543649774462	-2.65235509004428	X	84.0909
Ndst4	ENSG00000138653	NDST4	0.914672188314031	5.35230293296358	3.10326037991657	0.00965386245562539	0.0947922555449162	-2.68576813822948	3	95.8716
Glra2	ENSG00000101958	GLRA2	-0.562224239220122	5.21981523607798	-3.102987616802	0.0096586422774238	0.0947922555449162	-2.68766227185717	X	98.6726
Arsk	ENSG00000164291	ARSK	0.379482178241449	3.00104771030641	3.1020497041693	0.0096750962052371	0.0947922555449162	-2.5060153271828	13	80.7836
Acvr1c	ENSG00000123612	ACVR1C	0.414899408036431	5.20856693630928	3.10190737642223	0.00967759554890512	0.0947922555449162	-2.68595698281165	2	92.9006
Smpd3	ENSG00000103056	SMPD3	-0.558013371188896	6.07448430679258	-3.10018402575609	0.00970791013046046	0.0947922555449162	-2.72919083451007	8	91.2977
N4bp1	ENSG00000102921	N4BP1	0.298950055180753	5.00370786499244	3.09971565367237	0.00971616555923483	0.0947922555449162	-2.67789595411139	8	81.1384
Kctd1	ENSG00000134504	KCTD1	-0.269557071514291	4.72792272108869	-3.09937533317672	0.00972216841705368	0.0947922555449162	-2.66177428193602	18	100
Polr2e	ENSG00000099817	POLR2E	-0.339968145083532	5.21242655768207	-3.09861878012181	0.00973552653253294	0.0947922555449162	-2.69492976959298	10	98.5714
Pfkm	ENSG00000152556	PFKM	-0.255250734141567	8.80957810425072	-3.09820299286056	0.00974287577817065	0.0947922555449162	-2.71259204908966	15	89.6592
Zmym3	ENSG00000147130	ZMYM3	-0.250845772594458	6.96973211246101	-3.09785301515552	0.00974906614257944	0.0947922555449162	-2.74150952358203	X	95.3285
Atf4	ENSG00000128272	ATF4	0.433610627751798	6.79200368612834	3.09567179032124	0.00978773685982578	0.0948181130649002	-2.74407341937176	15	86.6097
Eng	ENSG00000106991	ENG	0.662503639638154	2.09332903166034	3.09280879498517	0.00983872940262275	0.0948181130649002	-2.47282615456678	2	70.9726
Eci2	ENSG00000198721	ECI2	-0.362784349861434	5.39989502347951	-3.0922636886927	0.00984846854432716	0.0948181130649002	-2.71665200313951	13	72.8426
Ncapd2	ENSG00000010292	NCAPD2	-0.36007535521217	4.25522474076881	-3.09108203537986	0.00986961392921043	0.0948181130649002	-2.63863794503639	6	86.0814
Cxxc5	ENSG00000171604	CXXC5	0.561197814050044	5.39041345570966	3.09097578683737	0.00987151746054247	0.0948181130649002	-2.71368947218334	18	92.8571
Abca9	ENSG00000154258	ABCA9	0.408437601995705	4.888979353631	3.0907179563218	0.00987613824803497	0.0948181130649002	-2.6850171362549	11	78.5098
Rhot2	ENSG00000140983	RHOT2	-0.341036039733192	5.70087732802995	-3.09049933793882	0.00988005799127197	0.0948181130649002	-2.73410304921759	17	85.1133
Slc25a16	ENSG00000122912	SLC25A16	-0.418436941828582	5.34550917824564	-3.09010322921902	0.00988716406227577	0.0948181130649002	-2.71734342870568	10	92.7711
Ddx49	ENSG00000105671	DDX49	-0.253368195421155	4.91310116337037	-3.08982467802183	0.00989216427131408	0.0948181130649002	-2.69097542977941	8	89.8551
Dnajb5	ENSG00000137094	DNAJB5	0.347710813714805	5.48418421050994	3.08979483949552	0.00989270004699675	0.0948181130649002	-2.72259602699565	4	74.6753
Trp53inp2	ENSG00000078804	TP53INP2	0.476145421428056	6.57694833713984	3.08757126820186	0.00993270853003345	0.0948181130649002	-2.75697975307016	2	85
Abcc9	ENSG00000069431	ABCC9	0.545404595373326	3.83925563329615	3.08701974935608	0.00994265716264405	0.0948181130649002	-2.60252216944509	6	96.7721
Ccdc28b	ENSG00000160050	CCDC28B	0.219754537423356	5.09132332283781	3.08665536922341	0.00994923558128123	0.0948181130649002	-2.7064442814324	4	73.444
Jam2	ENSG00000154721	JAM2	0.654752949426617	5.44508901577537	3.08568574124568	0.00996676235014424	0.0948181130649002	-2.72467245149127	16	69.5513
Egln3	ENSG00000129521	EGLN3	0.522226457210877	2.65880023219415	3.08455652807052	0.00998721296154178	0.0948769529592748	-2.51032887230749	12	96.6527
Ikbip	ENSG00000166130	IKBIP	0.318026125090614	4.18694940016666	3.08041533361787	0.010062574562896	0.0951727686432899	-2.64779377720368	10	77.1883
Hrh3	ENSG00000101180	HRH3	-0.502781783397682	4.81826208751253	-3.07996200199276	0.010070859021404	0.0951727686432899	-2.70115704740466	2	94.1573
Rps6ka4	ENSG00000162302	RPS6KA4	-0.335137169287879	4.84157139739843	-3.07964627848527	0.0100766328039768	0.0951727686432899	-2.70359851757427	19	96.114
Gpr34	ENSG00000171659	GPR34	0.37559314365123	4.69541651349508	3.07896175372395	0.0100891624816386	0.0951727686432899	-2.69151259864038	X	89.7638
Nid1	ENSG00000116962	NID1	0.802097418814038	4.53949004822405	3.07802455731172	0.0101063425688936	0.0951727686432899	-2.67561933485184	13	85.2446
Entpd6	ENSG00000197586	ENTPD6	-0.399154629653582	6.31699174214163	-3.07715655336837	0.0101222805485249	0.0951727686432899	-2.77448812650966	2	82.2314
Hmg20b	ENSG00000064961	HMG20B	0.385518570281315	2.48142387642344	3.07526281685965	0.0101571405911969	0.0953317979394688	-2.51596911637948	10	93.6908
Traf2	ENSG00000127191	TRAF2	0.379236558379325	3.59337093096141	3.0724000755376	0.0102100678407535	0.0955962175261984	-2.60598266868615	2	86.8263
Alms1	ENSG00000116127	ALMS1	0.32939461893407	5.40040080572963	3.07150814266016	0.0102266148559657	0.0955962175261984	-2.74986679861748	6	45.6574
Fbxo28	ENSG00000143756	FBXO28	0.247495468162383	6.1502475612983	3.07080344461741	0.0102397074114719	0.0955962175261984	-2.78101456866272	1	94.837
Fgf9	ENSG00000102678	FGF9	0.347708118209708	4.28891883790164	3.06670738926464	0.0103161427176356	0.0959682033140368	-2.67957263033809	14	99.5192
Tinf2	ENSG00000092330	TINF2	-0.309773778216452	3.385933501193	-3.06631586375725	0.0103234788756241	0.0959682033140368	-2.60071749963494	14	60.5322
N4bp2l1	ENSG00000139597	N4BP2L1	-0.411342016578502	4.37717292039365	-3.06562106075331	0.0103365105895153	0.0959682033140368	-2.69217033041075	5	82.3045
Slc7a11	ENSG00000151012	SLC7A11	0.494277123280514	6.89524621280527	3.06505742609335	0.0103470942781577	0.0959682033140368	-2.79690635880369	3	89.2216
Cuta	ENSG00000112514	CUTA	0.392380171438296	2.99177791835061	3.0650193487165	0.010347809672015	0.0959682033140368	-2.56552214541428	17	76.7677
Tro	ENSG00000067445	TRO	-0.266390916648994	8.21386533217953	-3.06359781176067	0.0103745530227701	0.0960894608122273	-2.78280252887032	X	72.1174
Cacng2	ENSG00000166862	CACNG2	0.764832866742018	3.31874677726776	3.0606661995357	0.0104299253001732	0.0964752124006801	-2.59622563966537	15	98.7616
Drd5	ENSG00000169676	DRD5	-0.654832250810164	2.30109574124629	-3.05775061356254	0.0104852899206636	0.0966801319400027	-2.53591774301791	5	82.8092
Kbtbd4	ENSG00000123444	KBTBD4	-0.222277509049241	5.32881519504708	-3.0549980066653	0.0105378311199052	0.0966801319400027	-2.77696663830358	2	99.0637
Pink1	ENSG00000158828	PINK1	-0.367661446912175	8.73265574118542	-3.05487706053311	0.0105401457819251	0.0966801319400027	-2.78889375180083	4	81.4114
Pdia6	ENSG00000143870	PDIA6	0.327438904222459	7.16200294136312	3.05456496393148	0.0105461210373949	0.0966801319400027	-2.81434330276043	12	83.3333
Kif22	ENSG00000079616	KIF22	-0.596771397877966	1.92643372453385	-3.05427999329065	0.0105515799290149	0.0966801319400027	-2.52931894471603	7	81.6541
Fahd2a	ENSG00000115042	FAHD2A	-0.289018101507985	4.48908787657435	-3.05387292641586	0.01055938262557	0.0966801319400027	-2.72146747730032	2	85.6688
Ino80c	ENSG00000153391	INO80C	-0.343248920420052	4.51487443737072	-3.05154418045563	0.0106041319935767	0.0966801319400027	-2.72748723878567	18	76.3158
Enpp1	ENSG00000197594	ENPP1	0.883211428172544	1.88863348318234	3.0511838195373	0.0106110737457971	0.0966801319400027	-2.53224813471792	10	78.8108
Sdc1	ENSG00000115884	SDC1	0.669554837432701	2.05219182533931	3.05037493795711	0.0106266721546754	0.0966801319400027	-2.53736366078853	12	75.8064
Odf2	ENSG00000136811	ODF2	-0.305848092025742	5.99966638324817	-3.0496086974505	0.0106414695534399	0.0966801319400027	-2.81530894253106	2	93.0036
Zfp330	ENSG00000109445	ZNF330	-0.281206546615405	5.54860957614352	-3.0487226661943	0.0106586061604077	0.0966801319400027	-2.79960986776272	8	94.6875
Bola2	ENSG00000183336	BOLA2	-0.341453422253409	4.64413427298984	-3.04856266532998	0.0106617036728797	0.0966801319400027	-2.74262148572642	7	49.3421
Rnd3	ENSG00000115963	RND3	0.646094967910279	5.16938572046899	3.04773241852962	0.0106777912571047	0.0966801319400027	-2.77487828200486	2	100
Hook1	ENSG00000134709	HOOK1	-0.24971364244337	6.22633921850216	-3.04766690729358	0.0106790616987848	0.0966801319400027	-2.82413103574964	4	92.5824
Samd4	ENSG00000020577	SAMD4A	0.369856920568626	4.88678173720601	3.04732683345475	0.0106856591026223	0.0966801319400027	-2.75970466188676	14	94.429
Cltb	ENSG00000175416	CLTB	-0.384486800700706	7.13015598683319	-3.04663616981422	0.0106990705409145	0.0966801319400027	-2.82908920725013	13	86.0262
Pomgnt1	ENSG00000085998	POMGNT1	-0.245752527669929	6.26214613854126	-3.04621171933029	0.0107073210004374	0.0966801319400027	-2.82732883942441	4	83.6898
Thtpa	ENSG00000259431	THTPA	-0.234416311963178	5.66023998485386	-3.04609419540746	0.010709606559086	0.0966801319400027	-2.80932190142548	14	70.4348
Zfp770	ENSG00000198146	ZNF770	0.337964671163841	4.81355750881122	3.04542500528207	0.0107226300591938	0.0966801319400027	-2.75798052559332	2	76.2663
Cgnl1	ENSG00000128849	CGNL1	0.524348023562837	4.25747156019333	3.04519377626726	0.0107271338444756	0.0966801319400027	-2.71114816682549	9	82.5653
Fancf	ENSG00000183161	FANCF	-0.443361721081537	2.37164778608065	-3.04447403018623	0.0107411649506603	0.0966826375893431	-2.56037086490223	7	46.7914
Slc6a15	ENSG00000072041	SLC6A15	-0.296087816288589	5.48976107364846	-3.04183756562855	0.0107927194046225	0.0966891752233357	-2.80859397669091	10	91.3699
Lman2	ENSG00000169223	LMAN2	0.187999116717537	6.61617147466923	3.03962887268817	0.0108361005699348	0.0966891752233357	-2.84194540780251	13	93.8202
Adam15	ENSG00000143537	ADAM15	-0.353951668896643	5.4377887924028	-3.03889405368285	0.0108505720651183	0.0966891752233357	-2.81093223008903	3	80.1854
Kiss1r	ENSG00000116014	KISS1R	-0.35538648264366	2.73212044114222	-3.03843461711354	0.0108596300625911	0.0966891752233357	-2.5917251336416	10	82.1608
Mapk8ip2	ENSG00000008735	MAPK8IP2	-0.313102156876287	7.86845306479845	-3.0370417597888	0.0108871373618415	0.0966891752233357	-2.83484460271616	15	87.0146
Cpt1c	ENSG00000169169	CPT1C	-0.290255977195426	6.06215188996846	-3.03677449007822	0.0108924236314054	0.0966891752233357	-2.83926772226929	7	83.3126
Slc25a37	ENSG00000147454	SLC25A37	0.344628545207859	3.65150872877413	3.03673598102615	0.0108931855062707	0.0966891752233357	-2.67166074362991	14	91.4201
Pgrmc2	ENSG00000164040	PGRMC2	-0.254811000902882	5.93520174511955	-3.03234026145521	0.0109805048190962	0.0973413258350113	-2.84335033691572	3	79.3522
Klhl14	ENSG00000197705	KLHL14	0.93676903784055	2.64205560087451	3.03106963780413	0.0110058761340472	0.0974433611832824	-2.59155170476043	18	99.2038
Rtkn	ENSG00000114993	RTKN	-0.490448974505836	5.23059090924808	-3.02856190602604	0.0110561225894149	0.0977651012767305	-2.81679001482605	6	86.5009
Uhrf2	ENSG00000147854	UHRF2	0.205180108493435	6.03540208850468	3.02644451685145	0.0110987273904574	0.0979572140578603	-2.85526001164278	19	90.6484
Cep290	ENSG00000198707	CEP290	0.327889890389899	4.52458058657192	3.02609791671483	0.0111057171639573	0.0979572140578603	-2.76895588406935	10	87.4143
Zfp800	ENSG00000048405	ZNF800	0.304627548900147	4.18462914148432	3.02520000485641	0.0111238456466265	0.0979941613135085	-2.74141599128602	6	94.2771
Psmd4	ENSG00000159352	PSMD4	-0.244955324926098	7.26042216125976	-3.02367549051693	0.011154693119396	0.0981429222439311	-2.86755820883429	3	96.0212
Ube2j2	ENSG00000160087	UBE2J2	-0.578332968086452	4.0931335459345	-3.02234258169797	0.0111817340167026	0.0981746224123219	-2.74054957454252	4	88.7273
Lrch3	ENSG00000186001	LRCH3	0.468771366504587	4.7583653423013	3.02212143875432	0.0111862267393171	0.0981746224123219	-2.79252428564115	16	86.9382
Uqcrc1	ENSG00000010256	UQCRC1	-0.24321693451585	8.42441029130263	-3.02013070058846	0.0112267521630438	0.0982848836441715	-2.85437438999702	9	88.5417
Zfp354b	ENSG00000178338	ZNF354B	0.455448676134206	1.98963045170378	3.01796061649029	0.0112710965913973	0.0985503703215015	-2.58612668990037	11	81.5359
Spag7	ENSG00000091640	SPAG7	-0.279959233837776	4.50027036350073	-3.01551307246019	0.0113213219457841	0.0988665542068581	-2.78786897151956	11	96.9163
Lepr	ENSG00000116678	LEPR	0.702940172562927	3.12382636510065	3.01111014642597	0.0114122397977259	0.0993972969521823	-2.66177122032365	4	75.4506
Tnfaip8	ENSG00000145779	TNFAIP8	0.575482853288983	3.21705231457148	3.0088229988597	0.0114597570941433	0.0993972969521823	-2.67450212267994	18	85.7143
Tle4	ENSG00000106829	TLE4	-0.374146390136387	5.88339282666931	-3.00742351453778	0.0114889304153789	0.0993972969521823	-2.88476976768477	19	95.6522
Psap	ENSG00000197746	PSAP	-0.231587184331653	10.3257489138648	-3.00586430100966	0.0115215212512735	0.0993972969521823	-2.84286453280241	10	67.1756
St6galnac5	ENSG00000117069	ST6GALNAC5	-0.386882447823758	4.84862329172023	-3.00460509254779	0.0115479090947705	0.0993972969521823	-2.83283754847977	3	90.4762
Guf1	ENSG00000151806	GUF1	-0.26145239772536	6.17051103069262	-3.00374174490819	0.011566036375164	0.0993972969521823	-2.89916159760674	5	87.4439
Nbeal1	ENSG00000144426	NBEAL1	0.293024634029677	6.34636365031034	3.00245362658089	0.0115931354775173	0.0993972969521823	-2.90301710424041	1	90.2004
Unc119b	ENSG00000175970	UNC119B	0.355527376595565	4.71234143672909	3.00124156258477	0.0116186927736238	0.0993972969521823	-2.82603572342685	5	90.4382
Abcb7	ENSG00000131269	ABCB7	0.3828198798401	5.78637080180014	3.00122076540358	0.0116191317913041	0.0993972969521823	-2.88933997037263	X	91.1023
Kif2a	ENSG00000068796	KIF2A	0.521247396748323	6.49702053878611	2.99929638018615	0.0116598267038789	0.0993972969521823	-2.90911737029758	13	94.086
Meis1	ENSG00000143995	MEIS1	1.58967973709987	3.27969988148835	2.99925253018189	0.0116607556638143	0.0993972969521823	-2.67868834766887	11	97.1795
Slc39a8	ENSG00000138821	SLC39A8	0.456875637596315	2.74313591713736	2.99921099994549	0.011661635548094	0.0993972969521823	-2.6531762599585	3	89.3478
Chpf	ENSG00000123989	CHPF	-0.289437581107065	5.94539852889951	-2.99872933522335	0.0116718452531614	0.0993972969521823	-2.90189035721169	1	94.1936
Fbln5	ENSG00000140092	FBLN5	0.817044901711568	2.48804877780734	2.99822743470971	0.0116824934357915	0.0993972969521823	-2.63658569842479	12	94.1964
Ankrd34c	ENSG00000235711	ANKRD34C	0.694436720858687	3.25389478829856	2.99584028952578	0.0117332720711132	0.0993972969521823	-2.69768321627894	9	89.7196
Snx30	ENSG00000148158	SNX30	-0.293918920876405	6.75202784144414	-2.99576206040545	0.0117349398808467	0.0993972969521823	-2.91930993829257	4	95.4233
Ptpre	ENSG00000132334	PTPRE	-0.502300165682371	4.96375264487876	-2.99553592786435	0.011739762263141	0.0993972969521823	-2.85627394515301	7	93.1429
Wdr78	ENSG00000152763	WDR78	0.360093945468392	3.44715996631826	2.99533315672019	0.0117440881439477	0.0993972969521823	-2.72080434576785	4	70.7547
Lgr4	ENSG00000205213	LGR4	0.571753540404566	5.50412119633924	2.99533119700126	0.0117441299600207	0.0993972969521823	-2.88461649735935	2	92.9548
Vegfa	ENSG00000112715	VEGFA	0.339791578141901	5.63372864120372	2.99505434921209	0.0117500387821201	0.0993972969521823	-2.89371494373803	17	80.3398
Dcn	ENSG00000011465	DCN	1.18289819725328	3.9931523719941	2.99468655260201	0.0117578933595017	0.0993972969521823	-2.76134432182225	10	80.5014
Drap1	ENSG00000175550	DRAP1	-0.378686925524616	7.02036398947893	-2.99440743204432	0.0117638577086685	0.0993972969521823	-2.92067749751097	19	93.1707
Rcc2	ENSG00000179051	RCC2	-0.271822257403503	6.21528981976706	-2.9928312124251	0.0117975959691416	0.0995626976112527	-2.91900895393529	4	95.977
Ppp2r5d	ENSG00000112640	PPP2R5D	-0.377853422010531	6.60928557392084	-2.99091176796701	0.0118388119399698	0.0997907321222513	-2.9272620540288	17	95.8472
Stk4	ENSG00000101109	STK4	0.213453638535912	5.55045744946845	2.98929457210779	0.0118736498923677	0.0998670581874348	-2.90065287866326	2	97.3306
Fmr1	ENSG00000102081	FMR1	0.274930342460882	6.3735001428246	2.98906020491434	0.0118787072029243	0.0998670581874348	-2.92677147535799	X	93.6709
Thbd	ENSG00000178726	THBD	0.673662327959274	4.39729138841535	2.98785761991987	0.0119046912906997	0.0998670581874348	-2.81895923277508	2	67.8261
Trim35	ENSG00000104228	TRIM35	-0.26763041032638	8.21156875265942	-2.98699975302217	0.0119232619426305	0.0999036284667482	-2.91543306555862	14	81.7444
Fam84b	ENSG00000168672	FAM84B	0.388225224458649	3.64224179297835	2.98310639151945	0.0120079092919746	0.100116909932368	-2.75990949203719	15	92.5806
Gpr153	ENSG00000158292	GPR153	0.454429248482337	4.89095600034284	2.98231452874569	0.0120251991706917	0.100116909932368	-2.8707219459504	4	86.2069
Gtf2a1	ENSG00000165417	GTF2A1	0.344049147195466	5.81668775149494	2.98204810313082	0.0120310220363603	0.100116909932368	-2.92406509485705	12	96.8085
Tigd2	ENSG00000180346	TIGD2	-0.289201640242155	5.08826681486233	-2.98143451885197	0.0120444429871598	0.100116909932368	-2.88895222836033	6	88.1905
Ddit4	ENSG00000168209	DDIT4	-0.432856286661463	5.37396712010028	-2.9812852837525	0.0120477094813205	0.100116909932368	-2.90678590187319	10	90.5172
Slc2a1	ENSG00000117394	SLC2A1	-0.456168048686463	7.01764984699248	-2.98116980784813	0.012050237655725	0.100116909932368	-2.94353637582174	4	97.1545
Smarcd3	ENSG00000082014	SMARCD3	-0.37201962858749	6.03034478139655	-2.98085189731819	0.0120572005864616	0.100116909932368	-2.93526576929511	5	99.793
Fbxo30	ENSG00000118496	FBXO30	0.482378150583269	4.3685280505603	2.97886248657884	0.0121008647223264	0.100116909932368	-2.83439013815395	10	86.9799
Fbxl6	ENSG00000271698		-0.265286806877103	4.02584425053615	-2.97848411762593	0.0121091871989123	0.100116909932368	-2.80889383242421	15	80.7692
Rpusd3	ENSG00000156990	RPUSD3	-0.380597169603772	2.65115688722416	-2.97834964664082	0.0121121463598559	0.100116909932368	-2.68259965708409	6	70.9402
Irf7	ENSG00000185507	IRF7	-1.28555770505626	1.24770569655678	-2.97795860194767	0.0121207557885967	0.100116909932368	-2.64148176927502	7	60.0775
Adam19	ENSG00000135074	ADAM19	0.598424793576307	4.67518709430057	2.97585741203128	0.012167121782326	0.100116909932368	-2.86384003499992	11	83.878
Ppp1r9a	ENSG00000158528	PPP1R9A	-0.315326091368879	8.7359030367923	-2.97394809785134	0.012209407947292	0.100116909932368	-2.92869449030228	6	71.179
Rasa4	ENSG00000170667	RASA4B	1.0413289052029	2.06411219465129	2.97392496685969	0.012209921138761	0.100116909932368	-2.65438023631876	5	86.3937
Ano8	ENSG00000074855	ANO8	-0.264952917733006	6.40861943404852	-2.97362990388047	0.0122164693967498	0.100116909932368	-2.95549469011677	8	75.4058
Ttc9	ENSG00000133985	TTC9	-0.269592263593998	4.57946878315161	-2.97320807632106	0.0122258370242061	0.100116909932368	-2.86650033116943	12	88.2883
Psmd9	ENSG00000110801	PSMD9	-0.242763008448241	4.96716168332658	-2.97292334482237	0.0122321641967006	0.100116909932368	-2.89547733458809	5	83.8565
Ppp1r15a	ENSG00000087074	PPP1R15A	-0.367179576881992	3.07401119817203	-2.97286105007629	0.0122335489195338	0.100116909932368	-2.72609655095944	7	44.5104
Rnf182	ENSG00000180537	RNF182	0.383266255148321	3.06083080365892	2.97139132067113	0.0122662645258378	0.100207908300478	-2.72401693563214	13	98.3806
Serpinb9	ENSG00000170542	SERPINB9	0.35731287286275	3.64933616997166	2.97094863400136	0.0122761357359265	0.100207908300478	-2.78112131865273	13	68.617
Tbccd1	ENSG00000113838	TBCCD1	0.332050912511745	3.34858739220168	2.97043173124982	0.0122876719249179	0.100207908300478	-2.75283246629758	16	82.4057
Ndufa3	ENSG00000170906	NDUFA3	-0.280968063778735	6.55761186315172	-2.96980443355473	0.0123016864954446	0.100207908300478	-2.96358113506204	7	79.7619
Actr5	ENSG00000101442	ACTR5	-0.475692668808139	2.91482489356485	-2.96895974705338	0.0123205831048043	0.100245678042415	-2.71839094346412	2	89.1269
Rrp1	ENSG00000160214	RRP1	-0.323611589297238	8.36596201548676	-2.9650459443846	0.0124085197920766	0.100632890936559	-2.95064795533732	10	61.8221
Acvr1	ENSG00000115170	ACVR1	0.634966830814907	4.05110022930618	2.96493072379322	0.0124111181185101	0.100632890936559	-2.82654496427819	2	98.4283
Rnaset2b	ENSG00000026297	RNASET2	-0.518486886027545	1.97968335891465	-2.961143835952	0.0124968199102622	0.101044840186345	-2.67419675049809	17	68.3594
Senp7	ENSG00000138468	SENP7	0.29414191197007	5.0694497625525	2.96084790858218	0.0125035420275046	0.101044840186345	-2.92099840931316	16	68.5714
Lars2	ENSG00000011376	LARS2	-2.44829418143638	6.0636402739895	-2.96038281757663	0.0125141140915062	0.101044840186345	-2.94667317376396	9	86.4895
Larp6	ENSG00000166173	LARP6	-0.458396585229808	5.57163121618683	-2.96014961019916	0.0125194185395868	0.101044840186345	-2.9535741387786	9	91.2424
Mctp1	ENSG00000175471	MCTP1	-0.795691239921011	6.71856107510703	-2.95906445949136	0.0125441306175655	0.101106715418039	-2.98177159193451	13	66.967
Kcnj10	ENSG00000177807	KCNJ10	0.749948159468235	5.57776868044877	2.95855060285533	0.0125558496912376	0.101106715418039	-2.94961840555964	1	99.2084
Sntb2	ENSG00000168807	SNTB2	-0.31710220366106	4.01910449219961	-2.95364374837042	0.0126683098713383	0.101818605393667	-2.85021149711013	8	92.7778
Hapln1	ENSG00000145681	HAPLN1	0.467602883674211	4.81729797362407	2.95185316949212	0.0127095989382186	0.10186146887096	-2.9176425779221	13	96.3277
Il10rb	ENSG00000243646	IL10RB	0.304220201717504	3.15893183288641	2.95176794499738	0.0127115674917073	0.10186146887096	-2.76559811135798	16	68.9231
Gtf2f1	ENSG00000125651	GTF2F1	-0.259262239613022	5.95875892411777	-2.95073151307017	0.0127355319115362	0.10186146887096	-2.98536565542654	17	91.4894
Dolk	ENSG00000175283	DOLK	-0.269308453241363	5.21371701354621	-2.95068660964929	0.0127365711921957	0.10186146887096	-2.94986862026128	2	94.6097
Apex2	ENSG00000169188	APEX2	-0.34352853212659	2.83977730650105	-2.94972902039251	0.0127587546331099	0.10186146887096	-2.74330494665652	X	79.3436
Dph5	ENSG00000117543	DPH5	-0.269962295762329	3.82664855192046	-2.94856313368566	0.0127858157159109	0.10186146887096	-2.8399955969336	3	89.8246
Plcxd2	ENSG00000240891	PLCXD2	0.509378902579701	7.65907643202222	2.94850054693565	0.0127872700245554	0.10186146887096	-2.99136077393204	16	89.5082
Ccng1	ENSG00000113328	CCNG1	0.34687377889437	6.68979529749162	2.94738663452183	0.012813181383806	0.10186146887096	-3.00157959643274	11	91.8644
Kctd17	ENSG00000100379	KCTD17	-0.296950034190714	7.01364253342824	-2.94677689945398	0.012827387041705	0.10186146887096	-3.00335307795187	15	66.6667
Bag5	ENSG00000166170	BAG5	-0.220500967530126	5.86877275119671	-2.94567203834269	0.0128531683759659	0.10186146887096	-2.99117612471542	12	83.6066
Cpne4	ENSG00000196353	CPNE4	0.665755402470073	6.31146131450765	2.94555879417823	0.0128558137966619	0.10186146887096	-2.99830750963909	9	96.3478
Rabepk	ENSG00000136933	RABEPK	-0.343369551389411	4.80946059916538	-2.94548831522914	0.0128574604831564	0.10186146887096	-2.93141530042119	2	78.7634
Dhx29	ENSG00000067248	DHX29	0.231030858193503	5.16405192163102	2.94508341337554	0.0128669247962852	0.10186146887096	-2.95458284370894	13	90.8692
Edem3	ENSG00000116406	EDEM3	0.209917818118248	6.84965143958308	2.94268197590374	0.0129232003381535	0.101944943467852	-3.01045430934294	1	94.4206
Slc25a11	ENSG00000108528	SLC25A11	-0.257184476080576	7.16517636665711	-2.94249658404968	0.0129275550624707	0.101944943467852	-3.0093708373783	11	96.4968
Mphosph8	ENSG00000196199	MPHOSPH8	0.252461296752663	5.45581465383929	2.94188768093884	0.012941868106674	0.101944943467852	-2.97718077652478	14	77.6744
AI837181	ENSG00000175573	C11orf68	-0.435951287421588	5.56819474915495	-2.9416682752408	0.0129470294044391	0.101944943467852	-2.98539458352726	19	93.8567
Xylt2	ENSG00000015532	XYLT2	-0.29434038040969	5.2733043761863	-2.94154299573693	0.0129499774025248	0.101944943467852	-2.96932106010765	11	93.526
Mettl4	ENSG00000101574	METTL4	0.301901599432599	3.66550335602843	2.93850021541379	0.0130217848916229	0.102281153978707	-2.83766121654908	17	75.2119
Ecm2	ENSG00000106823	ECM2	0.582517403128267	2.08919560557021	2.93638162157873	0.0130720174372634	0.10230602536068	-2.71525925018338	13	72.103
Fam161b	ENSG00000156050	FAM161B	0.312491959453858	3.93467002214075	2.93637807568156	0.0130721016739899	0.10230602536068	-2.867856449621	12	64.507
Srrd	ENSG00000100104	SRRD	-0.367102452593804	3.0634188724059	-2.93591263587229	0.0130831634306265	0.10230602536068	-2.78559019498878	5	49.2625
Lias	ENSG00000121897	LIAS	-0.306729938441352	5.54704912311448	-2.93442201834514	0.0131186528911762	0.102469559531122	-2.99695866641398	5	90.3226
D8Ertd82e	ENSG00000275342		0.773888313045223	2.72217199202687	2.92665857295196	0.0133050525763131	0.103561834470641	-2.76584415103259	8	75.6046
Fermt3	ENSG00000149781	FERMT3	-0.51088656539511	2.81589390694124	-2.92661774073627	0.0133060399262954	0.103561834470641	-2.77861221657841	19	93.1034
Mtrf1	ENSG00000120662	MTRF1	-0.328709690782301	3.54675248634031	-2.92647775217347	0.0133094254987318	0.103561834470641	-2.84881458986608	14	81.7978
Smad3	ENSG00000166949	SMAD3	-0.276783818838854	5.77174156903063	-2.92614741970723	0.0133174178852182	0.103561834470641	-3.02133364794908	9	100
Mlycd	ENSG00000103150	MLYCD	-0.312091248077238	5.16016222169628	-2.92498849285669	0.0133454960795834	0.103603409095632	-2.99066602279206	8	88.0325
Angptl2	ENSG00000136859	ANGPTL2	0.59953729072993	2.84349740315331	2.92452639030281	0.0133567082917262	0.103603409095632	-2.77980917874831	2	95.3347
Dclk3	ENSG00000163673	DCLK3	-0.658237223518948	6.33780440896887	-2.92305479620113	0.0133924770879647	0.103603409095632	-3.04129174200392	9	72.0679
Ttc14	ENSG00000163728	TTC14	0.221019412200007	7.84161864172906	2.92232051762425	0.0134103603882341	0.103603409095632	-3.03380708918111	3	87.2727
Exosc8	ENSG00000120699	EXOSC8	-0.380162543954917	3.19491688072981	-2.92189388539675	0.0134207619516528	0.103603409095632	-2.82115122368856	3	92.029
Aatk	ENSG00000181409	AATK	-0.360746137596185	7.92614146988705	-2.92106276605338	0.0134410483411557	0.103603409095632	-3.03450875336199	11	67.7584
Idh3g	ENSG00000067829	IDH3G	-0.19759864872425	7.11163871337627	-2.92047545314908	0.0134554022659005	0.103603409095632	-3.04805331808923	X	95.1654
Taf5	ENSG00000148835	TAF5	0.380380590124202	3.59347165323214	2.91922056287108	0.0134861231654776	0.103631721989154	-2.86158036714891	19	96.875
Slc44a5	ENSG00000137968	SLC44A5	-0.35107565139894	3.795902449351	-2.91912104016296	0.0134885625751028	0.103631721989154	-2.88635047647672	3	68.4284
Col4a5	ENSG00000188153	COL4A5	0.620712951699539	4.49835441324069	2.9170342835089	0.0135398129796076	0.103798143815764	-2.94946657036443	X	91.2478
Cetn3	ENSG00000153140	CETN3	-0.307298744672136	5.9434938781636	-2.91643693282827	0.0135545196272157	0.103798143815764	-3.04417242106729	13	86.3874
Swap70	ENSG00000133789	SWAP70	0.414961418037335	4.38114029012474	2.91432110757822	0.0136067393811538	0.104048390290437	-2.94573722469978	7	95.0427
Zfand1	ENSG00000104231	ZFAND1	-0.33077593963661	3.91013230467444	-2.91391441124345	0.0136167998960813	0.104048390290437	-2.90654473089097	3	82.8358
Zfp30	ENSG00000120784	ZFP30	0.333452422714456	3.62091932503942	2.91262689174637	0.0136486985394399	0.104178895568804	-2.87586922083106	7	84.7784
Tmem216	ENSG00000187049	TMEM216	0.341981732947724	2.63623627460812	2.91065788082975	0.0136976258403346	0.104348377383329	-2.78826427198469	19	87.5862
Atic	ENSG00000138363	ATIC	0.287349007459716	4.18625645111217	2.9105388264534	0.0137005897973436	0.104348377383329	-2.93597435486254	1	90.8784
Zfp13	ENSG00000122386	ZNF205	-0.260431063993385	3.86192800928204	-2.9067090855138	0.0137962770849692	0.104787761185507	-2.91381324130261	17	68.5921
Gpr62	ENSG00000180929	GPR62	-0.523288888261098	3.18049945259928	-2.90602729626628	0.0138133817033914	0.104787761185507	-2.84567897416598	9	77.4457
Rbm34	ENSG00000188739	RBM34	-0.266380186202769	4.75470746561981	-2.90570033558162	0.0138215919565805	0.104787761185507	-2.99545038682952	8	70.2326
Krt77	ENSG00000189182	KRT77	-0.642946590846288	2.60809922559138	-2.90463371626659	0.0138484095654548	0.104787761185507	-2.79722290425618	15	73.0104
Pdik1l	ENSG00000175087	PDIK1L	0.210048866145664	5.10463784968226	2.90451027980547	0.0138515164367795	0.104787761185507	-3.02052952886183	4	99.4135
Syt9	ENSG00000170743	SYT9	0.896483429804873	2.71326635205707	2.90406929123323	0.0138626217217797	0.104787761185507	-2.79969410044394	7	97.556
Prmt5	ENSG00000100462	PRMT5	-0.180824360032059	5.9723991860854	-2.90273585211109	0.0138962554732548	0.104821012588552	-3.06868101206556	14	97.9592
Rhoq	ENSG00000119729	RHOQ	0.460299452595135	5.35925191472694	2.90271262029819	0.0138968421785758	0.104821012588552	-3.03734124699422	17	99.5122
Dgkh	ENSG00000102780	DGKH	-0.397133411563372	6.33093973387913	-2.90103651981736	0.0139392364453596	0.104928874122489	-3.07995096209252	14	86.4754
Rufy1	ENSG00000176783	RUFY1	-0.249203050295229	5.23484516521329	-2.9009671288915	0.0139409943598867	0.104928874122489	-3.03666023227147	11	91.2429
Rassf4	ENSG00000107551	RASSF4	1.51225664728276	2.64836317280285	2.89895456787874	0.0139920760347617	0.10520071300732	-2.79638755444279	6	79.4393
BC021891	ENSG00000143674		-0.605301347627589	2.31236595228485	-2.89570898771695	0.0140748476637158	0.105228778813644	-2.79154269187231	8	68.7259
Rasl11b	ENSG00000128045	RASL11B	0.745558794139093	5.16599515080793	2.89520516106254	0.0140877404717302	0.105228778813644	-3.03572232266328	5	93.9516
Rufy2	ENSG00000204130	RUFY2	0.239384702104251	5.71018479884671	2.89504029268531	0.0140919619763952	0.105228778813644	-3.07064811167659	10	89.7036
Tmem229a	ENSG00000234224	TMEM229A	0.414944970241908	6.30127206727734	2.89481283610952	0.0140977881447523	0.105228778813644	-3.08783659579389	6	79.7368
Dda1	ENSG00000130311	DDA1	-0.210176120537081	6.0634579398546	-2.89478969328023	0.014098381069731	0.105228778813644	-3.08502204171251	8	98.0392
Atp13a2	ENSG00000159363	ATP13A2	-0.274128660737008	7.81223093713628	-2.89470347019558	0.0141005903456226	0.105228778813644	-3.08208845292997	4	83.1356
Anxa2	ENSG00000182718	ANXA2	0.492094995977005	3.62025336701478	2.89295962048543	0.0141453469222174	0.105383551891688	-2.90669727991209	9	92.7171
Hsdl2	ENSG00000119471	HSDL2	0.434283375637387	4.74789165435863	2.89156303828551	0.0141812930250217	0.105383551891688	-3.01543104322606	4	83.0144
Icam5	ENSG00000105376	ICAM5	-0.420941166130731	8.76963296653586	-2.88985786535375	0.014225305522983	0.105504745398526	-3.07307121073223	9	84.3074
Nubp2	ENSG00000095906	NUBP2	-0.257214931370395	4.21279465599713	-2.88976842244861	0.0142276179094858	0.105504745398526	-2.97651515130889	17	83.3948
Dscr3	ENSG00000157538	DSCR3	0.210392650658514	5.77287010729502	2.88727443612976	0.0142922468162231	0.105872320688225	-3.08685660672983	16	91.5825
Eid2	ENSG00000176396	EID2	-0.277226574029496	5.62362097864918	-2.88559882234964	0.0143358330271001	0.105931286303758	-3.08485923171975	7	77.9661
Btbd6	ENSG00000184887	BTBD6	-0.28841709173499	4.92449475723002	-2.8853684149185	0.0143418367735916	0.105931286303758	-3.04260310313477	12	91.5464
Cnpy4	ENSG00000166997	CNPY4	0.269363729598983	3.77660236990981	2.88520332873025	0.0143461399821274	0.105931286303758	-2.93807549366106	5	79.8387
Col8a2	ENSG00000171812	COL8A2	1.0107181087572	2.11934348055422	2.88465348555639	0.0143604817312906	0.105931286303758	-2.79490281193046	4	94.0256
Cog6	ENSG00000133103	COG6	0.225829444309367	5.9744273078383	2.88269117300797	0.0144117821824401	0.10619827258981	-3.101995792638	3	91.0198
Zfp128	ENSG00000278129	ZNF8	0.295381405974713	3.69691490099541	2.88078279768652	0.0144618479959418	0.106455611408221	-2.93710748668635	7	73.3913
Otud7a	ENSG00000169918	OTUD7A	-0.366650339399635	5.78653700279349	-2.87952346586931	0.0144949813227384	0.106551055236808	-3.10224866499696	7	87.041
Arfip2	ENSG00000132254	ARFIP2	-0.220296744264627	6.76821252056651	-2.87824002027522	0.0145288270343032	0.106551055236808	-3.12278951300829	7	90.3743
Rnf220	ENSG00000187147	RNF220	-0.296119942518558	6.64259396142178	-2.87787263864044	0.0145385297560847	0.106551055236808	-3.12315796877108	4	97.8799
Xkr6	ENSG00000171044	XKR6	-0.707673886860963	2.3140365919545	-2.87756565015883	0.0145466424249427	0.106551055236808	-2.82003134976164	14	93.9158
Ccdc71	ENSG00000177352	CCDC71	-0.250204516879734	4.74363291264531	-2.87741602028691	0.0145505982744406	0.106551055236808	-3.04290638379561	9	69.8073
Tyms	ENSG00000176890	TYMS	-0.461874505015204	4.5398941315382	-2.87642457475979	0.0145768368136962	0.10663211956885	-3.02804362775408	5	87.8594
Npr1	ENSG00000169418	NPR1	1.93513720801922	1.90601677834372	2.87514484888349	0.0146107744810142	0.106658405772111	-2.79646373946596	3	90.8577
Arhgef15	ENSG00000198844	ARHGEF15	-0.436354490756563	3.63817019814731	-2.87442869563057	0.01462980088481	0.106686512617907	-2.94483521464907	11	85.2556
Zbtb22	ENSG00000236104	ZBTB22	-0.337695740774209	5.62881430805809	-2.87256937632735	0.0146793138318285	0.106794891355273	-3.10748019206039	17	86.4353
Fars2	ENSG00000145982	FARS2	-0.273537837733213	5.0542316060772	-2.8725277156786	0.0146804251513444	0.106794891355273	-3.07358561255228	13	85.1441
Fbxo38	ENSG00000145868	FBXO38	-0.238000273855145	6.51553294646185	-2.87145030051038	0.014709194933007	0.106794891355273	-3.13341859499634	18	94.2498
Sh2b1	ENSG00000178188	SH2B1	0.40525027761832	4.19354850042319	2.87131574005533	0.0147127919949428	0.106794891355273	-3.00143935937884	7	78.9683
Fubp3	ENSG00000107164	FUBP3	-0.276067348723738	5.58936810781546	-2.87102300010315	0.0147206205328488	0.106794891355273	-3.10828193389828	2	91.7832
Lst1	ENSG00000204482	LST1	-0.496836838481229	2.24001845691289	-2.86955962015473	0.0147598170140529	0.106936845293212	-2.82855021818235	17	47.1154
Xbp1	ENSG00000100219	XBP1	0.374289883941429	6.38712410105846	2.86915731365068	0.0147706109841186	0.106936845293212	-3.13381500033796	11	80.0766
Rnf219	ENSG00000152193	RNF219	0.372434462787314	3.22310963367179	2.86829722463009	0.0147937137734972	0.106950663543141	-2.9083666695521	14	80.854
Rad18	ENSG00000070950	RAD18	-0.372112147413403	2.3818156248585	-2.86791128552936	0.0148040921668999	0.106950663543141	-2.83995629079361	6	74.1414
Lhfp	ENSG00000183722	LHFP	0.384656334370852	5.58065501085961	2.86738854973156	0.0148181607769118	0.106950663543141	-3.11091465157849	3	97
Emilin1	ENSG00000138080	EMILIN1	0.633642361195413	2.15836129933912	2.86672858695034	0.0148359416801507	0.106969173304747	-2.82636034473731	5	86.7126
Rmnd5b	ENSG00000145916	RMND5B	-0.332470086788464	5.94627355366479	-2.86170969293331	0.0149718601118682	0.107756835607081	-3.13868621194489	11	97.7099
Hipk3	ENSG00000110422	HIPK3	0.215331521849164	7.17021057504132	2.86043788930021	0.0150064989959601	0.107756835607081	-3.15073130647636	2	88.9712
Dlc1	ENSG00000164741	DLC1	0.508178178806968	5.54502508645864	2.85817306056226	0.0150683818834651	0.108090787305031	-3.1236418933233	8	84.6204
Usp18	ENSG00000184979	USP18	-1.35066379738145	1.29997011142265	-2.85741896077848	0.0150890428755185	0.108128660478419	-2.81747639648138	6	70.4301
Stam2	ENSG00000115145	STAM2	0.450656789748451	3.73378105369366	2.85642364312567	0.0151163560465241	0.108210953009125	-2.97980795026177	2	86.4762
Srd5a3	ENSG00000128039	SRD5A3	-0.356730261843822	3.76946719684445	-2.85587937343265	0.0151313125478325	0.108210953009125	-2.98957621450959	5	80.8176
Fmnl1	ENSG00000184922	FMNL1	0.586569261862115	3.48904937824396	2.85449886997217	0.0151693148917913	0.108372478521078	-2.95535717130564	11	88.1818
Tspyl2	ENSG00000184205	TSPYL2	-0.427268269075341	6.29601326865381	-2.85388583443231	0.0151862209507274	0.108376793035823	-3.16074550085085	X	72.1501
Hira	ENSG00000100084	HIRA	-0.2301905732294	6.11360712025269	-2.85335946385358	0.0152007519794196	0.108376793035823	-3.15781875144855	16	95.7719
Nup205	ENSG00000155561	NUP205	0.225451552131951	5.83312503530392	2.85230655877266	0.015229860155672	0.108437208217381	-3.14941272633105	6	93.2406
Hsd17b12	ENSG00000149084	HSD17B12	0.211028376079435	5.76756594146942	2.85193750261687	0.0152400760705269	0.108437208217381	-3.1475418166304	2	79.8077
Stk32c	ENSG00000165752	STK32C	-0.362397157754407	6.82141553405181	-2.85041974521422	0.0152821612442071	0.108561914553217	-3.1707582599135	7	89.9177
Zw10	ENSG00000086827	ZW10	0.367172248008467	3.39381146192855	2.84974027611511	0.0153010394271016	0.108561914553217	-2.95641712573661	9	86.0077
Tprgl	ENSG00000158109	TPRG1L	-0.294194369707754	7.27054530692043	-2.84844251767071	0.01533716058753	0.108561914553217	-3.17064696925102	4	90.8088
Klhl25	ENSG00000183655	KLHL25	0.340918900056057	4.10360291854523	2.8483872640754	0.0153387003727355	0.108561914553217	-3.03206236575559	7	94.9066
Mtx1	ENSG00000173171	MTX1	-0.357676273585555	5.29674584255561	-2.84728834039943	0.0153693567538783	0.108561914553217	-3.13274207513743	3	74.0343
Trmt2b	ENSG00000188917	TRMT2B	0.514444228383193	3.97773435538704	2.84727994441504	0.0153695912092375	0.108561914553217	-3.01893751799822	X	74.4048
Rbm22	ENSG00000086589	RBM22	-0.248482462080075	4.60715326756198	-2.84726991387853	0.015369871313648	0.108561914553217	-3.08344200831537	18	100
Eif2s3x	ENSG00000130741	EIF2S3	-0.41074436485296	7.63047515474283	-2.84565271805901	0.0154150983501642	0.108561914553217	-3.16986712634057	X	99.5763
Zfp420	ENSG00000197050	ZNF420	0.23413209769996	4.78800602668504	2.84475879726146	0.0154401549075935	0.108561914553217	-3.10019644810371	7	69.4767
Armc9	ENSG00000135931	ARMC9	-0.201803963199402	5.09297151091992	-2.84378584887265	0.0154674727162841	0.108561914553217	-3.12533983400416	1	85.5746
Zfp653	ENSG00000161914	ZNF653	-0.317507895326732	4.25482601253207	-2.84336261704381	0.0154793709641161	0.108561914553217	-3.05901196278281	9	92.5203
Zbtb40	ENSG00000184677	ZBTB40	0.36042778313642	3.56402329725378	2.84330012499213	0.0154811285653126	0.108561914553217	-2.98497941035515	4	79.0153
Kcnt1	ENSG00000107147	KCNT1	-0.351932192351462	6.34349699400942	-2.84267243351283	0.0154987935404776	0.108561914553217	-3.18097878227407	2	86.1538
Plat	ENSG00000104368	PLAT	-0.386789894542896	6.86873627539975	-2.84262184936236	0.0155002179923175	0.108561914553217	-3.18406955877823	8	79.7153
Lclat1	ENSG00000172954	LCLAT1	0.349151578048887	4.65538914859107	2.8409021144542	0.0155487234517845	0.108561914553217	-3.09525996519881	17	80.9179
Zfp518a	ENSG00000177853	ZNF518A	0.234243969903321	5.14219233149655	2.8403695043773	0.0155637764612346	0.108561914553217	-3.13281121068894	19	68.3075
Ccpg1	ENSG00000260916	CCPG1	0.238882650528884	6.04201574595688	2.84004594599455	0.0155729281868658	0.108561914553217	-3.17746758358639	9	69.3928
Rasa3	ENSG00000185989	RASA3	0.428711523159309	7.05769128936777	2.83911221878786	0.0155993683644178	0.108561914553217	-3.18775720931064	8	94.8441
1190002N15Rik	ENSG00000181744	C3orf58	0.42931104914715	6.1895308635102	2.83907846009973	0.0156003251397459	0.108561914553217	-3.18164846524258	9	97.6744
Pnkp	ENSG00000039650	PNKP	-0.288101295269576	4.83238362324089	-2.8386598757739	0.0156121933461125	0.108561914553217	-3.11574461957003	7	81.19
Cgref1	ENSG00000138028	CGREF1	-0.416255577927362	5.04790727832277	-2.83826268226149	0.0156234633680025	0.108561914553217	-3.13182888464	5	56.9182
Ppp2r5b	ENSG00000068971	PPP2R5B	-0.276851285408827	7.01606600527839	-2.83809468154534	0.01562823268047	0.108561914553217	-3.19119113910658	19	98.7928
Cplx3	ENSG00000213578	CPLX3	-0.584401319041783	3.33222193998298	-2.8371934158205	0.0156538431533202	0.108632474010292	-2.97423980831405	9	95.5696
Rbm11	ENSG00000185272	RBM11	-0.440896102101016	3.66797109311152	-2.83576541263747	0.0156945070483954	0.108776361548649	-3.01237242569505	16	66.1922
Irs1	ENSG00000169047	IRS1	0.738843517022314	4.87606252776029	2.83537915979081	0.0157055240654255	0.108776361548649	-3.11754956378924	1	88.0032
Gnpda2	ENSG00000163281	GNPDA2	0.26691190395765	4.70049646045259	2.83417265882016	0.0157399864778194	0.108824095966914	-3.11107959174952	5	97.1014
Mrps9	ENSG00000135972	MRPS9	-0.284151671379795	5.41016869757321	-2.83405411695219	0.0157433765590668	0.108824095966914	-3.16221454763256	1	77.0202
Stab1	ENSG00000010327	STAB1	0.373672325213155	4.68953908948051	2.83317997670022	0.0157683978304613	0.108889982539525	-3.11086964242237	14	81.8288
Atp9a	ENSG00000054793	ATP9A	-0.313254726597393	9.22471458250587	-2.83256382454617	0.0157860582691484	0.108904958836664	-3.16284935085559	2	97.9943
Sox4	ENSG00000124766	SOX4	0.652604690710212	5.54736452167127	2.83194675465583	0.0158037647468099	0.108920223071097	-3.1670085398964	13	81.4346
Hif1an	ENSG00000166135	HIF1AN	0.452506087892757	4.77952322512285	2.83124485832583	0.0158239293070298	0.108922321428977	-3.12052386160899	19	97.1347
Pja1	ENSG00000181191	PJA1	-0.256017210822405	8.68173224796651	-2.83030326041372	0.0158510204083957	0.108922321428977	-3.17710237512894	X	60.9642
Exoc7	ENSG00000182473	EXOC7	-0.238533032086313	6.38311482899968	-2.82985920588474	0.0158638124991769	0.108922321428977	-3.20368043130635	11	89.932
Stim1	ENSG00000167323	STIM1	-0.207596775715695	6.07481862609505	-2.82978171219474	0.0158660459497484	0.108922321428977	-3.19743012619371	7	83.818
Prps2	ENSG00000101911	PRPS2	0.435731140761959	4.28007012654134	2.82825059668926	0.0159102385640532	0.109049949164859	-3.0821084604373	X	97.8193
Snrk	ENSG00000163788	SNRK	0.335053045177998	7.51834388829011	2.8274053246382	0.0159346881302641	0.109049949164859	-3.20286958825981	9	89.4118
Ctsa	ENSG00000064601	CTSA	-0.221179103532871	6.69222450704183	-2.82699100338096	0.0159466860607034	0.109049949164859	-3.21114821803111	2	86.747
Lsm5	ENSG00000106355	LSM5	-0.308762001009031	3.36282572695836	-2.82550957396835	0.0159896589368616	0.109160139596401	-2.99709978392609	6	100
Nhp2	ENSG00000145912	NHP2	-0.364509662475232	5.61117095130248	-2.82536511395067	0.015993855552965	0.109160139596401	-3.18781842347161	11	89.5425
Snrnp25	ENSG00000161981	SNRNP25	-0.316740328787133	4.30805424761197	-2.8231162895006	0.0160593262324207	0.109411256369377	-3.09820154722343	11	91.6667
Zfp322a	ENSG00000181315	ZNF322	0.314812825104562	6.21292302441739	2.82288226658174	0.0160661547103236	0.109411256369377	-3.21084555491163	13	85.3234
Adra2c	ENSG00000184160	ADRA2C	-1.072429224014	4.82121687613344	-2.82249915173559	0.0160773397290629	0.109411256369377	-3.13858332432388	5	92.8571
2610301B20Rik	ENSG00000156172	C8orf37	0.193209908394383	5.43586620039436	2.82196514727417	0.0160929428892601	0.109411524400826	-3.18265597131972	4	78.744
Itch	ENSG00000283472	ITCH	0.250170482397283	6.8880500874747	2.82094857594038	0.016122687898692	0.109507845590506	-3.22054174012474	2	96.0106
Dus1l	ENSG00000169718	DUS1L	-0.231218209240359	4.80216779503696	-2.82012705166274	0.0161467657628861	0.109565525839959	-3.14506631639942	11	90.6977
Smarcal1	ENSG00000138375	SMARCAL1	0.195056565320816	6.19496792983871	2.81901787570081	0.0161793311062505	0.10968063196272	-3.21778546682701	1	66.7715
Srek1ip1	ENSG00000153006	SREK1IP1	0.345818418620581	3.43082182998057	2.81783846183245	0.016214030305568	0.1098099678994	-3.01343904704635	13	89.6774
Zwint	ENSG00000122952	ZWINT	-0.350783507040287	9.09099287230878	-2.8168675161201	0.0162426517698824	0.10989793286221	-3.192400429588	10	51.9856
Slc4a3	ENSG00000114923	SLC4A3	-0.274393883136384	7.66734478625185	-2.8157223050218	0.016276474814391	0.109912906918062	-3.22081798917956	1	93.6458
Cops5	ENSG00000121022	COPS5	-0.264411855758048	6.7583548261948	-2.81520519748762	0.0162917701879915	0.109912906918062	-3.23155521928569	1	99.4012
U2af1	ENSG00000160201	U2AF1	-0.332979137653086	5.76142286962597	-2.81319111409777	0.0163514805656218	0.109936347079348	-3.21545266699089	17	99.5833
Slc24a4	ENSG00000140090	SLC24A4	-0.5879118326265	3.7719409347967	-2.812979179929	0.016357776298213	0.109936347079348	-3.06103481352132	12	91.8006
Stt3b	ENSG00000163527	STT3B	0.228448855692664	7.1665555453593	2.81268606425846	0.0163664875873392	0.109936347079348	-3.23305729220651	9	97.3366
Pdgfc	ENSG00000145431	PDGFC	0.387456986707568	3.28058906258651	2.81241640583931	0.0163745058099199	0.109936347079348	-3.00577195718363	3	86.6667
Vasp	ENSG00000125753	VASP	0.428278673175766	3.57563023224812	2.81206911365246	0.0163848382077037	0.109936347079348	-3.03718983538287	7	87.3684
Cc2d1b	ENSG00000154222	CC2D1B	-0.294195512575464	4.92445768213961	-2.8119267638525	0.0163890751739327	0.109936347079348	-3.16808118765371	4	78.9044
Rock1	ENSG00000067900	ROCK1	0.286525884088912	5.43215665082138	2.81066191776135	0.0164267705267965	0.110018936263732	-3.20106141462528	18	96.6027
Wwp1	ENSG00000123124	WWP1	0.516278374534216	5.55502487286398	2.81006462358509	0.0164446012364504	0.110018936263732	-3.20666256931479	4	90.564
Sybu	ENSG00000147642	SYBU	0.306315090891388	6.34256282739734	2.80993953324958	0.0164483379290904	0.110018936263732	-3.23561465411547	15	85.2187
Mrps34	ENSG00000074071	MRPS34	-0.356587896045658	4.53800998515766	-2.80842428417189	0.0164936684833562	0.110217272372467	-3.14356890881075	17	86.6667
Arrdc1	ENSG00000197070	ARRDC1	-0.412327174544465	2.46647912413331	-2.80741340559511	0.0165239792181244	0.110314958665576	-2.94160611517092	2	85.4503
Trim41	ENSG00000146063	TRIM41	-0.323747578944637	5.65959056358783	-2.80449269652995	0.0166118668345117	0.110480426352826	-3.22595425275274	11	93.8095
Osbpl2	ENSG00000130703	OSBPL2	-0.188591854174966	6.1259526513884	-2.80397262396602	0.0166275651030476	0.110480426352826	-3.24316481227874	2	89.7917
Rnf150	ENSG00000170153	RNF150	-0.324621359071434	6.25264495554098	-2.80377022680339	0.0166336783991036	0.110480426352826	-3.24638380907719	8	94.5205
Klhdc7a	ENSG00000179023	KLHDC7A	0.481166576555732	3.52750708780107	2.80375005908823	0.0166342876763366	0.110480426352826	-3.04513220352546	4	69.3694
Rae1	ENSG00000101146	RAE1	-0.25298098299093	5.7985181654054	-2.80333570463182	0.0166468104521284	0.110480426352826	-3.2339117348871	2	98.6413
F3	ENSG00000117525	F3	0.468140659121083	4.46686813406826	2.80278730601226	0.016663398769501	0.110480426352826	-3.14237629803438	3	52.2034
Hus1	ENSG00000136273	HUS1	0.28678243797068	3.78834908815875	2.80236845387416	0.016676079546002	0.110480426352826	-3.0777423308261	11	86.0714
Ddx18	ENSG00000088205	DDX18	0.321074883680227	4.06077868777392	2.80179536666499	0.0166934453396439	0.110480426352826	-3.10637021285111	1	85.8209
Bcs1l	ENSG00000074582	BCS1L	0.349771738271706	3.25497716780509	2.80052423860066	0.0167320274630196	0.110480426352826	-3.02301661529829	1	93.7947
Cdk10	ENSG00000185324	CDK10	-0.411442531348135	5.28402661510237	-2.80042959513685	0.0167349036865014	0.110480426352826	-3.2122236418882	8	96.9444
Cbr4	ENSG00000145439	CBR4	-0.360790519219622	4.25079424242495	-2.7995204912396	0.0167625564755846	0.110542984838933	-3.1326622917745	8	86.076
Lyrm2	ENSG00000083099	LYRM2	-0.312873693797348	5.20089745089406	-2.79768062787053	0.0168186597756855	0.110758084651901	-3.21156706023584	4	88.6364
Col6a3	ENSG00000163359	COL6A3	0.788759284799985	2.90107911119211	2.79741796193983	0.0168266845027104	0.110758084651901	-2.98812312660694	1	67.9887
Greb1l	ENSG00000141449	GREB1L	-0.333197053318745	3.94864252365549	-2.7951448593117	0.0168962893393742	0.110916937183546	-3.10992688081359	18	90.1716
Trappc8	ENSG00000153339	TRAPPC8	0.194193044964916	6.72401157340694	2.79188592620532	0.0169965806707445	0.111458940954752	-3.27083131070919	18	91.8467
Rnf167	ENSG00000108523	RNF167	-0.219900206231801	5.34658958810958	-2.79081954026392	0.0170295261674237	0.111570911194978	-3.2324542338925	11	91.1429
Nr2f2	ENSG00000185551	NR2F2	0.650246776543427	2.64315797321187	2.78865440569526	0.0170966122411206	0.111906140600922	-2.98140992502447	7	100
Pkp2	ENSG00000057294	PKP2	-0.730990133476388	2.91376217850013	-2.7868017597195	0.0171542242774576	0.112107080328444	-3.01272991885116	16	74.0068
Slc16a10	ENSG00000112394	SLC16A10	0.5092288219652	1.96469447033901	2.78561340345767	0.0171912802366006	0.112107080328444	-2.94271168201002	10	83.8835
9430020K01Rik	ENSG00000165757	KIAA1462	0.23031861373356	6.336830865774	2.78542781488068	0.0171970745302496	0.112107080328444	-3.27810274854297	18	53.716
Rft1	ENSG00000163933	RFT1	-0.277821077888679	4.11803986189386	-2.78466750262984	0.0172208326249936	0.112107080328444	-3.1447406398912	14	87.4307
Mier3	ENSG00000155545	MIER3	0.224685322754755	5.34771417838685	2.78450800634391	0.0172258206689208	0.112107080328444	-3.24134510365259	13	92.2523
Adamts2	ENSG00000087116	ADAMTS2	-0.498175296709598	3.12559689361462	-2.78402939157199	0.0172407973512692	0.112107080328444	-3.03990635251684	11	88.687
Rwdd4a	ENSG00000182552	RWDD4	0.293898209677689	4.11983562085649	2.78388326721842	0.0172453724101166	0.112107080328444	-3.14300556374323	8	90.9574
Cav2	ENSG00000105971	CAV2	0.551955234068412	4.48581947833132	2.78357944275053	0.0172548888163921	0.112107080328444	-3.17560826583801	6	90.1235
Taz	ENSG00000102125	TAZ	-0.217052912726335	5.02672964584412	-2.78197775624995	0.017305143183831	0.112305774414354	-3.22638346790469	X	87.3288
Nkain2	ENSG00000188580	NKAIN2	-0.292870771375405	6.66617635012308	-2.78158712397201	0.0173174216506684	0.112305774414354	-3.28923438213823	10	97.5962
Car2	ENSG00000104267	CA2	0.427351482932012	6.61381070490907	2.78081601835168	0.0173416846577571	0.112320085276523	-3.28818516330344	3	81.1538
Nhlrc3	ENSG00000188811	NHLRC3	-0.343834206542653	2.20721832656375	-2.77999482094468	0.017367560920044	0.112320085276523	-2.96663949996308	3	83.8617
Ccng2	ENSG00000138764	CCNG2	0.235331827398166	6.15642803363472	2.77726164515524	0.0174539607629329	0.112507568978412	-3.2884772797393	5	88.9535
Frat1	ENSG00000165879	FRAT1	-0.39426479855365	4.79689268655669	-2.77686300058887	0.0174665981224546	0.112507568978412	-3.21817622164734	19	74.9104
Kpna1	ENSG00000114030	KPNA1	0.258472014412828	6.77511102649118	2.77612886245017	0.0174898946685475	0.112507568978412	-3.2977674604804	16	97.7695
Stk40	ENSG00000196182	STK40	0.380912989736638	3.73994251821298	2.77510131121484	0.0175225539443361	0.112507568978412	-3.11659710515467	4	96.1364
Msl1	ENSG00000188895	MSL1	0.219508309048798	6.29261594213752	2.77465944553272	0.0175366166272609	0.112507568978412	-3.29588306969382	11	95.4416
Ralb	ENSG00000144118	RALB	0.280848916427672	4.95942949064285	2.7735711018382	0.017571301705781	0.112507568978412	-3.2339577391551	1	95.1456
Haghl	ENSG00000103253	HAGHL	-0.27412001452829	5.8297851006747	-2.7733893769792	0.0175770998330564	0.112507568978412	-3.286516258244	17	80.8511
Rap1gap	ENSG00000076864	RAP1GAP	-0.483963546632809	7.2393821691578	-2.77330374983059	0.0175798325174102	0.112507568978412	-3.30025307815263	4	87.8955
Zbtb6	ENSG00000186130	ZBTB6	0.240586686383415	5.51489482728954	2.77299046066734	0.0175898343462068	0.112507568978412	-3.27065646169324	2	92.4528
Spns1	ENSG00000169682	SPNS1	-0.321770747478477	6.25886270567843	-2.7728250876367	0.0175951161950467	0.112507568978412	-3.29971663825837	7	93.5606
Zfp488	ENSG00000265763	ZNF488	-0.439181204729784	7.71343794163113	-2.77192734275535	0.0176238167387082	0.112507568978412	-3.2952015219668	14	52.0588
Gltscr2	ENSG00000105373	GLTSCR2	-0.276518053558329	6.41189558440738	-2.77122467772982	0.0176463130601001	0.112507568978412	-3.30498202396959	7	81.7992
Mtmr3	ENSG00000100330	MTMR3	-0.235834367285915	7.05083671228612	-2.77014999546929	0.0176807748998009	0.112507568978412	-3.30788672400408	11	84.5576
Ndp	ENSG00000124479	NDP	0.495048751503956	2.84005121072639	2.77014040385171	0.0176810827746672	0.112507568978412	-3.02959301243139	X	93.985
Ggt7	ENSG00000131067	GGT7	-0.312288801424037	7.33520702957014	-2.770086626076	0.0176828090497443	0.112507568978412	-3.30462463245512	2	96.2236
Phf6	ENSG00000156531	PHF6	0.223847769855992	5.39032716109072	2.76981955347672	0.0176913845997927	0.112507568978412	-3.26905954534852	X	97.2603
Plk2	ENSG00000145632	PLK2	-0.611506106931726	8.89521252416206	-2.76917214571484	0.0177121896236201	0.112507568978412	-3.27785211531399	13	96.6423
Naa50	ENSG00000121579	NAA50	0.254688449624879	5.82702555162629	2.76893935930435	0.01771967635312	0.112507568978412	-3.292246954377	16	96.4497
Mapkapk5	ENSG00000089022	MAPKAPK5	-0.224196747039226	5.26607464071689	-2.76842393629068	0.0177362642350364	0.112507568978412	-3.2656916655275	5	97.2516
Ambra1	ENSG00000110497	AMBRA1	-0.180098646470618	6.20002200596184	-2.76803961766252	0.0177486428030041	0.112507568978412	-3.30666311998281	2	95.5574
Kdelc2	ENSG00000178202	KDELC2	0.402182447271402	2.88903743831867	2.76712035036478	0.0177782863776322	0.112593950340458	-3.04003959530316	9	84.0237
Ncln	ENSG00000125912	NCLN	-0.231606583014961	5.43171679026218	-2.76512471282602	0.0178428087546895	0.112804676121279	-3.28149680078597	10	93.4281
Stx5a	ENSG00000162236	STX5	-0.223371136990837	6.20524885743277	-2.7650986693029	0.0178436523198429	0.112804676121279	-3.31186389423687	19	87.0423
Lix1	ENSG00000145721	LIX1	0.539956441638917	6.83390779892525	2.76238881265726	0.0179316427022745	0.113038928422247	-3.31995334899271	17	95.0355
Prmt6	ENSG00000198890	PRMT6	-0.29293503879066	5.45122391367399	-2.76231336099455	0.0179340988024502	0.113038928422247	-3.28749436036747	3	92.2667
Adal	ENSG00000168803	ADAL	0.360757186573048	3.34826709807752	2.76201115038682	0.0179439396973053	0.113038928422247	-3.0957411633491	2	82.6219
Hspa4l	ENSG00000164070	HSPA4L	0.271384323632866	7.40630133330094	2.76197780441841	0.0179450258712428	0.113038928422247	-3.31716646127529	3	92.1335
Dcun1d2	ENSG00000150401	DCUN1D2	0.189723874519673	5.38664792042603	2.76007016054737	0.0180072719797346	0.113151872521204	-3.28570662614653	8	91.1197
Ints1	ENSG00000164880	INTS1	-0.292770712720939	6.68828062599887	-2.75968279077021	0.0180199379190315	0.113151872521204	-3.32696021648325	5	90.274
Mlf2	ENSG00000089693	MLF2	-0.272290267397562	8.62020696155176	-2.75967045074119	0.0180203415496025	0.113151872521204	-3.29936108808971	6	96.7742
Pycrl	ENSG00000104524	PYCRL	0.238228102535385	4.23797252237383	2.75945655813302	0.0180273391971313	0.113151872521204	-3.19628040100744	15	78.6713
Spsb4	ENSG00000175093	SPSB4	0.571205687905274	2.4259288337113	2.75832741910373	0.0180643244529376	0.113241499744443	-3.01322627407003	9	97.8022
Slc7a4	ENSG00000099960	SLC7A4	-0.440964376458483	6.47901460182886	-2.75750033555493	0.0180914635250525	0.113241499744443	-3.32920465954438	16	81.4173
Nup160	ENSG00000030066	NUP160	0.27896294204524	4.15668990278319	2.75739132499105	0.0180950434996222	0.113241499744443	-3.1912883275631	2	90.4596
Mfsd2a	ENSG00000168389	MFSD2A	-0.465605628179263	5.70821899725043	-2.75610107669256	0.0181374694406297	0.113241499744443	-3.31081301408331	4	83.0571
Naga	ENSG00000198951	NAGA	-0.285885596860602	4.407780009601	-2.75607675535636	0.0181382701209424	0.113241499744443	-3.22072053140715	15	82.4818
Wdr6	ENSG00000178252	WDR6	-0.367623972665217	8.07737208862547	-2.7552562873836	0.018165301204176	0.11330963095167	-3.31706485718429	9	84.5352
Tab1	ENSG00000100324	TAB1	-0.242752505349981	5.36482737782872	-2.75432915262925	0.0181958945831543	0.113399842178601	-3.29600406530552	15	97.2222
Mis12	ENSG00000167842	MIS12	0.257829267759745	4.0108658745956	2.75281149383363	0.0182460841993926	0.1136119124362	-3.1841972920329	11	78.5366
Txnrd3	ENSG00000197763	TXNRD3	0.534349132275433	3.30553961001975	2.75036198113102	0.0183273802110782	0.113954559014928	-3.10836955638767	6	83.6703
Ppp6c	ENSG00000119414	PPP6C	0.301733176486659	4.87965838590575	2.74938766740293	0.0183598160601741	0.113954559014928	-3.26907002948217	2	88.5965
Trim45	ENSG00000134253	TRIM45	-0.287609088157712	3.51279524631127	-2.74891419624267	0.0183755989064637	0.113954559014928	-3.13988420973033	3	80.8621
Zeb2	ENSG00000169554	ZEB2	0.578485672082619	7.56281317636326	2.74862405557856	0.018385277195365	0.113954559014928	-3.33714726849474	2	96.7051
Slc20a1	ENSG00000144136	SLC20A1	0.248891485512591	7.38044971808467	2.74763105673967	0.0184184391272792	0.113954559014928	-3.34219895953133	2	91.3108
Wdr45	ENSG00000196998	WDR45	-0.256272136352101	4.55611671702606	-2.74728368052792	0.0184300540007794	0.113954559014928	-3.2488213945531	X	97.5069
Pde4d	ENSG00000113448	PDE4D	0.621024514722322	6.15618047807494	2.74725559513723	0.0184309933811351	0.113954559014928	-3.33703122450526	13	82.6947
Pgrmc1	ENSG00000101856	PGRMC1	-0.260178076924545	8.92226509826662	-2.74663272042799	0.0184518390526816	0.113954559014928	-3.3159214112201	X	95.3846
Tmco1	ENSG00000143183	TMCO1	0.259355380892544	5.44304219564236	2.74629314319667	0.0184632134794398	0.113954559014928	-3.31213573511036	1	78.6611
Phactr3	ENSG00000087495	PHACTR3	-0.276861450315288	7.54247665293584	-2.74560963206076	0.0184861293313756	0.113988382136401	-3.34341647767661	2	82.8265
Phldb2	ENSG00000144824	PHLDB2	0.59697729342508	3.7653313945026	2.74500387849809	0.0185064617817965	0.113988382136401	-3.16645687671584	16	86.9114
Casp8ap2	ENSG00000118412	CASP8AP2	0.218890881833381	5.44341050566263	2.74468011736499	0.0185173380852319	0.113988382136401	-3.31514127665593	4	66.0751
Nup88	ENSG00000108559	NUP88	-0.180886326807371	6.28869339362542	-2.74340308685185	0.0185602999247516	0.114025243102884	-3.35074083626293	11	90.0135
Fbxw9	ENSG00000132004	FBXW9	-0.372872554851827	4.17923391469946	-2.74328503586794	0.01856427637621	0.114025243102884	-3.22037107679968	8	77.5109
1110065P20Rik	ENSG00000197982	C1orf122	-0.32390958988582	5.40487553641849	-2.7430562171722	0.0185719863513637	0.114025243102884	-3.31770521257232	4	37.2727
Ppp4r2	ENSG00000163605	PPP4R2	0.184557867835018	6.70650784535703	2.74064690385949	0.0186533601856768	0.114101043979152	-3.35883934318891	6	82.0144
Ngef	ENSG00000066248	NGEF	-0.511069927049969	7.73008357891942	-2.74029731346532	0.0186651967975674	0.114101043979152	-3.34910900120372	1	86.1972
Ggcx	ENSG00000115486	GGCX	0.313279088679613	3.9211952222751	2.73821664590082	0.0187357991594221	0.114101043979152	-3.19855796303615	6	89.4459
Pcf11	ENSG00000165494	PCF11	0.262634120034601	5.98807783652204	2.73734611238973	0.0187654169993891	0.114101043979152	-3.35206026944867	7	93.5691
Slc4a7	ENSG00000033867	SLC4A7	0.346779786482768	5.65317452871468	2.73683579715486	0.0187828008169704	0.114101043979152	-3.33876839369986	14	84.2669
Pom121	ENSG00000272391	POM121C	0.869391054031589	2.54105345118418	2.73636002046358	0.0187990224474937	0.114101043979152	-3.05434596009325	5	62.9179
Afg3l2	ENSG00000141385	AFG3L2	-0.232420581092642	6.07655244412412	-2.73581237197884	0.0188177117249634	0.114101043979152	-3.35890943620299	18	92.3463
Pcdhb17	ENSG00000272674	PCDHB16	0.2311473484633	4.83320827798723	2.73504880964073	0.0188438000779889	0.114101043979152	-3.29025600528457	18	76.4175
Wdr92	ENSG00000243667	WDR92	0.304613212368333	3.54853347407294	2.73442499294991	0.0188651403699271	0.114101043979152	-3.16429543700713	11	93.5574
Nme6	ENSG00000172113	NME6	0.382151154762507	1.91935552976324	2.73319468667239	0.0189072983615122	0.114101043979152	-3.02114781119129	9	85.567
Fuca1	ENSG00000179163	FUCA1	-0.260570784568848	5.15544603278808	-2.7327275716003	0.0189233290640429	0.114101043979152	-3.3192859913626	4	80.9013
Rab33a	ENSG00000134594	RAB33A	-0.356784676404575	5.01737064864197	-2.732534279729	0.0189299664922015	0.114101043979152	-3.31001098980664	X	98.3122
Ranbp17	ENSG00000204764	RANBP17	-0.458473730128215	3.81109274033491	-2.73177324693844	0.0189561219211048	0.114101043979152	-3.20102890775292	11	93.75
Lin9	ENSG00000183814	LIN9	0.430301285319714	2.45133603498733	2.73170986102154	0.0189583020026982	0.114101043979152	-3.05798586503346	1	97.1326
Trub2	ENSG00000167112	TRUB2	-0.223568405613158	5.31123101721601	-2.7313463776858	0.0189708083636879	0.114101043979152	-3.33184620591191	2	81.571
Dapk3	ENSG00000167657	DAPK3	-0.348134756388206	4.17470492693825	-2.73109585536365	0.0189794328320693	0.114101043979152	-3.24043320784989	10	83.7004
Nsg2	ENSG00000170091		-0.317871038267407	10.1229137471922	-2.73031390859722	0.0190063770611034	0.114101043979152	-3.31875377754194	11	97.076
Cdk5rap1	ENSG00000101391	CDK5RAP1	-0.353012933358507	3.32717205908232	-2.72997469292533	0.0190180774867602	0.114101043979152	-3.15043097548539	2	86.8825
Hat1	ENSG00000128708	HAT1	0.234972352369428	4.52823556393285	2.72889430922125	0.0190553902484937	0.114101043979152	-3.2752601920818	2	92.6014
Higd1b	ENSG00000131097	HIGD1B	0.336013862708095	2.09580103654532	2.72881425925809	0.0190581577821964	0.114101043979152	-3.03796316635257	11	76.7677
Akr1c14	ENSG00000196139	AKR1C3	0.600168349789025	1.86839735501857	2.72859744330703	0.0190656556670237	0.114101043979152	-3.02481900486214	13	69.3498
Lyst	ENSG00000143669	LYST	-0.312567306363494	7.36434231824546	-2.72844223931742	0.0190710246925281	0.114101043979152	-3.37564500915461	13	85.267
Tmem25	ENSG00000149582	TMEM25	0.346808352215955	3.99462395228641	2.72821571785908	0.0190788635139525	0.114101043979152	-3.22273093535792	9	90.9836
Dgcr14	ENSG00000100056	DGCR14	-0.244671264702126	4.73110394843103	-2.72814971571077	0.0190811481316894	0.114101043979152	-3.2958041753621	16	93.0672
Lyn	ENSG00000254087	LYN	0.544228224023404	3.95518962561501	2.72804251387067	0.019084859424698	0.114101043979152	-3.21608792093298	4	96.0938
Mcm8	ENSG00000125885	MCM8	-0.390415469754227	2.40701107947553	-2.72778940536023	0.0190936247943233	0.114101043979152	-3.06278430034637	2	84.3182
Dennd5b	ENSG00000170456	DENND5B	0.4407586177783	7.01319568019606	2.72659675432711	0.019134980993028	0.114101043979152	-3.38140560388388	6	90.2979
Itgav	ENSG00000138448	ITGAV	0.37261222249296	7.30401914021432	2.72636065106405	0.0191431785820025	0.114101043979152	-3.37943862108794	2	92.271
Sos2	ENSG00000100485	SOS2	0.252140358487895	5.20348318318345	2.724717452258	0.0192003273680118	0.114101043979152	-3.33408603745852	12	94.97
Spire2	ENSG00000204991	SPIRE2	-0.29903483390258	4.52722974783087	-2.72407609498514	0.0192226789003871	0.114101043979152	-3.28548977787233	8	81.3726
Cyb5d2	ENSG00000167740	CYB5D2	0.268658211021584	3.67674443014405	2.72386847413221	0.0192299200769377	0.114101043979152	-3.19632873109336	11	79.9242
Pnrc2	ENSG00000189266	PNRC2	0.20725076291382	6.09978201559909	2.72142075055095	0.0193154928833234	0.114101043979152	-3.38294866998279	4	82.7338
Setbp1	ENSG00000152217	SETBP1	0.458498069746585	5.17073013945925	2.72116708784482	0.019324382487725	0.114101043979152	-3.33638171880795	18	89.4737
Btbd17	ENSG00000204347	BTBD17	0.360524718430677	4.94744450104369	2.72103736507633	0.019328930183637	0.114101043979152	-3.32171044622843	11	92.6778
Spats2l	ENSG00000196141	SPATS2L	0.459742938670173	3.60796562776419	2.72096612183887	0.019331428210856	0.114101043979152	-3.19144348004886	1	85.5442
Sult1a1	ENSG00000196502	SULT1A1	-0.748140513148424	4.4319096800946	-2.71984819902895	0.0193706681913987	0.114101043979152	-3.28168454929331	7	66.4407
2810474O19Rik	ENSG00000174718	KIAA1551	0.26425721669239	4.78079357309322	2.71901115714255	0.0194001006038957	0.114101043979152	-3.31313624212694	6	44.7625
Rxra	ENSG00000186350	RXRA	-0.3571447458499	4.74645230815164	-2.71880455219894	0.0194073721366882	0.114101043979152	-3.31279447468226	2	98.4848
Tdrkh	ENSG00000182134	TDRKH	0.38627532874454	3.96710248838822	2.71840691739844	0.019421374620075	0.114101043979152	-3.23552031877137	3	91.2656
Lnx2	ENSG00000139517	LNX2	0.575517504996471	3.0150351475721	2.71812133249779	0.0194314374955177	0.114101043979152	-3.12933035823234	5	89.5652
Cyfip1	ENSG00000273749	CYFIP1	0.198110315956401	6.63685985714137	2.71778721814152	0.0194432169023088	0.114101043979152	-3.39768206784009	7	99.0423
Rsbn1	ENSG00000081019	RSBN1	0.29533992124813	5.13030481795937	2.71776752113981	0.0194439115526235	0.114101043979152	-3.3406928861423	3	93.8903
Zfp523	ENSG00000065029	ZNF76	-0.244254719385776	5.44198772806424	-2.71751187104389	0.0194529297418956	0.114101043979152	-3.36341856617958	17	92.1053
Gdi1	ENSG00000203879	GDI1	-0.23464215882351	8.87139413181524	-2.71739155368956	0.0194571754303416	0.114101043979152	-3.36683559510566	X	97.9866
Usp5	ENSG00000111667	USP5	-0.255512999294421	8.29122189193673	-2.71728889149622	0.0194607988384471	0.114101043979152	-3.37800335581618	6	98.3683
Slc7a14	ENSG00000013293	SLC7A14	-0.378526439013002	6.57471388159497	-2.71640440559069	0.0194920439601838	0.11418900108475	-3.40059068766993	3	96.7575
Hcfc1r1	ENSG00000103145	HCFC1R1	0.370709282208872	3.74982856983333	2.71585639037393	0.0195114278934775	0.114207383928055	-3.21663215237816	17	71.7391
Pcnt	ENSG00000160299	PCNT	-0.259815509094166	5.29385116859039	-2.7148312344822	0.0195477400476537	0.114324740696201	-3.35892545336236	10	53.2674
Agmo	ENSG00000187546	AGMO	0.407123081184338	2.45455663769576	2.71279708993017	0.0196199896754851	0.114396158388592	-3.0881090648128	12	83.3708
Rasa2	ENSG00000155903	RASA2	0.537904752767225	5.85604537119142	2.71252936528284	0.0196295184787988	0.114396158388592	-3.38735075191215	9	89.2815
AW554918	ENSG00000150477	KIAA1328	-0.29313132522537	3.98240845661218	-2.71222043343448	0.0196405196076085	0.114396158388592	-3.25223587936132	18	72.4437
Rnf111	ENSG00000157450	RNF111	0.374218393867817	5.04468022693835	2.71186465650136	0.0196531964530759	0.114396158388592	-3.34425794999907	9	89.5477
Lbh	ENSG00000213626	LBH	0.346674037514032	5.07448965477833	2.71185082710131	0.0196536893778719	0.114396158388592	-3.34661322530104	17	90.4762
Dcaf13	ENSG00000164934	DCAF13	-0.213458306436236	5.17779895374652	-2.71174144947624	0.0196575883828645	0.114396158388592	-3.35643972259314	15	69.3467
Tom1l1	ENSG00000141198	TOM1L1	0.303328222135282	3.41424817261839	2.71094708613632	0.0196859281601151	0.114407434867363	-3.18798696619504	11	65.3361
Pdgfra	ENSG00000134853	PDGFRA	-0.363831782802003	6.7847034257133	-2.71044384496628	0.0197039027349573	0.114407434867363	-3.41148564001547	5	91.8274
Upf2	ENSG00000151461	UPF2	0.299381737554042	4.66980741571663	2.71031941900582	0.0197083494350106	0.114407434867363	-3.31835859803465	2	96.8553
Cbs	ENSG00000160200	CBS	-0.262322203703221	4.58909363629307	-2.70898787876869	0.0197559978092113	0.114582904029874	-3.3163777860151	17	83.8475
Dhx36	ENSG00000174953	DHX36	0.513143151760258	6.95556084778803	2.70856440664354	0.0197711753629109	0.114582904029874	-3.41214525008666	3	91.9643
Bex2	ENSG00000133169	BEX1	-0.248456504863759	8.17881932256117	-2.70686903193031	0.0198320543794215	0.114749857999098	-3.39792477560485	X	74.4
Zcchc8	ENSG00000033030	ZCCHC8	0.303486674126502	4.34113580301589	2.70659355567444	0.0198419639102928	0.114749857999098	-3.29458827909649	5	80.9052
Igfbp2	ENSG00000115457	IGFBP2	0.642233205148926	5.8059787624954	2.70559689908105	0.0198778569023507	0.114749857999098	-3.39589212008397	1	81.5385
Hddc2	ENSG00000111906	HDDC2	-0.438718614582358	3.6839478124663	-2.70555406078249	0.0198794010927725	0.114749857999098	-3.23056340613967	10	85.2941
Ebag9	ENSG00000147654	EBAG9	-0.206263130867446	4.23149899307779	-2.70549309643346	0.0198815988766417	0.114749857999098	-3.28894766908008	15	97.1831
Gart	ENSG00000159131	GART	-0.187677411730602	5.10712965348827	-2.70503138114287	0.0198982516561696	0.11475175893812	-3.3629304352693	16	85.9406
Tomm40	ENSG00000130204	TOMM40	-0.293522854729629	6.20916838431413	-2.70430175763544	0.0199245952458877	0.114768629264345	-3.41615538807462	7	93.0748
Fbf1	ENSG00000188878	FBF1	-0.245538198651132	6.32171101687495	-2.70403155339388	0.019934359911302	0.114768629264345	-3.41882742753827	11	66.549
Cox4i1	ENSG00000131143	COX4I1	-0.284258405472057	9.84434418384004	-2.70359476866479	0.0199501544803412	0.114768629264345	-3.37020973357093	8	77.5148
Zfp688	ENSG00000229809	ZNF688	-0.359668276178193	3.01401524468787	-2.70276798021702	0.0199800858409065	0.114846834786212	-3.16023185767127	7	69.9275
Ube2k	ENSG00000078140	UBE2K	0.312879079984409	6.68404838300809	2.7022310143109	0.0199995488238075	0.114864788765502	-3.42405975225189	5	100
Adam10	ENSG00000137845	ADAM10	0.418120703400616	6.14354162691799	2.7016823304458	0.020019455891686	0.114885261893989	-3.41651397105143	9	95.8556
Pitpnm1	ENSG00000110697	PITPNM1	-0.273354672785051	7.4859653236493	-2.70025564266199	0.0200713099439063	0.114927472918391	-3.4220068522711	19	93.328
Msn	ENSG00000147065	MSN	0.631416477872397	2.66882027328089	2.69972636853517	0.020090580545226	0.114927472918391	-3.1251422557574	X	98.6135
Mtmr14	ENSG00000163719	MTMR14	-0.257506639721681	4.77381772821434	-2.69884738854914	0.020122624155522	0.114927472918391	-3.34882121813429	6	90.1538
Lrrc6	ENSG00000129295	LRRC6	-0.56055537375843	2.81635193491271	-2.69874633046916	0.0201263115082324	0.114927472918391	-3.14572610849217	15	80.4721
Usp42	ENSG00000106346	USP42	0.424188397393972	3.60503697649389	2.69770729330652	0.0201642620733309	0.114927472918391	-3.22976978080357	5	69.5289
Rad21	ENSG00000164754	RAD21	0.31994216990522	6.32987102167775	2.69764545557495	0.0201665229082317	0.114927472918391	-3.42799241369862	15	97.3059
Rbfa	ENSG00000101546	RBFA	-0.301663965587418	4.91810674983202	-2.69747547902145	0.0201727386717451	0.114927472918391	-3.36223851023276	18	59.4752
Ankrd52	ENSG00000139645	ANKRD52	0.493416498047952	5.20551392594509	2.69744243719264	0.0201739471768842	0.114927472918391	-3.37865735109821	10	99.0706
Slc12a6	ENSG00000140199	SLC12A6	0.323207197559843	7.02935699975471	2.69627852474461	0.0202165629474651	0.115036010153792	-3.43368673856373	2	98.1739
R3hcc1	ENSG00000104679	R3HCC1	-0.288355019269319	4.37993700859291	-2.69550439477897	0.0202449563596364	0.115036010153792	-3.32019506750498	14	68.1818
Ap1ar	ENSG00000138660	AP1AR	-0.390985312599465	6.56844348373098	-2.69513228892094	0.0202586184118236	0.115036010153792	-3.43694942891068	3	89.7351
Pcbd2	ENSG00000132570	PCBD2	-0.428861811173913	2.76490977365075	-2.69496971436232	0.0202645902761224	0.115036010153792	-3.14693177141371	13	76.1538
Acbd4	ENSG00000181513	ACBD4	-0.338276681470649	4.44283691225209	-2.6946913718945	0.020274818689661	0.115036010153792	-3.32742348858015	11	46.3343
Kdr	ENSG00000128052	KDR	0.381757725546604	4.557366048525	2.6937845529612	0.0203081774783545	0.115064318360354	-3.33546508373372	5	85.9145
Fance	ENSG00000112039	FANCE	-0.40068522514602	3.44409240511046	-2.69356055518216	0.0203164259418576	0.115064318360354	-3.22333388760349	17	28.3582
Zdhhc2	ENSG00000104219	ZDHHC2	0.278086362745535	5.54785096920883	2.69322166185638	0.0203289115938253	0.115064318360354	-3.40835591409602	8	95.0954
Chtf8	ENSG00000168802	CHTF8	0.236040042933065	6.42134766507168	2.691211234521	0.0204031365934564	0.11531433288562	-3.44087715932771	8	91.7355
Clec2l	ENSG00000236279	CLEC2L	-0.229700869084904	6.37111928638506	-2.69000904764553	0.0204476491519209	0.11531433288562	-3.44359286897474	6	86.9159
Kcnab1	ENSG00000169282	KCNAB1	-0.719718710457084	6.26670038528791	-2.6898381255995	0.0204539855480632	0.11531433288562	-3.44103174475204	3	83.0549
Nlk	ENSG00000087095	NLK	0.321236903145929	6.91886314160098	2.68926963728538	0.0204750744127259	0.11531433288562	-3.44620528338726	11	99.8102
Mrrf	ENSG00000148187	MRRF	0.396209356931976	3.28115051319479	2.6891201240375	0.0204806243796006	0.11531433288562	-3.20755911490891	2	85.1145
Prss23	ENSG00000150687	PRSS23	0.561478751584104	5.15476895672431	2.68830223756753	0.0205110108160867	0.11531433288562	-3.39009672887361	7	90.6005
Ppig	ENSG00000138398	PPIG	0.229117804743055	5.82227489928274	2.68824810057558	0.0205130237047176	0.11531433288562	-3.4302330537339	2	93.1034
Gjb2	ENSG00000165474	GJB2	1.13921787285195	1.92963787658677	2.68804132301041	0.0205207137774598	0.11531433288562	-3.08672605590734	14	92.9204
Grid1	ENSG00000182771	GRID1	-0.357380188567606	5.71356790515292	-2.68720686342042	0.0205517763225367	0.115396642586206	-3.42907922595171	14	98.4143
B4galnt4	ENSG00000182272	B4GALNT4	-0.311441747280711	5.61460926173458	-2.68627359931274	0.0205865718364532	0.115481442641658	-3.42605272037318	7	84.6968
Fam49b	ENSG00000153310	FAM49B	-0.236966688553379	7.61036893035623	-2.68561025485971	0.0206113391090778	0.115481442641658	-3.44491442431616	15	99.6914
Ncbp2	ENSG00000114503	NCBP2	0.250333844426851	5.13006562132771	2.68548121180844	0.0206161606024699	0.115481442641658	-3.39588695766288	16	98.0769
Ccnd3	ENSG00000112576	CCND3	0.433871699675459	2.31284280909696	2.68442928961509	0.0206555055972074	0.115548264998423	-3.12138941241903	17	94.5205
Stx4a	ENSG00000103496	STX4	0.282260558325263	4.03383447140312	2.68428352631155	0.0206609634189954	0.115548264998423	-3.30085403090655	7	90.5724
Klf9	ENSG00000119138	KLF9	-0.320253830400114	8.31696564836709	-2.68233165551889	0.0207341847056674	0.115844088936887	-3.43717227209579	19	96.7213
Sos1	ENSG00000115904	SOS1	0.397125740312671	5.79497986188963	2.68197063385171	0.0207477558926198	0.115844088936887	-3.43840725499648	17	96.7742
Atp1b2	ENSG00000129244	ATP1B2	0.64641182757978	5.03028452587978	2.6815575329913	0.020763295547439	0.115844088936887	-3.39196697246233	11	97.2414
Atp5k	ENSG00000169020	ATP5I	-0.401208035835015	8.12471522400359	-2.68034717026843	0.0208088920430129	0.115915298352069	-3.4442077329204	5	86.9565
Ldb1	ENSG00000198728	LDB1	-0.308803551410338	5.6774455369024	-2.68034333646895	0.0208090366258786	0.115915298352069	-3.43915881250317	19	99.7567
Nsg1	ENSG00000168824		-0.381294753935542	9.34372222862487	-2.67804606958898	0.0208958512423576	0.116218518807527	-3.42430604837476	5	98.3784
Kcnb2	ENSG00000182674	KCNB2	0.624001326085834	4.92719507457041	2.67793282489892	0.0209001400347991	0.116218518807527	-3.39058181199568	1	92.6454
Isy1	ENSG00000240682	ISY1	-0.248227334658033	4.65002572124576	-2.67719180910383	0.0209282251614945	0.116218518807527	-3.37524606875607	6	90.8795
Slc35a2	ENSG00000102100	SLC35A2	-0.237572065423127	5.34363077834534	-2.67715154555278	0.0209297522504243	0.116218518807527	-3.42616107957965	X	88.5986
Ranbp3	ENSG00000031823	RANBP3	-0.208562354436809	6.8780853317637	-2.67671988473151	0.0209461309016415	0.116218518807527	-3.46903706272792	17	70.7231
Lrrcc1	ENSG00000133739	LRRCC1	-0.21396341159666	5.30418695692898	-2.67545299797619	0.0209942738689551	0.116357171450879	-3.42649692839496	3	79.5543
Pot1a	ENSG00000128513	POT1	0.229426767422995	4.94402884959371	2.67519151857718	0.0210042239316091	0.116357171450879	-3.40017809431585	6	75.7098
Tef	ENSG00000167074	TEF	-0.267276282274581	8.79425819501982	-2.67318533280714	0.0210807201582623	0.116528388234693	-3.44364166620755	15	97.3597
Arl5b	ENSG00000165997	ARL5B	0.279273659643836	4.42706597642494	2.67307697735182	0.0210848595851877	0.116528388234693	-3.35946131744772	2	100
Frzb	ENSG00000162998	FRZB	0.779968840095166	4.24626597643399	2.67183572867874	0.02113233536984	0.116699025198131	-3.33635048045875	2	91.3846
Kdelc1	ENSG00000134901	KDELC1	0.382607928993772	3.14971318415196	2.67002956359778	0.0212016067103342	0.116920455661568	-3.22411389929685	1	92.0319
Snrpb	ENSG00000125835	SNRPB	-0.259005046513313	6.70314514790288	-2.66992310317514	0.0212056967391528	0.116920455661568	-3.48074427467461	2	94.1667
Slc35e4	ENSG00000100036	SLC35E4	-0.273201716561199	5.85182623855627	-2.66777740938498	0.0212882967431151	0.117151422908722	-3.46792703968232	11	83.7143
Pigg	ENSG00000174227	PIGG	0.215909546036197	4.6161616563189	2.6669238062154	0.0213212449508708	0.117151422908722	-3.38775001986303	5	80.3662
Mecr	ENSG00000116353	MECR	-0.247160151627605	3.81968684450849	-2.66680043182948	0.0213260112331142	0.117151422908722	-3.31009983045119	4	81.7694
Anp32e	ENSG00000143401	ANP32E	0.422012562420169	5.7389002082499	2.66631038270135	0.0213449535174971	0.117151422908722	-3.46244748094297	3	86.194
Ogg1	ENSG00000114026	OGG1	-0.348731300227029	2.24327644543521	-2.66564108670746	0.0213708511878838	0.117151422908722	-3.14738899106766	6	65.3302
Nphp1	ENSG00000144061	NPHP1	-0.208762340093881	4.25884878657186	-2.66505156378651	0.0213936877884581	0.117151422908722	-3.35949415660875	2	73.5334
Gjd2	ENSG00000159248	GJD2	0.608891490393301	4.48635539881532	2.66425300895743	0.0214246601212772	0.117151422908722	-3.37565698532363	2	98.1308
Mcl1	ENSG00000143384	MCL1	0.224650314287651	6.3390706258207	2.66341009272321	0.0214574009933387	0.117151422908722	-3.48715713513174	3	76.2857
Chic2	ENSG00000109220	CHIC2	-0.320216402583858	3.37154369026069	-2.66316576153343	0.0214669006161493	0.117151422908722	-3.26495955048939	5	99.3939
Cdh13	ENSG00000140945	CDH13	-0.374870551487518	5.89209564424044	-2.66294661733212	0.0214754244931934	0.117151422908722	-3.47755464932203	8	86.3158
A830080D01Rik	ENSG00000173681	CXorf23	0.290998547243189	3.54139585270145	2.66275810819266	0.0214827594522414	0.117151422908722	-3.28163470202103	X	57.6246
Hip1r	ENSG00000130787	HIP1R	-0.266062925347748	7.225349031405	-2.66149560468116	0.0215319476205989	0.117151422908722	-3.49203849001994	5	90.9176
Agtrap	ENSG00000177674	AGTRAP	0.502834907791488	2.96504533262577	2.66123528027964	0.021542103869829	0.117151422908722	-3.21707316832936	4	76.7296
Rab14	ENSG00000119396	RAB14	0.220905564847208	7.97158790716028	2.66089090791818	0.0215555464065535	0.117151422908722	-3.48024787564583	2	100
Hmgxb4	ENSG00000100281	HMGXB4	0.280860695154633	4.47626317168602	2.66065745723751	0.0215646638300311	0.117151422908722	-3.38505679858401	8	86.8552
Lrrc40	ENSG00000066557	LRRC40	-0.21471891248527	6.80663996776563	-2.66041679612182	0.0215740668364922	0.117151422908722	-3.49700916668921	3	83.0565
Ushbp1	ENSG00000130307	USHBP1	0.419190941275194	2.50978365187778	2.66010256900672	0.0215863502652054	0.117151422908722	-3.17569048442609	8	57.1835
Ndufs6	ENSG00000145494	NDUFS6	-0.250052215182352	6.23935394153236	-2.65982859184627	0.0215970659113202	0.117151422908722	-3.49274942353001	13	78.2258
Dok7	ENSG00000175920	DOK7	-0.392043892301948	3.20746912252012	-2.65924568285445	0.0216198817786765	0.117151422908722	-3.25244870132624	5	76.9841
Chaf1a	ENSG00000167670	CHAF1A	-0.417927094394723	2.22274631936885	-2.65886952753752	0.0216346176300914	0.117151422908722	-3.15635232337736	17	64.5397
Tmed10	ENSG00000170348	TMED10	0.246643637287345	5.76078421061098	2.65874016146455	0.0216396878219281	0.117151422908722	-3.47781802727398	12	92.6941
Smyd2	ENSG00000143499	SMYD2	0.258893479158539	5.98139510516922	2.65807090570687	0.0216659363967525	0.117151422908722	-3.48731249225929	1	93.0716
Dnmbp	ENSG00000107554	DNMBP	-0.49227017668792	3.33789422544206	-2.65801615935366	0.0216680849664092	0.117151422908722	-3.26936923936968	19	75.4597
Creld2	ENSG00000184164	CRELD2	0.369676613268272	4.01814026107941	2.65743554955544	0.0216908844445625	0.117151422908722	-3.34291000364646	15	64.6766
Gatsl2	ENSG00000274070	GATSL2	0.655065871609417	3.99983889049598	2.65724120044638	0.0216985214565777	0.117151422908722	-3.33701167589533	5	97.2644
Add2	ENSG00000075340	ADD2	-0.214456718741266	7.31899353431529	-2.65669770642556	0.0217198923017625	0.117151422908722	-3.49895438795228	6	91.5978
Ptges3	ENSG00000110958	PTGES3	0.226245633109498	7.01278977901501	2.65644050805191	0.021730012883507	0.117151422908722	-3.50217229407059	10	95.7317
Zmat3	ENSG00000172667	ZMAT3	0.627314702632333	5.88094707398779	2.65641884839898	0.0217308653883009	0.117151422908722	-3.48319597798087	3	86.8512
Abhd14b	ENSG00000114779	ABHD14B	-0.353906070793383	2.55897313001365	-2.65460811357455	0.0218022509771018	0.117446197591663	-3.19136069561638	9	87.1429
Unc45a	ENSG00000140553	UNC45A	-0.261331982230141	4.90079251990182	-2.65266795220933	0.0218789954511371	0.117769366447935	-3.43673943951644	7	94.0678
Pdpn	ENSG00000162493	PDPN	0.618863733607683	2.54461275537229	2.65201356749586	0.0219049400833525	0.117818806677149	-3.18989380948706	4	31.9328
Ppdpf	ENSG00000125534	PPDPF	0.286980691426534	4.51677557538816	2.65063642765958	0.0219596391047248	0.117939898734671	-3.40552794671319	2	65.7895
Taf9	ENSG00000273841	TAF9	-0.285849559364932	7.22694142636866	-2.65049997958611	0.0219650660466567	0.117939898734671	-3.5107573109295	13	91.6667
Samd10	ENSG00000130590	SAMD10	0.285753243426447	2.68231462673535	2.65018033587438	0.0219777843920609	0.117939898734671	-3.20822348751868	2	92.0792
Ehmt2	ENSG00000204371	EHMT2	-0.25654418305902	7.76177329413175	-2.64876912287925	0.0220340220959505	0.118061026474704	-3.50493091119987	17	94.8094
Lman1	ENSG00000074695	LMAN1	0.199729605280641	5.44535734145519	2.6487500368152	0.0220347836579745	0.118061026474704	-3.47876589413975	18	88.0392
Ttc37	ENSG00000198677	TTC37	0.183904719210831	5.3174714821112	2.64835032470522	0.0220507387173099	0.118061026474704	-3.47164583825692	13	84.5269
Cttn	ENSG00000085733	CTTN	-0.246760506995292	7.60487015169428	-2.64707477727539	0.0221017300814152	0.118243981064324	-3.51071658486553	7	72.7129
Itgam	ENSG00000169896	ITGAM	0.344813292346849	4.6601309973529	2.64593615073444	0.0221473459780299	0.11826965192907	-3.42561715766681	7	74.935
Lsm14b	ENSG00000149657	LSM14B	-0.307813212142948	6.14435140012605	-2.64593334255047	0.0221474585946255	0.11826965192907	-3.51423353164782	2	93.7662
Nxf1	ENSG00000162231	NXF1	0.276849592413582	4.89149818245021	2.6456393728008	0.022159250782856	0.11826965192907	-3.44579638200406	19	90.7916
Foxp1	ENSG00000114861	FOXP1	-0.350707505265933	5.95997229683743	-2.64499572841196	0.02218509127704	0.11826965192907	-3.51049386754635	6	92.3521
Sf3b1	ENSG00000115524	SF3B1	-0.225687509824375	8.98970938303518	-2.64485742607306	0.0221906475950339	0.11826965192907	-3.48792800027675	1	100
Fsd1	ENSG00000105255	FSD1	-0.35654857344409	5.69681936941637	-2.64402505239916	0.0222241172906214	0.118358302242803	-3.50181761343035	17	93.1452
Arid4a	ENSG00000032219	ARID4A	0.280315277949907	5.20553482569317	2.64070266777031	0.0223582060371858	0.118869514965324	-3.47660296545654	12	85.8393
Gfap	ENSG00000131095	GFAP	0.76235024783641	6.94010535427999	2.64039076184683	0.0223708351296019	0.118869514965324	-3.52702211006639	11	81.5069
Pbx1	ENSG00000185630	PBX1	0.551007125662188	7.16756082444761	2.63945051634053	0.0224089482435654	0.118982098985001	-3.52870440414762	1	100
Setd6	ENSG00000103037	SETD6	-0.431013671904184	3.16729771068879	-2.63886855055976	0.0224325704071407	0.119007060150761	-3.28092448407916	8	78.0127
Igfbp5	ENSG00000115461	IGFBP5	0.913031578681266	4.9546865426386	2.63796486631677	0.0224692998090775	0.119007060150761	-3.45569155295582	1	94.4853
Tmem200c	ENSG00000206432	TMEM200C	0.420749954741399	3.67957435847291	2.63794746277882	0.0224700077402853	0.119007060150761	-3.33704871061558	17	64.5733
Spag1	ENSG00000104450	SPAG1	0.28753017763162	3.40489259334863	2.63675962724297	0.022518377757651	0.119113300081973	-3.30855733059906	15	68.5745
Prodh	ENSG00000277196		-0.459552584483865	5.52381316142594	-2.63576142160134	0.0225591050651017	0.119239010557921	-3.50698497731342	16	81.6667
Cdkn1a	ENSG00000124762	CDKN1A	0.597116893511102	3.24262766963914	2.63383749129628	0.0226378070333259	0.119483211038317	-3.29072891914698	17	72.561
She	ENSG00000169291	SHE	0.304775824929051	2.11321248739552	2.63267669917577	0.0226854220284686	0.119483211038317	-3.18765776092113	3	78.7879
Cpxm2	ENSG00000121898	CPXM2	0.375706182876683	2.35077925164899	2.63236898365844	0.0226980608498813	0.119483211038317	-3.20606513624685	7	89.2857
Sh3pxd2b	ENSG00000174705	SH3PXD2B	0.820885571909333	3.16358710757735	2.63215003016713	0.0227070581609448	0.119483211038317	-3.28063192348731	11	86.2788
Prkcdbp	ENSG00000170955	PRKCDBP	0.404360821595089	3.96336618268818	2.63214451726475	0.0227072847442823	0.119483211038317	-3.37884323570895	7	77.0115
Zdhhc5	ENSG00000156599	ZDHHC5	0.247605475433096	5.65193155655196	2.63131399541718	0.0227414450760003	0.119484090511881	-3.51930395070078	2	97.9021
Fxyd1	ENSG00000266964	FXYD1	0.425050610894453	3.30120663584733	2.63073259415877	0.0227653888696159	0.119520563994289	-3.30458016038479	7	82.6087
Gng5	ENSG00000174021	GNG5	0.325449974433466	4.3803778612641	2.63022295709874	0.0227863976031734	0.119541585179902	-3.42636488561549	3	100
Mier2	ENSG00000105556	MIER2	-0.233186329282812	4.8874929798259	-2.6291173565119	0.0228320392940434	0.119593767465787	-3.47544249905034	10	78.3486
Magt1	ENSG00000102158	MAGT1	0.40092750745955	4.71596247434931	2.62777687550954	0.0228874980165227	0.119593767465787	-3.46039879809111	X	88.0109
Rap2c	ENSG00000123728	RAP2C	0.274577803612184	4.77627500650559	2.62765716036087	0.0228924573429891	0.119593767465787	-3.46695169380513	X	100
Casq2	ENSG00000118729	CASQ2	0.656987418609258	2.04128208779948	2.62747215932363	0.0229001232853063	0.119593767465787	-3.18898511874768	3	88.2206
Zfpl1	ENSG00000162300	ZFPL1	-0.316352901698056	3.29023676826047	-2.62714342956236	0.022913751187252	0.119593767465787	-3.31432490081328	19	92.2581
Slc35b3	ENSG00000124786	SLC35B3	-0.296013294316752	4.28564772959253	-2.6271029540649	0.022915429700921	0.119593767465787	-3.42573190397354	13	84.5387
Mpi	ENSG00000178802	MPI	-0.213109066923341	5.51971410051169	-2.62638485152372	0.0229452294358655	0.119660455078725	-3.52279097524027	9	84.6336
Dcakd	ENSG00000172992	DCAKD	0.691447868292615	2.34194669186843	2.62573635082898	0.0229721735929559	0.119678948397946	-3.21344686505933	11	90.9091
Asap1	ENSG00000153317	ASAP1	0.595551829903328	5.33554151948108	2.6254757440257	0.0229830101484246	0.119678948397946	-3.50795424877385	15	96.3685
Ccnd1	ENSG00000110092	CCND1	0.379380512087533	5.38027420994545	2.62413877339268	0.0230386831840045	0.119678948397946	-3.51496093840919	7	93.8983
Fcgr3	ENSG00000143226	FCGR2A	-0.398263492536689	4.48735571041388	-2.62341461274788	0.0230688934397151	0.119678948397946	-3.45117445521396	1	41.3249
Ring1	ENSG00000204227	RING1	-0.277795592659027	4.75824003995691	-2.62333637367462	0.0230721597182395	0.119678948397946	-3.47496814358218	17	96.5517
Slc38a1	ENSG00000111371	SLC38A1	0.641513657600398	6.31170383375822	2.62309094470641	0.0230824086927026	0.119678948397946	-3.55230013599771	15	85.8847
Slc22a17	ENSG00000283151	SLC22A17	-0.302581557553204	9.0351073897943	-2.62262222961404	0.0231019944100051	0.119678948397946	-3.52470624822882	14	75
Naa15	ENSG00000164134	NAA15	0.279640740156993	6.1143860082271	2.6215832845602	0.0231454660175965	0.119813057149671	-3.55320201821603	3	98.3834
Slc25a34	ENSG00000162461	SLC25A34	-0.493031412658911	3.96866233990054	-2.62066237448736	0.0231840660366834	0.119813057149671	-3.40275686129532	4	88.4868
Fam53a	ENSG00000174137	FAM53A	-0.262880216807404	4.16573967968023	-2.62063380146884	0.0231852646888627	0.119813057149671	-3.42432409713465	5	59.799
Sp4	ENSG00000105866	SP4	0.324252999224247	5.67976331109934	2.62037664197769	0.0231960553983279	0.119813057149671	-3.53851505348987	12	97.449
Psen2	ENSG00000143801	PSEN2	-0.260307386452229	4.37253343892127	-2.61897319487319	0.0232550327238874	0.119885923673751	-3.44783417990978	1	95.9821
Gmfb	ENSG00000197045	GMFB	0.232751651962987	8.37925281175295	2.61880083815935	0.0232622858595642	0.119885923673751	-3.54391112871837	14	97.8873
Fhdc1	ENSG00000137460	FHDC1	0.824153717277503	2.3010877718745	2.61764014342548	0.0233111883025153	0.119885923673751	-3.22119779528532	3	72.7034
B4galt7	ENSG00000027847	B4GALT7	-0.232933929735616	4.28269601523773	-2.61741917097457	0.0233205097685113	0.119885923673751	-3.44156083910208	13	92.0489
Dnajc28	ENSG00000177692	DNAJC28	0.374749849396229	4.0578621156204	2.61725534253802	0.0233274230458679	0.119885923673751	-3.41405447498744	16	72.9381
Gcnt1	ENSG00000187210	GCNT1	1.51831022329839	2.81018577142719	2.61720521360191	0.0233295388029767	0.119885923673751	-3.25664697789998	19	85.0467
Amz1	ENSG00000174945	AMZ1	-0.442204021439379	3.93956947953575	-2.61555317466852	0.0233993708989156	0.120002456371734	-3.40835798009777	5	73.494
Clvs2	ENSG00000146352	CLVS2	0.355465601519768	4.21981253313543	2.61511123250775	0.0234180867103575	0.120002456371734	-3.434955765155	10	97.8593
Nudt16	ENSG00000198585	NUDT16	-0.330635839557213	3.89569826134029	-2.61505433943536	0.0234204971441687	0.120002456371734	-3.40440388321095	9	52.8634
Tmem43	ENSG00000170876	TMEM43	-0.21219022495703	5.65598711229621	-2.61355407006954	0.0234841483151934	0.120074470572081	-3.55166456394189	6	93
Anapc7	ENSG00000196510	ANAPC7	-0.219298563397835	5.2077497894104	-2.61353954050243	0.0234847655842728	0.120074470572081	-3.52493924313938	5	92.4875
Arhgap27	ENSG00000159314	ARHGAP27	-0.368084508097659	3.36484166546104	-2.61330203112119	0.0234948581112316	0.120074470572081	-3.34564537517607	11	82.4522
Kcnj16	ENSG00000153822	KCNJ16	0.398460901446131	4.16935734111816	2.61230242324568	0.0235373813604542	0.120076235547164	-3.43387573414119	11	85.2097
Irf3	ENSG00000126456	IRF3	0.384444290558147	3.90491423399085	2.61097445906204	0.0235939898576182	0.120140218948716	-3.40707128108746	7	52.8761
Mars2	ENSG00000247626	MARS2	0.226452845598465	4.35598622499916	2.61080570237221	0.0236011931966085	0.120140218948716	-3.45731737467065	1	85.6661
Hey2	ENSG00000135547	HEY2	0.814601449479339	2.60371744567581	2.60905328319838	0.0236761226330141	0.120261054822651	-3.26107200882868	10	93.7685
Rab26	ENSG00000167964	RAB26	-0.454468557204517	5.36870229919073	-2.60855922256472	0.0236972897386485	0.120261054822651	-3.54400039940827	17	86.7188
Dus3l	ENSG00000141994	DUS3L	-0.225069127456497	5.90513157890286	-2.60848252776257	0.0237005772509176	0.120261054822651	-3.57070128241965	17	81.2308
Mkrn1	ENSG00000133606	MKRN1	-0.203720270126821	7.72197990131713	-2.6081189937222	0.023716166184551	0.120261054822651	-3.57477936589795	6	93.7759
Sumf2	ENSG00000129103	SUMF2	0.245756426207132	3.77294597695494	2.60768265626662	0.0237348903492575	0.120261054822651	-3.3996040642049	5	53.352
Scd2	ENSG00000099194	SCD	0.433608657912783	8.85625461558368	2.60745463781906	0.0237446808807152	0.120261054822651	-3.5536983386381	19	82.7298
Bambi	ENSG00000095739	BAMBI	0.897469395828796	3.05531568481421	2.6068379183419	0.023771181125345	0.120308594478404	-3.30877300915435	18	93.0769
Foxred1	ENSG00000110074	FOXRED1	-0.273732746339792	5.631781139073	-2.60537368944079	0.0238342150148807	0.120484397001746	-3.56435857010821	9	79.4239
Ankrd33b	ENSG00000164236	ANKRD33B	-0.37449101914252	6.70711494005629	-2.60523497991214	0.0238401948562275	0.120484397001746	-3.5908436537014	15	75.5061
Xpo7	ENSG00000130227	XPO7	0.182220793364269	6.59243009226506	2.60405383899083	0.0238911742028447	0.120649092697333	-3.59147560155885	14	99.356
Prpf4b	ENSG00000112739	PRPF4B	0.210866485168149	7.2211872007216	2.60368518208204	0.0239071077556187	0.120649092697333	-3.59006943414005	13	95.1341
Gng4	ENSG00000168243	GNG4	0.975307226167383	6.36577311178307	2.60229405584816	0.0239673270394524	0.120706122104518	-3.58495183455391	13	98.6667
Lrrfip1	ENSG00000124831	LRRFIP1	-0.218626015055145	5.95036573920066	-2.60223424096095	0.0239699196529398	0.120706122104518	-3.58283718463895	1	44.6782
Rbl2	ENSG00000103479	RBL2	0.192585322337272	5.57084495856588	2.60141331871706	0.0240055295057848	0.120761588678071	-3.56612434563837	8	90.8692
Sema3c	ENSG00000075223	SEMA3C	0.512587582310423	5.93556534213459	2.60118849609032	0.0240152908894413	0.120761588678071	-3.58030371532034	5	97.0706
Skp2	ENSG00000145604	SKP2	0.326421361828298	2.79380760030639	2.59921938557255	0.0241009527659984	0.120998982832711	-3.29999182309794	15	86.3208
Kdelr2	ENSG00000136240	KDELR2	0.242446918558222	5.31362948385941	2.59913104690186	0.0241048027715628	0.120998982832711	-3.55430950554381	5	98.5849
Plcd4	ENSG00000115556	PLCD4	0.51434960045533	3.42465087508165	2.59857419592227	0.0241290855415879	0.120998982832711	-3.37035337273853	1	75.4593
Iars	ENSG00000196305	IARS	0.227602882703595	5.74818853676408	2.59834008981642	0.0241393014472697	0.120998982832711	-3.5798901237123	13	90.6498
Tob2	ENSG00000183864	TOB2	0.334729705554837	3.45778760115085	2.59812798802813	0.0241485607965826	0.120998982832711	-3.37728361331942	15	89.8256
Sesn1	ENSG00000080546	SESN1	-0.228423486321891	6.70382077547553	-2.5972336261736	0.0241876427220043	0.121071708678503	-3.6044953908565	10	95.0998
Rars2	ENSG00000146282	RARS2	-0.234156773416689	4.70265050766545	-2.59673546392307	0.0242094383911904	0.121071708678503	-3.51506238848113	4	86.5052
Dbp	ENSG00000105516	DBP	-0.365250415561415	4.19638270214301	-2.59661430032662	0.0242147424733071	0.121071708678503	-3.46747347941521	7	92.6154
Zfp513	ENSG00000163795	ZNF513	-0.337524590017927	4.40184118258681	-2.59528726627857	0.024272909703558	0.121276283769269	-3.49024397900954	5	92.976
Pigp	ENSG00000185808	PIGP	-0.272112645797794	5.42433838922696	-2.59482076355648	0.0242933902527852	0.121292405640402	-3.57070486737686	16	81.6456
Slc38a9	ENSG00000177058	SLC38A9	0.2056118213048	5.2499845330948	2.59436767993221	0.0243132979094433	0.121305646310789	-3.55836547590096	13	91.2656
Immp1l	ENSG00000148950	IMMP1L	0.238864281705028	5.24394364598934	2.59375817567385	0.0243401036601633	0.121353260255911	-3.55878525750722	2	91.5663
Os9	ENSG00000135506	OS9	-0.237226476848848	7.62395762775139	-2.59273758803276	0.0243850536553827	0.1214204358804	-3.60269169530656	10	81.2594
D16Ertd472e	ENSG00000154642	C21orf91	0.363356973946035	2.90795278137833	2.59239916128728	0.0243999770480186	0.1214204358804	-3.3225701185254	16	80.4714
Vma21	ENSG00000160131	VMA21	0.248643217418426	6.13063092518824	2.59108913167323	0.0244578291505141	0.121433085969439	-3.60557740819323	X	81.1881
Psd2	ENSG00000146005	PSD2	0.385445134581397	6.08767202890131	2.59074674249686	0.0244729715433495	0.121433085969439	-3.6040740269071	18	88.4566
Rhot1	ENSG00000126858	RHOT1	0.210820075309838	6.90120284435981	2.59027713850356	0.0244937550602861	0.121433085969439	-3.61531641083399	11	93.4877
Ppfia2	ENSG00000139220	PPFIA2	0.357556907208457	7.31815334591494	2.5870716371515	0.0246360859670665	0.121666378418818	-3.6167116268952	10	98.8067
Mgat5	ENSG00000152127	MGAT5	0.273402604521635	6.09030863218692	2.58682339166064	0.0246471423744512	0.121666378418818	-3.6115533901157	1	97.166
Pmm2	ENSG00000140650	PMM2	-0.219880109845466	3.14493085747345	-2.58644125401725	0.0246641716122727	0.121666378418818	-3.36307380641941	16	89.0244
Mfap3l	ENSG00000198948	MFAP3L	0.306637660002782	6.27527208516891	2.58586105975372	0.0246900489354623	0.121666378418818	-3.61734367431858	8	89.9755
Nup35	ENSG00000163002	NUP35	0.264036684115549	4.49524705349261	2.58584196540228	0.0246909010177615	0.121666378418818	-3.51224649151393	2	92.9448
March9	ENSG00000139266	MARCH9	-0.337878693097037	3.73993256136481	-2.58550342789546	0.0247060129889552	0.121666378418818	-3.43541927526412	10	95.3757
Ampd2	ENSG00000116337	AMPD2	0.518873317698152	4.76821348051059	2.58535160447613	0.0247127931790914	0.121666378418818	-3.53464321441007	3	88.3959
Edn3	ENSG00000124205	EDN3	0.568109147388373	2.04196004117722	2.58523962291484	0.0247177952654198	0.121666378418818	-3.25409686238078	2	54.2017
Anks1b	ENSG00000185046	ANKS1B	-0.203658885971253	8.60740128630454	-2.58368796054828	0.0247872085287833	0.121741764273639	-3.59902182678369	10	35.0962
Ddx54	ENSG00000123064	DDX54	-0.252095681597855	6.21514884140547	-2.58342441191158	0.0247990172974078	0.121741764273639	-3.62209790574191	5	84.4671
Usp21	ENSG00000143258	USP21	0.305117150713715	3.46572561643947	2.58300690738566	0.0248177356306144	0.121748635132289	-3.40331113791961	1	96.4602
Efemp1	ENSG00000115380	EFEMP1	0.95579129892125	2.65536993391873	2.58231991214272	0.024848566433946	0.121753730191865	-3.30617871761421	11	94.5233
Zfp759	ENSG00000160321	ZNF208	0.26774141098586	4.28679186170228	2.58221199041294	0.0248534131315446	0.121753730191865	-3.49771659117291	13	29.7656
Coq9	ENSG00000088682	COQ9	-0.230881210391038	6.41041695364233	-2.58165369813227	0.0248785004972745	0.121791757721239	-3.62863299592291	8	90.566
Vprbp	ENSG00000145041	DCAF1	0.216836526183694	5.25182864049884	2.58061316939333	0.0249253238857017	0.121936066152281	-3.58159733289422	9	91.7717
Dusp3	ENSG00000108861	DUSP3	0.385980100362778	7.24807119226363	2.57871185998034	0.0250111053942583	0.122139277363996	-3.63167037463268	11	92.973
Dcxr	ENSG00000169738	DCXR	-0.354777106883831	2.47971009535008	-2.57847531792279	0.025021797705099	0.122139277363996	-3.30379514001891	11	84.4262
Myadm	ENSG00000179820	MYADM	0.657138903400527	4.01867234097066	2.57835568448919	0.0250272071511877	0.122139277363996	-3.46998206853449	7	80.4348
Tsc22d2	ENSG00000196428	TSC22D2	0.269251642842255	5.89203096784571	2.57815331892813	0.0250363600932175	0.122139277363996	-3.61973819330686	3	79.6154
Ubl7	ENSG00000138629	UBL7	0.444262356446735	2.78997690031707	2.57704393104694	0.0250865957643043	0.122299479614946	-3.33405188712658	9	97.6316
Tram1	ENSG00000067167	TRAM1	0.247167150465436	6.28120795102476	2.57594482133302	0.0251364634657117	0.12242046508338	-3.63463599389303	1	93.0481
Arl5a	ENSG00000162980	ARL5A	0.219627065048159	7.30070895028546	2.57554373541705	0.0251546853240744	0.12242046508338	-3.6367668118719	2	98.8827
Tgoln1	ENSG00000152291	TGOLN2	0.206779074243982	6.11896784778319	2.5753463906389	0.0251636557082615	0.12242046508338	-3.6321536064282	6	33.3333
Tmem141	ENSG00000244187	TMEM141	-0.361982298134563	4.89278334185617	-2.57305200118296	0.0252681785158157	0.122560305603221	-3.57013559708972	2	78.7037
Mum1	ENSG00000160953	MUM1	-0.189660078143508	5.61288102754261	-2.57271487078668	0.0252835725849618	0.122560305603221	-3.61853627120846	10	58.3685
Boc	ENSG00000144857	BOC	0.515244808639218	4.04569631493203	2.57246688144284	0.0252949021571116	0.122560305603221	-3.48482942012992	16	86.3677
Adam17	ENSG00000151694	ADAM17	0.302238007483563	5.05637272146408	2.57241716068655	0.0252971742844946	0.122560305603221	-3.58120849134801	12	91.1408
Rnf24	ENSG00000101236	RNF24	0.540499147176204	3.99557511387805	2.572043425309	0.0253142595594987	0.122560305603221	-3.47946312358774	2	85.7988
Ptchd2	ENSG00000204624	DISP3	0.539226846647299	4.88783431626719	2.57203949303933	0.0253144393829171	0.122560305603221	-3.56671620125977	4	86.8534
Kcnk6	ENSG00000099337	KCNK6	-0.380358809887698	2.86722901240856	-2.57138713795957	0.025344289039447	0.122598960958448	-3.35526639843748	7	84.984
Ache	ENSG00000087085	ACHE	-0.490149125012343	5.47274088537443	-2.5689473985189	0.0254562296524138	0.122603691965192	-3.61702617964166	5	82.1718
Ly6h	ENSG00000176956	LY6H	-0.287747669625683	7.39203985328589	-2.56884314455154	0.0254610238321842	0.122603691965192	-3.64709693320897	15	89.441
Ninj1	ENSG00000131669	NINJ1	-0.39968880118846	3.93872237881028	-2.56880117093842	0.0254629542631652	0.122603691965192	-3.48571143225181	13	88.8158
Wbscr16	ENSG00000274523	RCC1L	-0.258951840567898	3.84543930705888	-2.56823312285892	0.0254890937756306	0.122603691965192	-3.47602759848433	5	89.8707
Ugdh	ENSG00000109814	UGDH	0.285711446466958	4.2387316955424	2.56819030650725	0.0254910650941052	0.122603691965192	-3.51567025526921	5	97.7733
Edil3	ENSG00000164176	EDIL3	0.347774351006994	7.44571676562026	2.56783529578883	0.0255074159876576	0.122603691965192	-3.64745866445508	13	95.625
Hmgcr	ENSG00000113161	HMGCR	0.290479035915887	8.27972220985097	2.56775205440182	0.025511251361882	0.122603691965192	-3.63222631324717	13	93.4685
Pik3r2	ENSG00000105647	PIK3R2	-0.35154799380239	7.11302965025318	-2.56751933927163	0.0255219767860823	0.122603691965192	-3.65301126911912	8	87.7747
Dpp3	ENSG00000254986	DPP3	-0.168292233909892	6.1563304283414	-2.56744053417234	0.0255256097734418	0.122603691965192	-3.64770790749199	19	92.9444
Pla2g12a	ENSG00000123739	PLA2G12A	-0.304586683026752	4.38877853409274	-2.56618996220605	0.0255833301519238	0.122603691965192	-3.53752510456634	3	87.3016
Lbr	ENSG00000143815	LBR	0.236325562518453	4.21201944553794	2.56616102921559	0.0255846670717257	0.122603691965192	-3.51686544907479	1	80
Homer2	ENSG00000103942	HOMER2	0.652365695881604	6.65714929129262	2.56607501917554	0.0255886417807999	0.122603691965192	-3.65338809094683	7	94.3503
C1galt1	ENSG00000106392	C1GALT1	0.293931808019924	3.79689541036655	2.56552174215723	0.0256142243682877	0.122603691965192	-3.4712124820386	6	89.2562
Exosc4	ENSG00000178896	EXOSC4	-0.293324347578967	5.35084243237598	-2.5648334555182	0.0256460845457604	0.122603691965192	-3.61673706925687	15	95.9184
2310039H08Rik	ENSG00000221821	C6orf226	-0.352415999720897	2.81895420692683	-2.56479919408854	0.0256476714908304	0.122603691965192	-3.36039286332057	17	48.5149
Adam23	ENSG00000114948	ADAM23	-0.239984790373793	8.03281574116977	-2.56464601961021	0.0256547675108386	0.122603691965192	-3.64236533863552	1	93.75
Scarna6	ENSG00000251791	SCARNA6	-0.7788248774015	3.97623928461612	-2.5638783505608	0.025690359825465	0.122690380918307	-3.49652119259156	1	78.4906
Phf3	ENSG00000118482	PHF3	0.206890431227853	6.77045355006587	2.5624634491545	0.0257560872835284	0.122893682786511	-3.66261782710851	1	76.1648
Acbd6	ENSG00000230124	ACBD6	-0.233294570280304	5.31647803442695	-2.56116875671084	0.0258163748768367	0.122991064073047	-3.62059251805012	1	85.8156
Kri1	ENSG00000129347	KRI1	-0.291334371382929	3.78691421703721	-2.56067988198982	0.025839175346058	0.122991064073047	-3.48172273060587	9	80.9591
Cdk14	ENSG00000058091	CDK14	0.5305858871806	7.43848673570983	2.56064511198548	0.0258407977239501	0.122991064073047	-3.65933363150094	5	98.5075
Id2	ENSG00000115738	ID2	0.330158018583206	6.58010304824768	2.55986188104749	0.0258773699377016	0.123061862685017	-3.66552987613262	12	98.5075
Mtch1	ENSG00000137409	MTCH1	-0.285300703093858	8.70847108857929	-2.55920269380642	0.0259081893282731	0.123061862685017	-3.63838204464377	17	98.2005
2700049A03Rik	ENSG00000100578	KIAA0586	0.257430237290675	3.69076801478984	2.5582795173567	0.0259514115938775	0.123183932662033	-3.47102308914039	12	63.747
Tmod3	ENSG00000138594	TMOD3	0.300029849883748	5.21839827208233	2.5568099538319	0.0260203608871696	0.123226385288191	-3.61876998177336	9	90.0568
Plcl2	ENSG00000154822	PLCL2	-0.303359534083356	7.70528285274245	-2.55655422979529	0.0260323773089015	0.123226385288191	-3.66238839206972	17	96.8057
Rims2	ENSG00000176406	RIMS2	-0.230374958199282	6.97834885916279	-2.55650193897272	0.0260348351132546	0.123226385288191	-3.67292533296905	15	92.1423
Slc7a1	ENSG00000139514	SLC7A1	0.424048840440822	4.48367099184326	2.55601384685808	0.0260577876691901	0.123226385288191	-3.55924304489848	5	86.6455
Nav1	ENSG00000134369	NAV1	0.918848581500997	6.0297803035156	2.55587281130264	0.026064423561584	0.123226385288191	-3.65539986775034	1	96.3239
Pdgfd	ENSG00000170962	PDGFD	0.64172911970605	2.43227076049884	2.55512528989697	0.0260996229740062	0.123226385288191	-3.33185626244553	9	84.3243
Stk38l	ENSG00000211455	STK38L	0.259662518700838	4.99484850259878	2.5551048380262	0.0261005866688327	0.123226385288191	-3.60603689014532	6	97.6293
Prrt3	ENSG00000163704	PRRT3	-0.379305724011881	4.91005762910281	-2.55429398736028	0.0261388221384376	0.123251470196408	-3.60292408000647	6	72.6809
Tmem120b	ENSG00000188735	TMEM120B	-0.294215212848342	3.52780072494923	-2.55385371697174	0.0261596059462569	0.123256693262737	-3.46210555644544	5	94.3953
Dab2	ENSG00000153071	DAB2	0.714129129608869	2.29688977240252	2.55330689019363	0.0261854424768109	0.123272943683397	-3.3220383184553	15	83.5065
Cdk2ap2	ENSG00000167797	CDK2AP2	0.390409646844544	3.34346081100275	2.55303863827374	0.0261981260026555	0.123272943683397	-3.43649440958329	19	98.4127
Raph1	ENSG00000173166	RAPH1	0.488874235920369	6.2978624063555	2.55218096663665	0.026238718918141	0.123381365442279	-3.67353967646719	1	91.6
Lgr5	ENSG00000139292	LGR5	1.84922782183045	2.07178280302725	2.5515960941627	0.026266435763873	0.123429136054196	-3.29442924041842	10	85.7773
Nagk	ENSG00000124357	NAGK	-0.320800254703069	4.963261109215	-2.54948528899842	0.0263667043978007	0.123737378043124	-3.61509858339485	6	80.7692
Cdc5l	ENSG00000096401	CDC5L	0.196047933439973	6.21413312237187	2.54944439734864	0.0263686505494032	0.123737378043124	-3.67835145747407	17	98.005
Fam107a	ENSG00000168309	FAM107A	-0.414015257127568	8.41503090311353	-2.54873494227463	0.0264024379474207	0.123737378043124	-3.66176824772644	14	74.8571
Med8	ENSG00000159479	MED8	-0.210290111806141	5.2246020582015	-2.548078239769	0.0264337507876308	0.123801594062873	-3.6363580777716	4	86.0465
Lrrc47	ENSG00000130764	LRRC47	-0.31865414950167	4.18520023082013	-2.54705325210324	0.0264826968053521	0.123948253993668	-3.54863106827196	4	87.1355
Mmachc	ENSG00000132763	MMACHC	0.298799233670381	2.79830182907101	2.54590162858553	0.0265377958252801	0.124102177704313	-3.38553306625879	4	84.0426
Zfyve1	ENSG00000165861	ZFYVE1	-0.168629276575806	6.06787517272582	-2.54562826913577	0.0265508910731526	0.124102177704313	-3.68217798512403	12	96.2677
Ankrd6	ENSG00000135299	ANKRD6	0.373643193727958	5.86288915512192	2.54494006866928	0.0265838872225358	0.124173843427655	-3.67381627048736	4	83.2187
Fig4	ENSG00000112367	FIG4	-0.21788376875081	5.9464878689436	-2.54305243850227	0.0266745967294318	0.124514815165204	-3.68279836216828	10	95.0386
Fam181b	ENSG00000182103	FAM181B	0.343494257923954	5.08592899767973	2.54240162517753	0.0267059415028128	0.124524372669224	-3.63331759093076	7	63.1455
Rxrb	ENSG00000204231	RXRB	-0.243718391285157	6.37219567594632	-2.54227443779135	0.0267120713675908	0.124524372669224	-3.69468257238967	17	94.7859
Deptor	ENSG00000155792	DEPTOR	0.881569442211823	2.69249916110421	2.54081174086404	0.0267826658260091	0.12469865288399	-3.37610007065174	15	96.088
Raly	ENSG00000125970	RALY	-0.267352031234867	7.0582078138564	-2.54010178410681	0.026816996364954	0.12469865288399	-3.69996699615302	2	87.9085
Vwc2l	ENSG00000174453	VWC2L	-0.420299004913574	3.95392905489968	-2.54005457785955	0.0268192805868599	0.12469865288399	-3.53478540608135	1	98.6487
Lamc2	ENSG00000058085	LAMC2	-0.832886261864949	3.14945589586076	-2.54003123509503	0.026820410169828	0.12469865288399	-3.4368704079607	1	84.6605
Lsm14a	ENSG00000257103	LSM14A	0.230238000070498	5.73516619856211	2.53909878108458	0.0268655707509601	0.124783358134493	-3.67932537232674	7	93.3045
Rfesd	ENSG00000175449	RFESD	-0.208504290737527	4.3589351372838	-2.53726119379412	0.0269547864801874	0.124783358134493	-3.58260609877876	13	64.7619
Crip1	ENSG00000213145	CRIP1	0.550154485450768	2.56892933344814	2.53702073844758	0.0269664821128095	0.124783358134493	-3.37399405085862	12	97.4026
Tex10	ENSG00000136891	TEX10	0.234132643588131	4.62994620738589	2.5365000477606	0.0269918252654307	0.124783358134493	-3.60726550561798	4	88.8052
Fibp	ENSG00000172500	FIBP	-0.249291707632628	3.28238532996005	-2.53629987665883	0.0270015742255355	0.124783358134493	-3.46074120325143	19	97.2527
Eif6	ENSG00000242372	EIF6	-0.216840816471939	5.6871306823764	-2.5362994227369	0.0270015963368677	0.124783358134493	-3.68363995965097	2	97.9592
Magi1	ENSG00000151276	MAGI1	0.263433630077591	7.16609097591653	2.53624678185275	0.0270041606866358	0.124783358134493	-3.70471534167195	6	93.0917
Papolg	ENSG00000115421	PAPOLG	0.227416432511616	4.98462139272383	2.53591354401329	0.027020399571043	0.124783358134493	-3.63764918250798	11	93.75
Myl9	ENSG00000101335	MYL9	0.364596593626961	3.64388441544099	2.53566214581001	0.0270326566773397	0.124783358134493	-3.50141747951733	2	99.4186
Coro1c	ENSG00000110880	CORO1C	-0.225210617351042	6.66423466377112	-2.5352731388027	0.0270516337171005	0.124783358134493	-3.70923824498568	5	87.666
Arih2	ENSG00000177479	ARIH2	-0.254798845853417	6.36810274288567	-2.53363282204964	0.0271317970949634	0.124998794263987	-3.70921058913612	9	97.9716
Cnn3	ENSG00000117519	CNN3	0.486364317486983	5.75620419662189	2.53340551084662	0.0271429242491038	0.124998794263987	-3.68739748524173	3	97.8723
Sbno1	ENSG00000139697	SBNO1	0.328996593525352	7.24560705906179	2.53252752413862	0.0271859446473671	0.125039085398798	-3.70993238454195	5	97.4874
Klf15	ENSG00000163884	KLF15	-0.305778532279952	3.96313727619465	-2.53222029145202	0.0272010144520271	0.125039085398798	-3.5488358261525	6	85.0962
Lcmt2	ENSG00000168806	LCMT2	-0.279241528701762	3.51650785832784	-2.53195989592037	0.0272137932802754	0.125039085398798	-3.49644254747343	2	77.8426
Exosc7	ENSG00000075914	EXOSC7	-0.187178696161223	4.58690027407733	-2.53095892292481	0.0272629703645692	0.125102565857871	-3.61483501285177	9	95.5326
Rnf38	ENSG00000137075	RNF38	0.359819133794354	5.38053200527943	2.53075932951071	0.0272727866261788	0.125102565857871	-3.67262189978311	4	87.767
Fgfr1op2	ENSG00000111790	FGFR1OP2	0.274118683113359	5.94981183597464	2.53023089080763	0.0272987926052802	0.125102565857871	-3.70268526479852	6	98.8142
Slc6a6	ENSG00000131389	SLC6A6	-0.214476161818372	6.97891977565379	-2.52923430201856	0.0273479035523035	0.125245980631853	-3.7189710240374	6	80.1664
Mtss1	ENSG00000170873	MTSS1	0.421309905089035	5.47050470344656	2.52766437016837	0.0274254434774026	0.125428703379204	-3.68269543740549	15	96.4427
Ttc13	ENSG00000143643	TTC13	-0.183574370458131	5.53689749315776	-2.52740554348059	0.02743824770165	0.125428703379204	-3.69080283954447	8	76.8605
Lypla1	ENSG00000120992	LYPLA1	0.263046232130924	4.91819763104102	2.52734328816507	0.0274413283597752	0.125428703379204	-3.64670547692589	1	91.7391
Ptbp1	ENSG00000011304	PTBP1	0.330929362295746	4.31307324247945	2.52655094766025	0.0274805662758958	0.125526435206326	-3.59217049747662	10	96.9479
Gdpd1	ENSG00000153982	GDPD1	0.248230361370879	4.88124031243285	2.52568513861843	0.0275235051428331	0.125558170235872	-3.6466456058189	11	92.0382
Hopx	ENSG00000171476	HOPX	0.588995986536416	4.46032094404969	2.52557299698146	0.0275290714790607	0.125558170235872	-3.60524664045419	5	41.0714
Mthfd1l	ENSG00000120254	MTHFD1L	-0.356571631735467	4.18097741595547	-2.52533082805896	0.0275410956874572	0.125558170235872	-3.58411504532355	10	88.2533
Spast	ENSG00000021574	SPAST	0.219557664271114	7.13684966391738	2.52387818562914	0.0276133302780243	0.125763001060668	-3.7259920268605	17	92.2078
Trpc1	ENSG00000144935	TRPC1	-0.301424008572644	6.02588598612525	-2.52370800731776	0.0276218047235576	0.125763001060668	-3.71795886157015	9	99.7478
Nlrx1	ENSG00000160703	NLRX1	-0.40625563116761	3.53245591097884	-2.52251023913437	0.0276815224275911	0.125918265583014	-3.51371776379134	9	90.1538
Ptpn12	ENSG00000127947	PTPN12	0.328816733618761	4.41267985426105	2.5221383240334	0.0277000908219665	0.125918265583014	-3.60942934982712	5	84.2308
Ankrd28	ENSG00000206560	ANKRD28	-0.208055169061116	6.77692112344458	-2.52194712127307	0.0277096416280171	0.125918265583014	-3.73191449434303	14	98.1956
Scrg1	ENSG00000164106	SCRG1	-0.407656827471865	3.94942465506974	-2.51885224746904	0.027864682343109	0.126459312489549	-3.56919932232346	8	81.6327
Lgi3	ENSG00000168481	LGI3	-0.426799275363266	6.58426508750963	-2.51832265559337	0.0278912975108171	0.12649843650248	-3.73731126330146	14	96.5328
Sbf1	ENSG00000100241	SBF1	-0.230448770267712	7.53350044581749	-2.51761009161107	0.0279271472960509	0.126554700162438	-3.73122707756409	15	94.7702
Zfp595	ENSG00000229676	ZNF492	0.386927121559204	2.36579917790986	2.51714669165597	0.0279504855370117	0.126554700162438	-3.38640614575796	13	52.1657
Adcyap1	ENSG00000141433	ADCYAP1	0.965968411693627	4.91532311959535	2.51508721875989	0.0280544374700338	0.1269108310889	-3.65807768167031	17	81.8182
Notum	ENSG00000185269	NOTUM	-0.393637759957367	2.15016871309439	-2.51338928951707	0.0281404242498179	0.126999501501145	-3.37519675333611	11	90.5242
Zfp606	ENSG00000166704	ZNF606	0.198923826989647	5.36624983115313	2.51337216320338	0.0281412928722679	0.126999501501145	-3.70219257434523	7	89.5202
Nasp	ENSG00000132780	NASP	0.259044721780789	4.98115566169079	2.51277529167968	0.0281715817084217	0.127032034560136	-3.67588138752249	4	80.5838
Mri1	ENSG00000037757	MRI1	-0.243602320468637	3.35530050195147	-2.51190473000658	0.0282158162804107	0.127128930023597	-3.50914667647902	8	85.6369
Filip1l	ENSG00000168386	FILIP1L	1.18450917195923	2.69793677263723	2.51164084386417	0.0282292381231344	0.127128930023597	-3.41815385455636	16	87.9295
Inpp5d	ENSG00000168918	INPP5D	-0.286250419072128	4.18393871012778	-2.5110657055064	0.0282585125473049	0.127179292934005	-3.60802222924374	1	87.8049
Pfkfb3	ENSG00000170525	PFKFB3	0.347820113260938	4.27383721338346	2.51031880356435	0.0282965739274444	0.12726911237183	-3.61437989010725	2	88.3895
Ano10	ENSG00000160746	ANO10	0.251346753827845	4.56172018601458	2.50974490710663	0.0283258531045391	0.127311710118012	-3.64541281746209	9	91.3636
Krcc1	ENSG00000172086	KRCC1	0.349751730331242	3.69067032212184	2.50930134248651	0.0283485032366327	0.127311710118012	-3.54998857930762	6	72.2008
Phyh	ENSG00000107537	PHYH	0.230856049372586	5.91965053315206	2.50906898855755	0.0283603751835449	0.127311710118012	-3.73750979387005	2	78.1065
C330018D20Rik	ENSG00000164241	C5orf63	0.258802585015535	3.83493841735167	2.50807607477423	0.0284111620412727	0.127458304879388	-3.57036924743739	18	36.2319
Cse1l	ENSG00000124207	CSE1L	0.233394508175909	6.39087353205874	2.50737626593213	0.0284470100850456	0.127537736813202	-3.75237462960643	2	99.0731
Pdpr	ENSG00000090857	PDPR	-0.241223670344619	4.75573323421271	-2.50653910489716	0.0284899520380335	0.127586501605045	-3.67026395163167	8	92.1502
Nipsnap1	ENSG00000184117	NIPSNAP1	-0.243734797470826	6.58078656075742	-2.50642662916776	0.0284957262678711	0.127586501605045	-3.75742862786019	11	94.3662
Hist1h4b	ENSG00000158406	HIST1H4H	-0.398778348335298	3.1677462986297	-2.50581757616201	0.028527013400909	0.127586501605045	-3.49584437371567	13	100
Nr2c1	ENSG00000120798	NR2C1	0.268847231491787	3.18428263405433	2.50532600994839	0.0285522896592821	0.127602844552813	-3.4952498124255	10	87.3964
Rem2	ENSG00000139890	REM2	-1.05384599778602	2.79161001109333	-2.50446958327749	0.0285963791865119	0.127628053809388	-3.45036858739006	14	92.6471
Cep68	ENSG00000011523	CEP68	0.240693962278469	5.34659270156606	2.50358577615162	0.0286419479111347	0.127628053809388	-3.7169739708671	11	59.4452
Clec11a	ENSG00000105472	CLEC11A	0.434363709719616	2.08026248776524	2.50353038340147	0.0286448062956788	0.127628053809388	-3.38256671858012	7	84.2105
Fam76a	ENSG00000009780	FAM76A	-0.232415943230559	6.35111938424756	-2.50329074586082	0.0286571753119727	0.127628053809388	-3.76003104452946	4	87.9765
Ier2	ENSG00000160888	IER2	0.619964340639238	2.38918702329034	2.50213658761522	0.0287168207938637	0.127628053809388	-3.410629785767	8	78.4753
Gnb2	ENSG00000172354	GNB2	-0.243779697542676	7.83219484598083	-2.50213010946259	0.0287171559183191	0.127628053809388	-3.75162008591796	5	100
G2e3	ENSG00000092140	G2E3	0.211770484189875	5.36441463605495	2.50204950320254	0.0287213261188659	0.127628053809388	-3.72089872035385	12	79.3201
Zfp804b	ENSG00000182348	ZNF804B	0.578538043802207	2.06124650401606	2.50131656747714	0.0287592719842875	0.127715941974528	-3.38343324780284	5	65.0853
Psmc5	ENSG00000087191	PSMC5	-0.189428515830405	6.23727058099069	-2.50075174774252	0.0287885474287681	0.127750951636958	-3.76207796924177	11	100
Fam198b	ENSG00000164125	FAM198B	0.546875382052083	3.58862422056158	2.50046346742886	0.0288035006250468	0.127750951636958	-3.5485509553832	3	78.1784
Dact1	ENSG00000165617	DACT1	0.455705289915807	3.59400752201115	2.4987866883145	0.0288906259839093	0.128056582270533	-3.55367118426162	12	80.0239
Ccdc93	ENSG00000125633	CCDC93	0.265463712869823	5.21245563739542	2.4981014380253	0.028926305476209	0.128133939609904	-3.71703785849192	1	91.6006
Stk3	ENSG00000104375	STK3	0.349050897889335	4.3293577529344	2.49738930500278	0.0289634302182122	0.128145648842556	-3.64195019061902	15	90.5588
Jag1	ENSG00000101384	JAG1	0.54520733556345	2.87929377953547	2.49735142549157	0.0289654062441968	0.128145648842556	-3.46883420693649	2	96.5517
Slc50a1	ENSG00000169241	SLC50A1	-0.256159686832562	3.68094459778633	-2.49660199354251	0.0290045282144939	0.128186774085321	-3.57402631553392	3	79.638
Dhx32	ENSG00000089876	DHX32	-0.342625540716017	5.68665388679678	-2.49647483850758	0.0290111710924597	0.128186774085321	-3.75050603264106	7	87.0794
Fkrp	ENSG00000181027	FKRP	-0.23224701355448	5.66347953446156	-2.49552686159712	0.0290607424053912	0.128244593931225	-3.75101711502704	7	93.7374
Mrpl36	ENSG00000171421	MRPL36	0.301505812476218	4.93856204657641	2.49437522504448	0.0291210745198944	0.128349696475395	-3.70295379688994	13	58.2524
Repin1	ENSG00000214022	REPIN1	-0.249411382555446	5.42362834893054	-2.49349210347987	0.0291674223247566	0.12840900297602	-3.74103572615685	6	76.9231
Mbtps2	ENSG00000012174	MBTPS2	0.472012822351635	4.07979614453868	2.49342279477157	0.0291710628115264	0.12840900297602	-3.61981112081932	X	96.7245
Epha7	ENSG00000135333	EPHA7	-0.326613954614634	6.65639581901347	-2.49284349622016	0.029201508185456	0.128462581470189	-3.78066871946532	4	98.0962
Tek	ENSG00000120156	TEK	0.281989787640396	4.92948285303025	2.49248904863394	0.0292201516550931	0.128464206761661	-3.7053810721249	4	92.8826
Eri2	ENSG00000196678	ERI2	0.281136271385374	3.42274030548788	2.49177759637411	0.0292576081123356	0.128492548998671	-3.54644063414951	7	74.0955
Cebpg	ENSG00000153879	CEBPG	0.25946117823684	5.57289363552652	2.49167232489667	0.0292631544058742	0.128492548998671	-3.75047153115428	7	91.3333
Romo1	ENSG00000125995	ROMO1	-0.246696175838366	6.33615697246939	-2.49103496828387	0.0292967558254051	0.128559790896958	-3.78037982803132	2	100
Chrdl1	ENSG00000101938	CHRDL1	0.765283578265831	4.38073790290545	2.48892589114773	0.0294082145867256	0.128681930697689	-3.65498665544113	X	88.8646
Ppic	ENSG00000168938	PPIC	0.635290721583017	2.87501781958423	2.48873882769457	0.0294181202869471	0.128681930697689	-3.48145859366285	18	90.566
Preb	ENSG00000138073	PREB	-0.212387282741655	6.13506883287385	-2.48870771831481	0.0294197679586791	0.128681930697689	-3.77988615155289	5	88.729
Cldn5	ENSG00000184113	CLDN5	0.279925533121816	6.47227062203151	2.48868766691105	0.029420830005367	0.128681930697689	-3.784643432029	16	65.6766
Zfyve28	ENSG00000159733	ZFYVE28	-0.419296784247615	5.79513707087896	-2.48856009771991	0.0294275877357466	0.128681930697689	-3.76853473679706	5	83.3145
Bdp1	ENSG00000145734	BDP1	0.165459581391501	6.33301267109874	2.48843116015588	0.0294344194898415	0.128681930697689	-3.78359741897932	13	52.5152
Sh3glb2	ENSG00000148341	SH3GLB2	-0.280501782555	7.86299690239193	-2.48800774131105	0.0294568651999701	0.128700021934565	-3.77471309906184	2	96.0396
Eepd1	ENSG00000122547	EEPD1	0.360809117391526	4.88659209436886	2.48682733602188	0.0295195273421669	0.12889276031911	-3.7106901364521	9	90.6854
Hivep1	ENSG00000095951	HIVEP1	0.727124463082185	4.52061294659444	2.48648641995537	0.0295376491231443	0.12889276031911	-3.67336813557986	13	70.7138
Dzip3	ENSG00000198919	DZIP3	0.194421845077287	7.58971585208835	2.48542893984214	0.029593929654764	0.129058239741686	-3.78411543984719	16	82.947
Kcna5	ENSG00000130037	KCNA5	-1.24804828517579	3.64526419030815	-2.48428281817912	0.029655045774762	0.129169640109404	-3.58173591696547	6	86.2969
Itgb1	ENSG00000150093	ITGB1	0.292232750051767	6.58642712411728	2.48426075951574	0.0296562232422923	0.129169640109404	-3.79322440564467	8	92.4812
Dusp15	ENSG00000149599	DUSP15	-0.371998895653329	4.08484952520813	-2.4837161244139	0.0296853097202396	0.129216268540295	-3.64228848578391	2	89.3617
Gfra2	ENSG00000168546	GFRA2	0.813357786491333	4.66237910719061	2.48289221120508	0.0297293639875668	0.129275030374988	-3.69168088691799	14	92.2414
Ube2l6	ENSG00000156587	UBE2L6	0.347148003676361	2.32009564847297	2.48277590423801	0.0297355879952386	0.129275030374988	-3.43558118076688	2	76.4706
Slmo1	ENSG00000141391	PRELID3A	-0.382384407990796	4.13562701177043	-2.48204469778795	0.0297747465836188	0.129360910693222	-3.65061332824371	18	90.1163
Ifit1	ENSG00000204010	IFIT1B	-0.929593144203103	2.19041051458356	-2.48114785956923	0.0298228438938522	0.129360910693222	-3.42683419694126	19	57.173
Slc25a32	ENSG00000164933	SLC25A32	0.248387595388591	4.20451192840903	2.48103413545902	0.0298289483052043	0.129360910693222	-3.65680279605218	15	89.5238
Afap1	ENSG00000196526	AFAP1	0.63334422055838	4.39495087551352	2.48027336375461	0.0298698158383365	0.129458280047493	-3.67270801105777	5	80.9582
Slc38a3	ENSG00000188338	SLC38A3	0.532324487070953	5.46542692494219	2.47956371706643	0.0299079861576138	0.129543846667129	-3.76171844504917	9	89.881
Ralgps2	ENSG00000116191	RALGPS2	0.281821386293768	6.50216531565865	2.47915472821121	0.0299300063299909	0.129559398023828	-3.80100449070839	1	97.5986
Rnf44	ENSG00000146083	RNF44	0.522731728240446	4.60640899257545	2.47745755207215	0.0300215519614995	0.129656040925722	-3.6999474248217	13	91.2037
Fcho2	ENSG00000157107	FCHO2	0.291937757440349	5.10699190020273	2.47720263167578	0.0300353258881117	0.129656040925722	-3.744346987157	13	94.4444
Eif4a3	ENSG00000141543	EIF4A3	-0.243187257864352	6.18706154152613	-2.47664088088344	0.0300657002762777	0.129656040925722	-3.80146272986731	11	99.2701
Tmem186	ENSG00000184857	TMEM186	-0.194307692353479	4.75078068433653	-2.47654828451299	0.0300707099182396	0.129656040925722	-3.71966492290965	16	71.3615
Brd3	ENSG00000169925	BRD3	0.422010531947707	4.92060551975929	2.47625615923176	0.030086519784798	0.129656040925722	-3.73060211996466	2	95.5923
Gpr27	ENSG00000170837	GPR27	-0.713658488048275	2.09036149101773	-2.47593949539158	0.0301036668219016	0.129656040925722	-3.42699679750954	6	97.3333
Ogfr	ENSG00000060491	OGFR	-0.302065727430098	6.26039020643687	-2.47579018260009	0.0301117552634607	0.129656040925722	-3.80452640443397	2	46.8242
Xkr4	ENSG00000206579	XKR4	-0.358959489623949	6.74985243943229	-2.47520787789802	0.0301433195807701	0.129656040925722	-3.81048283529863	1	95.3846
Pcsk9	ENSG00000169174	PCSK9	-0.71707003813694	3.35074805363718	-2.4751591957308	0.0301459598970785	0.129656040925722	-3.56685171986427	4	76.8786
Stip1	ENSG00000168439	STIP1	0.219971351288997	6.97910675979671	2.4751058985251	0.0301488507718372	0.129656040925722	-3.8092178279115	19	89.1525
Zfyve27	ENSG00000155256	ZFYVE27	-0.18244212868562	6.67260727852691	-2.47498865161895	0.0301552112693358	0.129656040925722	-3.81069702048852	19	86.7788
Mrps25	ENSG00000131368	MRPS25	0.183472299179263	5.57205809209733	2.47452612301766	0.0301803156076294	0.12968466228061	-3.7796553115033	6	88.4393
Sec24b	ENSG00000138802	SEC24B	0.426363949158112	4.87407755049268	2.47292886232843	0.0302671655141043	0.129787003086153	-3.73219507938953	3	79.1217
Agpat5	ENSG00000155189	AGPAT5	0.231327087040661	6.37421035552194	2.47291074888775	0.0302681518130284	0.129787003086153	-3.80999565218595	8	81.8681
Ddx55	ENSG00000111364	DDX55	-0.204858489518556	4.30058111672617	-2.47273026344527	0.0302779811741723	0.129787003086153	-3.68344279765777	5	91
Tet2	ENSG00000168769	TET2	-0.297203582252097	6.16965388887849	-2.47167194313313	0.030335680569792	0.129955091468403	-3.8093615918455	3	51.998
Fkbp2	ENSG00000173486	FKBP2	0.357188777477091	4.67846531955647	2.46986084803456	0.0304346694114597	0.130299747344725	-3.72125185727683	19	95.0704
Ndufv1	ENSG00000167792	NDUFV1	-0.268353621969794	8.16055823797562	-2.4688412163098	0.0304905375317986	0.130421976357172	-3.80091178478529	19	95.6897
Cobl	ENSG00000106078	COBL	0.792688027156284	4.79135945738579	2.46862104484128	0.0305026143589439	0.130421976357172	-3.72750818695104	11	67.8993
Dcdc2c	ENSG00000214866	DCDC2C	-0.593801802078771	3.66695217257285	-2.46789016211374	0.0305427380542655	0.130421976357172	-3.61862338341635	12	27.1978
Vps26b	ENSG00000151502	VPS26B	-0.15348439341244	7.50345599742642	-2.4677095396382	0.0305526617018039	0.130421976357172	-3.81554981013801	9	99.1071
Lsm4	ENSG00000130520	LSM4	-0.255853773111522	5.42944940139077	-2.46655961566797	0.0306159137017303	0.130584588758143	-3.78640535235744	8	96.4029
Plcxd1	ENSG00000182378	PLCXD1	-0.380665430113954	4.63252217555597	-2.46628150288164	0.0306312305196248	0.130584588758143	-3.72626282706851	5	67.4923
Pde2a	ENSG00000186642	PDE2A	-0.319719029908692	8.87444697429016	-2.46540602615255	0.0306794953136949	0.130705558942206	-3.7924152534017	7	93.1987
Npy2r	ENSG00000185149	NPY2R	-0.558899856944249	2.71888275302329	-2.46501421897007	0.0307011194907672	0.130705558942206	-3.50667404494184	3	94.4882
Got2	ENSG00000125166	GOT2	-0.168799363448184	7.66058519970105	-2.46475588919552	0.0307153850432422	0.130705558942206	-3.81762099370306	8	94.6512
Snx6	ENSG00000129515	SNX6	0.259104723985811	5.98604481823194	2.46302854297512	0.0308109388130757	0.130968598145941	-3.81683018886246	12	96.6507
Arsb	ENSG00000113273	ARSB	0.502126439462206	5.16302698121356	2.46295436712537	0.0308150485586701	0.130968598145941	-3.7702009363745	13	78.424
Wdr17	ENSG00000150627	WDR17	-0.316826791478219	5.87478065631651	-2.46256707312056	0.030836515413604	0.130968598145941	-3.81538816747972	8	86.6868
Iqgap1	ENSG00000140575	IQGAP1	0.379321206039683	4.64953569395527	2.46229292790791	0.0308517194697768	0.130968598145941	-3.73072784017634	7	95.9566
Ipmk	ENSG00000151151	IPMK	0.266309252080762	4.74743431145328	2.4611494239478	0.030915216702395	0.131063714986826	-3.74256997938878	10	79.5673
Dusp18	ENSG00000167065	DUSP18	0.738050874209472	3.66372783305655	2.46106913964167	0.0309196795528497	0.131063714986826	-3.61966278579431	11	82.4468
Mrpl27	ENSG00000108826	MRPL27	-0.298408565924553	5.43177700254092	-2.46052730379178	0.0309498155526854	0.131068435289069	-3.79664935765689	11	83.1081
Poc5	ENSG00000152359	POC5	-0.210527673004432	5.4092007333451	-2.45886590181566	0.0310423980876268	0.131381364858085	-3.79791855499148	13	75.1304
Ccna2	ENSG00000145386	CCNA2	-0.310679964048206	2.23722659409692	-2.45790135738588	0.0310962713342125	0.131530186332773	-3.46802180375238	3	85.4167
D430019H16Rik	ENSG00000227051	C14orf132	-0.401899364577265	4.68435523346407	-2.45685698381252	0.0311547058102177	0.131698110194238	-3.74642940304348	12	64.9123
Neurl1a	ENSG00000107954	NEURL1	-0.330996896629578	6.69614173473066	-2.45546486072918	0.0312327634564457	0.131948734029229	-3.84348184475656	19	94.2509
Adarb1	ENSG00000197381	ADARB1	0.348522397505173	7.8617809928984	2.45376405933598	0.0313283869992434	0.132214607711289	-3.83195083185497	10	90.0135
Pgam2	ENSG00000164708	PGAM2	-0.524403743793482	2.76632101409464	-2.45367660172961	0.0313333117808181	0.132214607711289	-3.53009129729521	11	92.0949
Eri1	ENSG00000104626	ERI1	0.215434379668977	4.09905303552813	2.45225222746106	0.0314136249946351	0.132394561748419	-3.6925952759429	8	81.6619
Cep76	ENSG00000101624	CEP76	0.284704038237739	3.84283378067496	2.45187471896521	0.0314349442902322	0.13240503365134	-3.66274791015808	18	97.5721
Ptn	ENSG00000105894	PTN	0.302377197640062	8.47708949042294	2.45126720481021	0.0314692823738633	0.132419455461067	-3.82385823443622	6	97.619
Ikzf5	ENSG00000095574	IKZF5	0.262064674999991	4.62525972712756	2.450789799831	0.0314962919620865	0.132419455461067	-3.74893409346948	7	96.8974
Atad2	ENSG00000156802	ATAD2	0.532205057283546	3.98902738924996	2.4505049339569	0.0315124192171063	0.132419455461067	-3.67893479726927	15	82.7338
Phyhipl	ENSG00000165443	PHYHIPL	0.527096169116454	4.60199619023002	2.45048205464564	0.0315137148430889	0.132419455461067	-3.7440524787585	10	96.8085
S100a4	ENSG00000196154	S100A4	-0.567651110229981	1.97769449374563	-2.44903738120827	0.0315956297368543	0.132568224054844	-3.45869551829588	3	93.0693
Otub1	ENSG00000167770	OTUB1	-0.324876364446973	7.83417773213843	-2.44886633466603	0.0316053419871793	0.132568224054844	-3.84078773738905	19	99.631
Ezr	ENSG00000092820	EZR	-0.349056792582407	6.33459386020209	-2.44862421697875	0.0316190947102894	0.132568224054844	-3.85140322891544	17	96.587
Hivep3	ENSG00000127124	HIVEP3	0.933021073852757	3.34602503974958	2.44786381179025	0.0316623249134356	0.132588624068532	-3.59633546513862	4	79.9668
Med1	ENSG00000125686	MED1	0.214588934474493	5.79773848039129	2.44749262383096	0.0316834483683389	0.132588624068532	-3.83581064458826	11	94.3074
Asb2	ENSG00000100628	ASB2	0.45656473314412	1.97894338243512	2.44607528254183	0.0317642320088922	0.132749768938322	-3.46135415346856	12	90.0787
Sc5d	ENSG00000109929	SC5D	0.229065917437235	5.7561016304347	2.44594498520123	0.0317716685484408	0.132749768938322	-3.83642844128541	9	83.612
Ddhd1	ENSG00000100523	DDHD1	0.180127409740922	6.21187407457985	2.44577871682853	0.0317811605403762	0.132749768938322	-3.85252452355263	14	85.5556
Wdr11	ENSG00000120008	WDR11	-0.178388742979872	6.40754238834125	-2.4453227239378	0.0318072065725822	0.132779668467555	-3.85808050779539	7	94.1176
Zfp384	ENSG00000126746	ZNF384	0.267871894996497	3.66161002183161	2.44345502365637	0.0319141049786805	0.133061978614251	-3.65447102067723	6	95.8406
Zfp217	ENSG00000171940	ZNF217	0.395154083860575	1.922368619343	2.44306663217685	0.0319363784654545	0.133061978614251	-3.46168082531569	2	67.4618
Zfp248	ENSG00000198105	ZNF248	0.413409828526983	3.17569229347688	2.44258355910715	0.0319641028194834	0.133061978614251	-3.59259749844703	6	74.7841
Ctsc	ENSG00000109861	CTSC	0.412777451648437	3.09459572353941	2.44212342379332	0.0319905324697932	0.133061978614251	-3.58365213092173	7	77.7538
Tubb6	ENSG00000176014	TUBB6	0.89066085639572	2.46536756284851	2.44183117439774	0.0320073299609236	0.133061978614251	-3.50751082599848	18	97.3094
Abtb1	ENSG00000114626	ABTB1	-0.23935281190663	5.38679614581387	-2.44113788784148	0.032047211952045	0.133105529326357	-3.82605826048018	6	94.1423
Erf	ENSG00000105722	ERF	-0.263884770037967	5.15546000184202	-2.44022991410214	0.0320995170146356	0.133105529326357	-3.81166502063594	7	96.8978
Neurl4	ENSG00000215041	NEURL4	-0.24011753603714	7.01027516946069	-2.44021441556975	0.0321004105477344	0.133105529326357	-3.86818035392814	11	95.7106
Fndc5	ENSG00000160097	FNDC5	0.325131590464835	6.85983063114011	2.43994542093588	0.0321159226767675	0.133105529326357	-3.86809352972764	4	96.6981
Smchd1	ENSG00000101596	SMCHD1	0.213129810949185	6.39296358642889	2.43950206007562	0.03214150587666	0.133105529326357	-3.86628722408271	17	86.2843
Kcnh5	ENSG00000140015	KCNH5	0.404450777977749	5.52724933527121	2.43924403292534	0.03215640389355	0.133105529326357	-3.83400472943472	12	98.0769
Ddx42	ENSG00000198231	DDX42	-0.15463578844631	6.73250960503826	-2.43919486201787	0.0321592436924054	0.133105529326357	-3.87073591477045	11	95.5224
Snora74a	ENSG00000200959	SNORA74A	-1.31917389767846	3.53574689885804	-2.43820844342628	0.0322162644135932	0.133105529326357	-3.64400714387124	18	86.3636
Ccdc115	ENSG00000136710	CCDC115	-0.211004906537005	4.53043739373016	-2.43818768294458	0.0322174655438405	0.133105529326357	-3.76329323648455	1	78.8889
Snapc4	ENSG00000165684	SNAPC4	-0.304704444687304	4.70554468241914	-2.43803147675883	0.0322265044919951	0.133105529326357	-3.77955193854924	2	46.7665
Mex3c	ENSG00000176624	MEX3C	0.184878801526168	6.24091962103818	2.437857846383	0.0322365545883776	0.133105529326357	-3.86635586296501	18	79.9697
Ssh3	ENSG00000172830	SSH3	-0.274240296270452	4.37969563608008	-2.43771169036238	0.032245016768745	0.133105529326357	-3.749274215819	19	80.1214
Tmem56	ENSG00000271092	TMEM56-RWDD3	0.43344760873802	6.64958094752123	2.43521286949545	0.032390028153585	0.13352581483451	-3.87496215695112	3	62.1891
Slfn2	ENSG00000172123	SLFN12	-0.766994939140268	1.75908208197172	-2.43469770246158	0.0324200028839375	0.13352581483451	-3.46285264183575	11	32.526
Gnptg	ENSG00000090581	GNPTG	-0.247737626528837	6.31186205617818	-2.43445870660288	0.0324339178752681	0.13352581483451	-3.87469039772284	17	78.6885
Ddo	ENSG00000203797	DDO	0.537604823302174	2.00138231685251	2.43427180692458	0.0324448037230717	0.13352581483451	-3.48052253121741	10	74.2547
Tap1	ENSG00000168394	TAP1	-0.693943693514548	2.1673265806444	-2.43363536254344	0.0324818996037363	0.13352581483451	-3.49816902471457	17	65.099
Stk11	ENSG00000118046	STK11	-0.210704610319952	5.5994135644866	-2.43345886927204	0.0324921940008079	0.13352581483451	-3.8513509815584	10	89.3764
Magee1	ENSG00000198934	MAGEE1	-0.279487519610304	7.31025894729336	-2.4333154741178	0.0325005602010303	0.13352581483451	-3.87614228591538	X	61.233
Rnf32	ENSG00000105982	RNF32	0.291210927529183	2.26899767388742	2.43282272595357	0.0325293248749881	0.13352581483451	-3.50787966699734	5	77.9006
Map3k1	ENSG00000095015	MAP3K1	1.14587098393307	3.75147222057462	2.43238922878316	0.0325546511362554	0.13352581483451	-3.66497347759067	13	89.6825
Fbxo21	ENSG00000135108	FBXO21	-0.183107364698032	7.24779658842749	-2.43108460186327	0.0326309870070917	0.13375629289441	-3.88077039568636	5	95.5414
Col4a1	ENSG00000187498	COL4A1	0.30704419218729	6.79873341250797	2.43045878897662	0.0326676659537616	0.133772879126197	-3.88406905850469	8	90.7729
Adamts5	ENSG00000154736	ADAMTS5	1.08915329552746	2.61018092361987	2.43028239901845	0.0326780114078564	0.133772879126197	-3.53685109359734	16	90.3226
Ap1s1	ENSG00000106367	AP1S1	-0.289195439550554	7.13026168996134	-2.42963514506543	0.0327160007601723	0.133780847294064	-3.88466691171183	5	100
Abhd6	ENSG00000163686	ABHD6	0.217326629381454	5.00550083848446	2.42936057964205	0.0327321287992524	0.133780847294064	-3.81669351566932	14	93.7685
Arhgap42	ENSG00000165895	ARHGAP42	0.334712497550981	3.74215382498468	2.42862288289787	0.0327754994910298	0.13385858493137	-3.6876032886619	9	92.4485
Sall1	ENSG00000103449	SALL1	0.989791098616031	3.33812305473599	2.42773564940706	0.0328277355923036	0.133905632510727	-3.62528397416851	8	89.1994
Crhr1	ENSG00000263715		0.551323708420947	4.68227313015511	2.4272463039582	0.0328565804726996	0.133905632510727	-3.78965544364593	11	98.3333
Srsf5	ENSG00000100650	SRSF5	-0.22306045613286	8.05517236302457	-2.42677139361001	0.0328845979682117	0.133905632510727	-3.87321276382295	12	97.7941
Vps4a	ENSG00000132612	VPS4A	-0.234795913390245	7.2636091742287	-2.42671044703614	0.0328881952089921	0.133905632510727	-3.88784552031425	8	99.0847
Nsdhl	ENSG00000147383	NSDHL	0.279352047861476	3.17481417199087	2.42657829727559	0.0328959963760483	0.133905632510727	-3.61984461503711	X	83.1099
Dusp19	ENSG00000162999	DUSP19	0.286181807351475	3.93051729345029	2.42371827773552	0.033065271622132	0.134516789717718	-3.71883297124957	2	82.4885
Arhgap20	ENSG00000137727	ARHGAP20	0.275938438810792	6.65113158575105	2.42313244559952	0.0331000491955626	0.134580390357056	-3.89602712493818	9	78.6734
Scyl2	ENSG00000136021	SCYL2	0.344349663715485	5.03844305310407	2.42207817187171	0.0331627248856245	0.134753421205832	-3.83026620772653	10	93.0032
Grhpr	ENSG00000137106	GRHPR	-0.470707657032481	3.78247260812344	-2.42177207808	0.033180943447529	0.134753421205832	-3.70790414848952	4	85.6707
Cep170	ENSG00000143702	CEP170	0.30754770082958	7.06833725082188	2.42067319513217	0.0332464284348073	0.134890531509494	-3.8993173002827	1	88.0682
Casz1	ENSG00000130940	CASZ1	-0.521037519369357	3.59223246362243	-2.42056167701572	0.0332530810565294	0.134890531509494	-3.68588769577056	4	88.5731
Ppp2r1b	ENSG00000137713	PPP2R1B	0.354089956810239	3.98787535372735	2.41972626086158	0.0333029589295576	0.135014951989886	-3.73131555593159	9	92.9535
Mertk	ENSG00000153208	MERTK	-0.315280774610063	5.06392920406838	-2.41754987639256	0.0334332390530421	0.135268901847927	-3.84249124403113	2	81.1812
Hyi	ENSG00000178922	HYI	-0.346719582659764	3.63300232563631	-2.41743076688193	0.0334403832824432	0.135268901847927	-3.69660047783156	4	83.3935
Fgf12	ENSG00000114279	FGF12	0.31720663272561	7.02502702564413	2.41739437366916	0.033442566454937	0.135268901847927	-3.90505128878279	16	100
Wdr5b	ENSG00000196981	WDR5B	0.301416684498642	2.65363755213723	2.4154532818251	0.033559209916514	0.135513301330159	-3.57437172149994	16	83.3333
Nfil3	ENSG00000165030	NFIL3	0.40168140340729	3.06394041627932	2.41510639514869	0.0335800963988793	0.135513301330159	-3.62274911266029	13	84.4156
Lzts1	ENSG00000061337	LZTS1	-0.285694573926714	5.96557703894553	-2.41451352533378	0.0336158229990987	0.135579647022481	-3.89880952416133	8	89.4295
Uap1l1	ENSG00000197355	UAP1L1	-0.32443243248235	3.72320292520302	-2.41328549350652	0.0336899419320878	0.135800672153654	-3.71459232513316	2	82.4458
Rbm27	ENSG00000091009	RBM27	0.308801415446827	5.12694661088765	2.41254715317382	0.0337345812969705	0.13590268296715	-3.85291921267848	18	90
Dcaf12	ENSG00000198876	DCAF12	0.235485040296568	5.22916509288771	2.41090660100765	0.033833972743074	0.136065505729948	-3.86344552904705	4	98.234
Rcbtb2	ENSG00000136161	RCBTB2	0.212830074076033	4.98555932119958	2.41008363402296	0.0338839382724537	0.136065505729948	-3.84703928870751	14	92.9856
Vps53	ENSG00000141252	VPS53	-0.201551104141883	5.87547438430939	-2.40983620861504	0.0338989744012936	0.136065505729948	-3.90332765016555	11	96.7548
Ap2m1	ENSG00000161203	AP2M1	-0.227994350919454	9.45835160415866	-2.40898664167083	0.0339506520896756	0.136065505729948	-3.87368541861135	16	100
Kit	ENSG00000157404	KIT	0.616063781246377	4.06887062923069	2.40850001794611	0.033980286929728	0.136065505729948	-3.75518784657036	5	82.7869
D630023F18Rik	ENSG00000188674	C2orf80	-0.414178973950417	2.61897223411224	-2.40817614706847	0.0340000241871611	0.136065505729948	-3.58436338357503	1	66.3212
Trank1	ENSG00000168016	TRANK1	-0.23194553775742	8.78397189355443	-2.40803283141229	0.0340087616368797	0.136065505729948	-3.88971827218208	9	81.9487
Strn	ENSG00000115808	STRN	-0.529894116960246	6.97549835784296	-2.4074117617633	0.0340466511977893	0.136065505729948	-3.92274578681447	17	96.7949
Tnk2	ENSG00000061938	TNK2	-0.354528565501987	6.47075042483169	-2.40731812988322	0.034052366937459	0.136065505729948	-3.9222655342577	16	89.1344
Kcnj8	ENSG00000121361	KCNJ8	0.274923565279371	2.93627793568397	2.40723260705701	0.0340575884735162	0.136065505729948	-3.6208197176842	6	98.3491
Rbpj	ENSG00000168214	RBPJ	0.243917410511639	5.18120471242774	2.40678475933057	0.0340849441648845	0.136065505729948	-3.86675985558858	5	97.8
Dkc1	ENSG00000130826	DKC1	0.208738780379788	4.26133047160283	2.40571051708812	0.0341506484003659	0.136065505729948	-3.78686206913639	X	91.0506
Hectd3	ENSG00000126107	HECTD3	-0.186518816367482	5.79633132887439	-2.405679549073	0.0341525443248637	0.136065505729948	-3.90699847502665	4	97.7933
Rnf25	ENSG00000163481	RNF25	-0.234314410948384	4.92715830048211	-2.40503677089477	0.0341919195229866	0.136065505729948	-3.85248430713715	1	81.9172
Syt12	ENSG00000173227	SYT12	-0.323107135747833	6.07963784616471	-2.40409878584577	0.0342494573320481	0.136065505729948	-3.91970298459254	19	95.0119
Th	ENSG00000180176	TH	2.01910587900817	3.04837506177282	2.40371333983377	0.034273128497793	0.136065505729948	-3.60321912385146	7	82.0076
Fam195b	ENSG00000225663	MCRIP1	-0.227542120532997	5.50707186749266	-2.40358406056821	0.034281071394526	0.136065505729948	-3.89582702941321	11	74.5763
Lpar4	ENSG00000147145	LPAR4	0.677912644976356	1.71645182247505	2.40347761870912	0.0342876125024131	0.136065505729948	-3.5038044188935	X	98.3784
Ints10	ENSG00000104613	INTS10	0.171841098319632	5.74605243563188	2.40337841424122	0.0342937099430506	0.136065505729948	-3.90716374097801	8	95.493
Psma7	ENSG00000101182	PSMA7	-0.215371682623481	7.40422898646044	-2.40331527505219	0.0342975912368496	0.136065505729948	-3.92466163189595	2	98.7903
Zfp90	ENSG00000184939	ZFP90	-0.181603005122287	4.11332261849727	-2.40208488092829	0.0343733109949161	0.136212163045832	-3.7788829728458	8	82.0755
Psme1	ENSG00000092010	PSME1	-0.219945186607724	4.6596487198185	-2.4008484346925	0.0344495662078241	0.136437432404724	-3.83674118546384	14	84.4
Arap2	ENSG00000047365	ARAP2	0.317837715014733	7.863108798742	2.39987321885005	0.0345098260631843	0.136451449393847	-3.92169881894208	5	82.9812
Wdr90	ENSG00000161996	WDR90	-0.290472370047431	4.76503282634963	-2.39977741121234	0.0345157516422606	0.136451449393847	-3.8477812732603	17	68.8215
Nfic	ENSG00000141905	NFIC	0.657735566323474	3.01260438380216	2.39953504289358	0.0345307462075242	0.136451449393847	-3.63738125315006	10	79.3307
Snx17	ENSG00000115234	SNX17	-0.172893270007255	6.26069528683708	-2.39811512483418	0.0346187188015263	0.136586470287515	-3.93412827063227	5	98.5106
Kdm4b	ENSG00000127663	KDM4B	-0.237543058260675	6.30205204280267	-2.39782841267432	0.0346365086702747	0.136586470287515	-3.93549207744322	17	76.2774
Dzip1	ENSG00000134874	DZIP1	0.350665874274183	5.08595117726524	2.39777209383332	0.0346400041717672	0.136586470287515	-3.87395236810851	14	65.7439
Sfswap	ENSG00000061936	SFSWAP	-0.216253027817046	5.33808669884791	-2.39669764162496	0.034706756846435	0.136654854908242	-3.89652567361544	5	83.8485
Ap1g1	ENSG00000166747	AP1G1	0.258966167239723	6.74541101197529	2.39649777431183	0.0347191877592627	0.136654854908242	-3.94079947796628	8	99.2727
Mmp16	ENSG00000156103	MMP16	-0.325444777936323	6.36019727118946	-2.39645743866552	0.0347216969905131	0.136654854908242	-3.93879726953255	4	98.0231
Eya3	ENSG00000158161	EYA3	0.372360904266091	4.30772865086675	2.39619971842039	0.0347377335945296	0.136654854908242	-3.80549629813364	4	83.9442
Entpd7	ENSG00000198018	ENTPD7	0.457933112464458	3.74331363520043	2.39537669365083	0.0347889941866097	0.1367799674047	-3.73973598308825	19	92.3841
Slc9a3r1	ENSG00000109062	SLC9A3R1	0.252294024731465	5.13962646888876	2.39454781113094	0.0348406935794765	0.136820971280567	-3.88394543088373	11	85.1955
Vtn	ENSG00000109072	VTN	0.499224428559685	6.35481287151262	2.3942094937226	0.0348618166013908	0.136820971280567	-3.93913999396072	11	74.477
Serf1	ENSG00000172058	SERF1A	0.417487156716319	4.08396501306571	2.39417934577533	0.0348636995050906	0.136820971280567	-3.78338916806912	13	34.5455
Alcam	ENSG00000170017	ALCAM	-0.512441220877477	8.59425334251177	-2.3927490406041	0.0349531429967344	0.136820971280567	-3.91890399010482	16	92.9674
Grasp	ENSG00000161835	GRASP	-0.523852003498121	5.15197119525619	-2.39222901853234	0.0349857173311093	0.136820971280567	-3.89079978238615	15	89.6203
Cdkl4	ENSG00000205111	CDKL4	-0.577598259423029	4.54292024067411	-2.39209605573271	0.0349940508721727	0.136820971280567	-3.83931825970147	17	89.2064
Kpna4	ENSG00000186432	KPNA4	0.337820933854728	5.58389539515204	2.39030949231007	0.0351062114228103	0.137112181846482	-3.91913286504558	3	98.8484
Usp35	ENSG00000118369	USP35	-0.275291339761573	4.33806545658854	-2.39028835034056	0.0351075407960452	0.137112181846482	-3.82269310852949	7	88.998
Fam114a1	ENSG00000197712	FAM114A1	0.289373628437302	2.93288420416462	2.38993726575394	0.0351296235512062	0.137122246820269	-3.64732665707724	5	77.2647
Rsbn1l	ENSG00000187257	RSBN1L	0.212544550044326	5.18334909752787	2.38881272326016	0.0352004462364457	0.137319137948235	-3.8968675548907	5	75.7683
9530077C05Rik	ENSG00000164542	KIAA0895	0.298024243265802	3.30861917880675	2.3883820800781	0.0352276043041361	0.137319137948235	-3.69797885836929	9	75.9615
Slc16a7	ENSG00000118596	SLC16A7	0.457135146444968	4.62798433061661	2.38817613372384	0.0352405992586152	0.137319137948235	-3.85007773664094	10	73.2218
Slc13a3	ENSG00000158296	SLC13A3	0.984834628339933	3.35249012005251	2.38783495317503	0.0352621375200324	0.137319137948235	-3.69161481581795	2	87.7076
Zfp324	ENSG00000083812	ZNF324	0.216082543443846	4.59451026344134	2.38744606509844	0.0352867030143232	0.137319137948235	-3.85063659365864	7	70.1628
Thnsl2	ENSG00000144115	THNSL2	-0.325634340815576	2.09415969563196	-2.38727890660576	0.0352972672571975	0.137319137948235	-3.56233021483506	6	83.2645
Mllt6	ENSG00000275023	MLLT6	-0.226719231789789	7.15613784944024	-2.3862336144763	0.0353633980124954	0.13743731739257	-3.95658172751892	11	90.8509
Aph1a	ENSG00000117362	APH1A	-0.213268694831829	5.72907534693008	-2.38618075078224	0.0353667456318679	0.13743731739257	-3.93633120317024	3	99.2453
Anxa6	ENSG00000197043	ANXA6	0.188588293207997	6.95634148929659	2.3854995186226	0.0354099124136198	0.137476664843706	-3.95895777120898	11	94.3536
Polr3g	ENSG00000113356	POLR3G	-0.248852368085145	2.8459038466899	-2.38540378090544	0.0354159829856592	0.137476664843706	-3.64679558210851	13	82.5112
Rab23	ENSG00000112210	RAB23	0.339945297040596	3.78527542591364	2.3848438895544	0.035451504931268	0.137497261585365	-3.7636719515447	1	93.2489
Snrpd3	ENSG00000100028	SNRPD3	-0.385040860460999	3.25200416056323	-2.38470366248558	0.0354604069388136	0.137497261585365	-3.70012591192049	10	100
Zcchc6	ENSG00000083223	ZCCHC6	-0.167212512936875	6.14361363370719	-2.38382250718027	0.0355163946160649	0.137562352181555	-3.95506237508016	13	79.5318
Aox1	ENSG00000138356	AOX1	0.397802161397834	1.91759355136558	2.38339896678947	0.035543336321079	0.137562352181555	-3.55081460274306	1	82.287
Ankrd45	ENSG00000183831	ANKRD45	0.38529216789858	5.23247864412487	2.38338894854896	0.0355439738275579	0.137562352181555	-3.90788277717091	1	73.3083
Zfp458	ENSG00000182141	ZNF708	0.296527088866603	4.04470255572497	2.38235286230305	0.0356099644425409	0.137562352181555	-3.79950767179342	13	52.5755
Tmem51	ENSG00000171729	TMEM51	0.305306735868301	2.3948574753252	2.3812951594586	0.0356774539996041	0.137562352181555	-3.59932767272602	4	84.585
Ndufa9	ENSG00000139180	NDUFA9	-0.232291091859909	7.52519971527474	-2.3812898951298	0.0356777902131204	0.137562352181555	-3.95915049508723	6	78.2493
Lrp8	ENSG00000157193	LRP8	0.467474890457471	6.00350966231357	2.38102867531637	0.0356944772176034	0.137562352181555	-3.95227361097852	4	78.1931
Gadd45b	ENSG00000099860	GADD45B	0.273121722419156	3.63140651745727	2.38080841821636	0.0357085533402089	0.137562352181555	-3.75195369113605	10	93.125
Ccnd2	ENSG00000118971	CCND2	0.611556253464618	4.91548788771358	2.37981827833671	0.0357718971759478	0.137562352181555	-3.88743578789757	6	92.0415
Manf	ENSG00000145050	MANF	0.291550077817962	5.95918457014908	2.37973376193796	0.0357773091082759	0.137562352181555	-3.95429834226898	9	94.5946
Cdk9	ENSG00000136807	CDK9	-0.24155859542877	6.27722584033257	-2.37940438418083	0.035798408070194	0.137562352181555	-3.96556646788908	2	98.6559
Armc1	ENSG00000104442	ARMC1	0.200706387590753	6.22083625134433	2.37902848105165	0.0358225019992032	0.137562352181555	-3.9637057580134	3	98.227
Med4	ENSG00000136146	MED4	-0.233909293807215	4.64283107107248	-2.37892056634021	0.0358294218068069	0.137562352181555	-3.8711880797443	14	94.4444
Neb	ENSG00000183091	NEB	0.631541962620441	3.25403025195187	2.37821917266776	0.0358744287105783	0.137659967326287	-3.70205333171706	2	75.6893
Farsb	ENSG00000116120	FARSB	0.155938061191302	5.64197635997338	2.37675173136046	0.0359687679671535	0.137767577218555	-3.94616499509275	1	93.3786
Lrrc10b	ENSG00000204950	LRRC10B	-1.64445095985178	3.56190064866825	-2.3764981468034	0.035985094746129	0.137767577218555	-3.73740201753159	19	95.2055
Pgpep1	ENSG00000130517	PGPEP1	0.247391702888566	3.75944843757069	2.37645127820988	0.0359881131157205	0.137767577218555	-3.77511698869845	8	94.7368
Akap12	ENSG00000131016	AKAP12	0.473559958062332	5.06183375276016	2.37608874302214	0.0360114688943934	0.137767577218555	-3.90674850365772	10	55.4994
Atp7a	ENSG00000165240	ATP7A	0.388987503078898	3.98629282880042	2.37598477280868	0.0360181697186463	0.137767577218555	-3.80146367055275	X	88.8667
Ranbp3l	ENSG00000164188	RANBP3L	0.478189828877238	3.34043036900181	2.37595550000309	0.0360200565524762	0.137767577218555	-3.71949746469769	15	65.3061
Psmc2	ENSG00000161057	PSMC2	-0.160949664071839	6.36385367970452	-2.3741385845954	0.0361373563112465	0.138117379747475	-3.97583206488129	5	99.7691
Zmpste24	ENSG00000084073	ZMPSTE24	0.270770412540806	4.7120045149758	2.37391058096556	0.0361521022164359	0.138117379747475	-3.88320908744472	4	93.4737
Zkscan5	ENSG00000196652	ZKSCAN5	-0.196743307866901	4.80899250289813	-2.37362692030514	0.036170455796446	0.138117379747475	-3.8944751668483	5	78.6651
Atp5a1	ENSG00000152234	ATP5A1	-0.209400651510199	10.6937053874345	-2.37322819695839	0.0361962694456215	0.138137880125977	-3.90414962574989	18	97.4684
Chrm4	ENSG00000180720	CHRM4	-0.682468004562149	4.72273775039981	-2.37263394535684	0.0362347747609099	0.138137880125977	-3.88741162217603	2	96.0334
Adck2	ENSG00000133597	ADCK2	-0.293811005251799	3.8160738115699	-2.37167616373582	0.0362969187515124	0.138299791857071	-3.79327285278946	6	73.3227
Mdk	ENSG00000110492	MDK	0.444482025760813	2.19078885469248	2.37125980125722	0.0363239657876827	0.138327872965263	-3.59301556579235	2	83.9161
Clcn2	ENSG00000114859	CLCN2	-0.349142301046768	5.8717771685537	-2.3697934764042	0.0364193737402573	0.138541104058737	-3.96950696629866	16	94.4321
Shank1	ENSG00000161681	SHANK1	0.882654166607445	5.68273304876872	2.36901285089422	0.0364702645941846	0.138631341591728	-3.95268277589904	7	93.105
Arpp21	ENSG00000172995	ARPP21	-0.432382514922843	9.02501289515341	-2.36882477827848	0.0364825357591095	0.138631341591728	-3.94952822494621	9	84.0098
Gpr88	ENSG00000181656	GPR88	-1.34892548779573	6.35854985954571	-2.36852114210334	0.0365023555068318	0.138631719322162	-3.97896006515821	3	95.3125
Rb1	ENSG00000139687	RB1	0.370896594971921	5.15871697469497	2.36717143808532	0.0365905828399875	0.138891760449722	-3.92955839298154	14	89.8707
Casp2	ENSG00000106144	CASP2	0.292834570350817	3.80002050831702	2.36657816323831	0.0366294290715902	0.138921029829825	-3.79554861247627	6	89.6018
Abcg1	ENSG00000160179	ABCG1	-0.220365459067552	6.39157766256487	-2.36645014292673	0.0366378167584636	0.138921029829825	-3.98905764239975	17	94.6903
Dnaja4	ENSG00000140403	DNAJA4	0.240576400953597	5.41523869308213	2.36523241405206	0.0367176931504641	0.139074347845568	-3.95117705715977	9	86.8545
Cnih2	ENSG00000174871	CNIH2	-0.245083288530879	6.08056707029638	-2.36464964373983	0.0367559791519638	0.139074347845568	-3.98510494640275	19	100
Rnft1	ENSG00000189050	RNFT1	0.238796154533009	4.70105540683265	2.36441877002873	0.0367711574117206	0.139074347845568	-3.89804910547986	11	77.931
Leng9	ENSG00000275183	LENG9	-0.227804220056433	3.41771144064453	-2.36436960241779	0.0367743906040828	0.139074347845568	-3.75408929789528	7	59.6234
Zfp777	ENSG00000196453	ZNF777	-0.253132064435343	3.97465879784232	-2.36432736879587	0.0367771680462002	0.139074347845568	-3.82433203297749	6	91.4561
Ubb	ENSG00000150991	UBC	-0.211814564853912	9.88147999717419	-2.36365587859	0.036821354977836	0.139165752100847	-3.93878284744178	11	44.2336
Ppp1r1b	ENSG00000131771	PPP1R1B	-1.77890876445356	6.30863657894171	-2.36322263760299	0.0368498912757577	0.139165752100847	-3.98064663932186	11	81.3726
Tmem158	ENSG00000249992	TMEM158	-0.920802523471342	5.57610476778962	-2.36305819597287	0.0368607281441223	0.139165752100847	-3.96387177167523	9	84.3333
Armc5	ENSG00000140691	ARMC5	-0.358397781039889	3.33868774344299	-2.36216711644173	0.0369195046801538	0.13927532794231	-3.7473325579018	7	78.0583
Pdcd6ip	ENSG00000170248	PDCD6IP	0.334794923517712	5.39347405028975	2.36172548636536	0.0369486685665082	0.13927532794231	-3.95484794492333	9	94.5017
Hnrnpa0	ENSG00000177733	HNRNPA0	-0.184734742625327	7.03352396577316	-2.36163804047586	0.0369544458587424	0.13927532794231	-3.99862090747863	13	92.7869
Xab2	ENSG00000076924	XAB2	-0.221939304932067	5.67073335575634	-2.36129667756661	0.0369770070433039	0.13927532794231	-3.97467862626842	8	98.8304
Dgkg	ENSG00000058866	DGKG	-0.269048524526973	6.74702142221266	-2.36090112600409	0.0370031662578092	0.13927532794231	-4.0009708633218	16	89.6334
Cplx2	ENSG00000145920	CPLX2	-0.339076224982991	8.87554115099796	-2.36070479142853	0.0370161571825986	0.13927532794231	-3.96607776544237	13	100
H2afx	ENSG00000188486	H2AFX	-0.252993351047191	3.63595942005148	-2.36036957400204	0.0370383477781051	0.13927532794231	-3.78880782069031	9	97.2028
Msto1	ENSG00000125459	MSTO1	-0.204498360989682	4.7879119882435	-2.3602201022698	0.0370482465874461	0.13927532794231	-3.91465703892991	3	77.8947
Gdap1l1	ENSG00000124194	GDAP1L1	-0.234616195846665	5.90874764828884	-2.35944468672947	0.0370996396849655	0.139393987572698	-3.98808808800272	2	93.0052
Znrf2	ENSG00000180233	ZNRF2	0.208426547577684	4.80889009583886	2.35852618094424	0.0371606055189558	0.139544234835671	-3.91748411373395	6	77.2727
Fermt2	ENSG00000073712	FERMT2	0.192944100984843	5.59535049094172	2.35790996509808	0.0372015610062436	0.139544234835671	-3.97446308446682	14	97.0888
Actr3	ENSG00000115091	ACTR3	-0.220407958466229	8.50434109963879	-2.35747884702729	0.0372302402412036	0.139544234835671	-3.97898152373122	1	99.7608
Zfp703	ENSG00000183779	ZNF703	0.638318307779253	2.02554004698132	2.35747384976034	0.0372305727990073	0.139544234835671	-3.5970341477929	8	95.4237
Pop1	ENSG00000104356	POP1	0.336959740396952	3.18649431038264	2.35734905351054	0.0372388786611399	0.139544234835671	-3.73032178956551	15	77.1484
Fam173a	ENSG00000103254	FAM173A	-0.217597675225774	5.43727305573706	-2.35637723833276	0.0373036193647964	0.139661607372903	-3.96949697520714	17	77.4468
Eif4b	ENSG00000063046	EIF4B	-0.186572496991657	8.31164690235088	-2.35628253005714	0.0373099344735652	0.139661607372903	-3.98485181374371	15	93.3442
Zfp518b	ENSG00000178163	ZNF518B	0.351916062379078	4.96888841988022	2.35468091622147	0.0374168856915962	0.139987415256082	-3.9358787038473	5	70.1117
Btbd1	ENSG00000064726	BTBD1	0.223181147954678	7.26750961291251	2.35391131042979	0.0374683828790385	0.140105517288631	-4.00822452162602	7	97.5104
Tle3	ENSG00000140332	TLE3	0.501818164640357	5.02226668957243	2.35077636653975	0.0376788606476924	0.14069769469401	-3.94499876515178	9	98.9637
Tmem176b	ENSG00000106565	TMEM176B	0.335117677741311	3.07602194971141	2.34956407985101	0.0377605578782137	0.140898263670211	-3.72840849528042	6	51.8519
Gosr2	ENSG00000108433	GOSR2	-0.190733690046111	7.10605146190295	-2.34876634046862	0.0378144114611247	0.14096447911667	-4.01918662242042	11	80.7512
Tbc1d8b	ENSG00000133138	TBC1D8B	0.293182174809566	3.45684805507081	2.34795953832039	0.0378689521382463	0.14096447911667	-3.7815378889567	X	90.7143
Lin54	ENSG00000189308	LIN54	-0.197455419765977	4.52606021875406	-2.34794740000947	0.0378697732794871	0.14096447911667	-3.91074848190296	5	96.6622
Brap	ENSG00000089234	BRAP	-0.335995708926941	6.79887460480777	-2.34776647406274	0.0378820147231015	0.14096447911667	-4.02266618409372	5	90.8784
Mettl3	ENSG00000165819	METTL3	0.209198939567416	4.17655507801737	2.34752119178767	0.0378986166033661	0.14096447911667	-3.87204183092369	14	97.069
Ifit3	ENSG00000119917	IFIT3	-0.935794806349208	3.23524822725634	-2.3467886010277	0.0379482436129789	0.141040654689744	-3.7549596933041	19	48.1633
2510002D24Rik	ENSG00000242259	C22orf39	-0.317108785333776	3.42512703773191	-2.34662665456159	0.037959222605286	0.141040654689744	-3.78343523442024	16	53.5211
Appl1	ENSG00000157500	APPL1	0.194601332431435	7.16206191127631	2.34509364624923	0.03806330304259	0.14135266351735	-4.02413599621563	14	98.0254
Tsga10	ENSG00000135951	TSGA10	0.286128382462446	3.58419784965998	2.34473837864568	0.0380874624197816	0.141367703088308	-3.80320060456255	1	95.4155
Zbtb4	ENSG00000174282	ZBTB4	0.246044171629771	6.22677671468771	2.34332299597161	0.0381838599010858	0.141650708563469	-4.02256536369434	11	83.4156
Trim36	ENSG00000152503	TRIM36	0.606171674406001	1.91508348250293	2.34270721068253	0.0382258725308454	0.141686722194883	-3.60935094730699	18	92.5824
Prdm15	ENSG00000141956	PRDM15	0.242307318482584	4.46513846485719	2.34258995175917	0.0382338776955492	0.141686722194883	-3.91080519655407	16	69.144
Arid5b	ENSG00000150347	ARID5B	0.465568293741564	3.08393855467571	2.34151854089936	0.0383070968091719	0.14179549150737	-3.74031608534581	10	87.8788
Bmpr1b	ENSG00000138696	BMPR1B	0.227132531922937	5.7801057708578	2.34134631634596	0.038318879050732	0.14179549150737	-4.01080972996143	3	92.6692
Cpne8	ENSG00000139117	CPNE8	0.297613048800667	5.19594667454174	2.34127527660277	0.0383237400447742	0.14179549150737	-3.97529869633885	15	98.7589
Ubiad1	ENSG00000120942	UBIAD1	0.264403237934934	3.43453104324557	2.34072144015784	0.0383616574505952	0.141836091804451	-3.79027130968544	4	92.0118
Hint2	ENSG00000137133	HINT2	-0.287525012694286	5.13927257786986	-2.34013001062813	0.0384021884930014	0.141861753719501	-3.97560363547076	4	85.8896
Polr3f	ENSG00000132664	POLR3F	0.173080722707132	5.24762881085321	2.33913515006502	0.0384704599746959	0.141964754804042	-3.98340359472611	2	98.7342
Ypel5	ENSG00000119801	YPEL5	0.25939661980942	6.71467616356361	2.33734579096605	0.0385935475369352	0.142175844129438	-4.03863414484005	17	100
Csrnp3	ENSG00000178662	CSRNP3	-0.212424603998727	7.60599997489821	-2.33692959576331	0.038622231347154	0.142175844129438	-4.03097002496284	2	93.5043
Ccdc9	ENSG00000105321	CCDC9	-0.268485098477195	4.06984038149698	-2.33683454998022	0.0386287846980674	0.142175844129438	-3.87994106261783	7	74.9529
B3galt1	ENSG00000172318	B3GALT1	0.345542214351849	5.44081938890089	2.3361177518024	0.038678242006076	0.142283381166184	-3.99985706447331	2	100
Pde1a	ENSG00000115252	PDE1A	-0.459201018011144	7.93835760796312	-2.33520422853603	0.0387413612228095	0.142420381238149	-4.02715185975825	2	92.6606
Zfp189	ENSG00000136870	ZNF189	-0.355688439858954	4.38025890197085	-2.33487678815045	0.0387640096078214	0.142420381238149	-3.91731151878167	4	69.4888
Cdhr1	ENSG00000148600	CDHR1	2.55712182077834	3.860791657548	2.33469972700655	0.0387762618759253	0.142420381238149	-3.78020587013115	14	85.2154
Slco1c1	ENSG00000139155	SLCO1C1	0.328621786234838	6.92021841322641	2.33253831959551	0.0389261276614971	0.142896161215007	-4.04611995843645	6	76.8493
Cops7a	ENSG00000111652	COPS7A	0.245890799671461	5.4679353636269	2.33191865345894	0.0389691962600261	0.142979601233675	-4.00932833999067	6	94.5455
Hcn4	ENSG00000138622	HCN4	0.91362527175123	1.82046580639112	2.33101125879549	0.039032345584851	0.143005657448342	-3.61620834706584	9	95.2618
Rdh13	ENSG00000160439	RDH13	0.211523979459988	4.773660812454	2.33043739273763	0.0390723341070506	0.143005657448342	-3.96027060438708	7	84.29
Ldlrad3	ENSG00000179241	LDLRAD3	0.282343426817224	3.09143449283814	2.33035597682844	0.0390780105778342	0.143005657448342	-3.76098624410121	2	93.0435
Luzp1	ENSG00000169641	LUZP1	0.27275781427386	6.9157472529871	2.32906601380559	0.039168055197124	0.143260598936485	-4.05211659791612	4	80.2974
Eif3m	ENSG00000149100	EIF3M	-0.188608562942226	6.84859088838052	-2.32775640537721	0.0392596753530717	0.143521034941751	-4.05558730619189	2	99.4652
Gtpbp2	ENSG00000172432	GTPBP2	-0.233142923989059	5.85106866166568	-2.32717454117635	0.0393004486764068	0.143552511878497	-4.03898543919107	17	98.8372
Psmb7	ENSG00000136930	PSMB7	-0.207269796796854	7.69240437828322	-2.32601109622846	0.0393820976571958	0.143552511878497	-4.04725188984655	2	96.0289
Sumf1	ENSG00000144455	SUMF1	-0.222838614546204	5.16988915886406	-2.32592650073245	0.0393880408134342	0.143552511878497	-4.00105221188307	6	85.2941
Egr3	ENSG00000179388	EGR3	0.609018251110889	1.78641604606119	2.32541756802829	0.0394238134888217	0.143552511878497	-3.62459782213176	14	98.9664
Pcdh7	ENSG00000169851	PCDH7	0.322087265026665	7.79301559148256	2.32539499437302	0.0394254009055913	0.143552511878497	-4.04610376720763	5	96.4552
Islr	ENSG00000129009	ISLR	0.95276726306381	3.34447579114322	2.32521854950045	0.0394378109194581	0.143552511878497	-3.78998056007254	9	86.4486
Arhgef6	ENSG00000129675	ARHGEF6	0.486901404384197	3.88653924287824	2.32501589928036	0.0394520686873029	0.143552511878497	-3.86984545148939	X	91.1082
Cdh5	ENSG00000179776	CDH5	0.745459125529532	2.17984645953273	2.32355406279434	0.0395550654144993	0.143749940991991	-3.66171882956647	8	75.2551
Wdr13	ENSG00000101940	WDR13	-0.234052321291141	8.74619104827649	-2.32320977538389	0.0395793604989354	0.143749940991991	-4.03040247115269	X	99.1753
Morc4	ENSG00000133131	MORC4	0.380008599112557	1.98270134067858	2.3219716641995	0.0396668480615366	0.143908413853527	-3.64824011469052	X	77.1612
Synpo	ENSG00000171992	SYNPO	0.589730859960218	5.59940877491561	2.32188886043633	0.0396727057809278	0.143908413853527	-4.0299040982343	18	58.2347
Abca8a	ENSG00000141338	ABCA8	1.53418936265772	2.06063653798668	2.32119220913041	0.0397220213675322	0.1440129906573	-3.64383494050697	11	68.8464
Cast	ENSG00000153113	CAST	0.37585544291885	2.82150434961388	2.32081257580749	0.0397489202223851	0.144036229229206	-3.7408298177921	13	67.0667
Zbtb44	ENSG00000196323	ZBTB44	0.402856651969055	5.97942273928063	2.32025252233668	0.03978863469625	0.144105859266089	-4.0523279538598	9	76.6667
Plekha6	ENSG00000143850	PLEKHA6	0.506777910668538	4.44070974479349	2.31971539338505	0.0398267593871934	0.144169662707167	-3.94214520285508	1	89.5992
Acap3	ENSG00000131584	ACAP3	-0.255765164774369	6.84862383000797	-2.31869495922446	0.0398992851948071	0.144318946499782	-4.07052864115144	4	93.8849
Tesc	ENSG00000088992	TESC	-0.441635361527633	4.10025832200973	-2.31855759804955	0.0399090576223256	0.144318946499782	-3.91289838245485	5	92.9907
Tmed9	ENSG00000184840	TMED9	-0.262708682823189	7.0220307063529	-2.31757099468408	0.039979316207023	0.144493530353518	-4.07139271514784	13	93.617
Raver2	ENSG00000162437	RAVER2	0.395734319977239	4.82678322831319	2.31730267759435	0.0399984443181681	0.144493530353518	-3.98444268650715	4	76.8437
Sf3b3	ENSG00000189091	SF3B3	0.235540259461154	6.19267613925338	2.31672476702203	0.0400396729842064	0.144568178116887	-4.06562890737049	8	99.9178
Hmbs	ENSG00000256269	HMBS	-0.233971997559947	4.04349107418316	-2.31619754471183	0.0400773211313334	0.144615581678129	-3.9101102292852	9	90.8587
Plekha3	ENSG00000116095	PLEKHA3	0.2146566648445	5.01430654944063	2.31557426674716	0.0401218723547009	0.144615581678129	-4.00437059606903	2	91
Gnb5	ENSG00000069966	GNB5	-0.323220241179307	7.28025597522717	-2.3151230717165	0.040154152974804	0.144615581678129	-4.07233170334823	9	99.2405
Auh	ENSG00000148090	AUH	-0.231572199067848	6.34407471088222	-2.31511817048299	0.0401545037691659	0.144615581678129	-4.07292944614525	13	87.3156
Pick1	ENSG00000100151	PICK1	-0.18870835956003	6.05419576754525	-2.31481467933185	0.0401762311792598	0.144615581678129	-4.06639767986943	15	96.3855
Tm6sf1	ENSG00000136404	TM6SF1	0.395720563422016	4.28672874704015	2.31417233608859	0.0402222548135853	0.144694497326919	-3.93633558707209	7	94.3243
Ret	ENSG00000165731	RET	0.781114325335545	2.33540337194492	2.31337193126325	0.0402796743979136	0.144694497326919	-3.69218124561549	6	83.3932
Ly6e	ENSG00000160932	LY6E	0.431455715496111	4.68059543418627	2.31295977419239	0.040309272509683	0.144694497326919	-3.97793771665326	15	61.0687
Tax1bp1	ENSG00000106052	TAX1BP1	0.20915841441427	7.15932462880037	2.31274107358616	0.0403249864760215	0.144694497326919	-4.07739960473218	6	85.1711
Rab22a	ENSG00000124209	RAB22A	-0.207326000947251	5.00885782107682	-2.31233529360434	0.0403541579691857	0.144694497326919	-4.01092554374703	2	97.4227
Rftn2	ENSG00000162944	RFTN2	0.31764039379108	3.75296592012613	2.31222249864281	0.0403622703914797	0.144694497326919	-3.87656287357916	1	78.8423
Mbd1	ENSG00000141644	MBD1	-0.171972985978444	4.53819467739501	-2.31212476707098	0.0403693006939164	0.144694497326919	-3.97009572035499	18	57.0992
Stxbp6	ENSG00000168952	STXBP6	0.393512489620396	5.83517167365531	2.31192881513658	0.0403834000043537	0.144694497326919	-4.0602844758442	12	98.5714
Dcbld1	ENSG00000164465	DCBLD1	-0.314520242962238	3.20352029378386	-2.31096172914281	0.0404530539700961	0.144741728794061	-3.81036513842745	10	50.2783
Srrm1	ENSG00000133226	SRRM1	0.462966384205579	3.95835758830596	2.31093893456832	0.0404546971313478	0.144741728794061	-3.9019586659672	4	95.5752
Fem1c	ENSG00000145780	FEM1C	0.240049712070363	4.69984630081358	2.31088825667985	0.040458350508591	0.144741728794061	-3.98516475874112	18	99.5138
Fsd1l	ENSG00000106701	FSD1L	0.308630711280848	5.77684841452199	2.30926852551286	0.0405752842851173	0.144839033989812	-4.06277918872125	4	89.6226
Shroom4	ENSG00000158352	SHROOM4	0.414426283052044	1.81015208822185	2.30915236275274	0.0405836829256184	0.144839033989812	-3.65167118282933	X	77.9638
Ctcf	ENSG00000102974	CTCF	0.188771519637224	5.75967288367979	2.30911057382863	0.040586704699467	0.144839033989812	-4.06313122263981	8	99.1747
Dlgap4	ENSG00000080845	DLGAP4	0.566663720397583	5.09738153893625	2.30875083246211	0.0406127266814498	0.144839033989812	-4.01877577069689	2	94.5399
Mon1b	ENSG00000103111	MON1B	0.273619261100709	4.26363611941442	2.30868574263605	0.040617436682111	0.144839033989812	-3.94390581589498	8	87.0201
Zranb1	ENSG00000019995	ZRANB1	-0.192435492170826	5.94212403832377	-2.30823873155237	0.0406497972737276	0.144839033989812	-4.07352587823455	7	99.2938
Cdkn2aip	ENSG00000168564	CDKN2AIP	0.278577277700162	5.04213733195801	2.30766956354126	0.0406910370438644	0.144839033989812	-4.01905842583658	8	84.6552
Ryr3	ENSG00000198838	RYR3	-0.814193865448066	6.30960680399764	-2.30659801134237	0.0407687867414544	0.144839033989812	-4.08470509214703	2	95.9959
Tprn	ENSG00000176058	TPRN	-0.522501999478683	3.72905049295178	-2.30645740111778	0.040778999722695	0.144839033989812	-3.88673394548006	2	61.8847
Yod1	ENSG00000180667	YOD1	0.285944963436302	4.31368662308951	2.30634378954484	0.0407872534979805	0.144839033989812	-3.95315763467208	1	87.069
Bod1	ENSG00000145919	BOD1	-0.228902870602566	6.57275588542095	-2.30627237599036	0.0407924424475269	0.144839033989812	-4.09027302560267	11	84.3243
Aasdh	ENSG00000157426	AASDH	0.258797153333543	3.31865456858544	2.30615534919842	0.040800947051527	0.144839033989812	-3.8297315922361	5	72.5865
Pot1b	ENSG00000128513	POT1	0.282937608921005	2.74614082355469	2.30604266505554	0.0408091376743837	0.144839033989812	-3.75501589905792	17	71.9243
Zfp61	ENSG00000159915	ZNF233	-0.227035170260486	4.30168475800503	-2.30572738771386	0.0408320624899961	0.144839033989812	-3.95618401718838	7	35.5224
Amfr	ENSG00000159461	AMFR	-0.161521943421201	8.12581858514376	-2.30567592042559	0.0408358060137559	0.144839033989812	-4.071818148239	8	92.535
Fam171a2	ENSG00000161682	FAM171A2	-0.347836472418867	6.49720335075039	-2.30531886009113	0.0408617862237129	0.144858095421696	-4.09115506402377	11	92.615
Jak2	ENSG00000096968	JAK2	0.222198170739876	6.27160449036687	2.30431610681417	0.0409348328578101	0.144897841168456	-4.08782171181535	19	93.7279
Oxr1	ENSG00000164830	OXR1	0.300210967359156	8.19621915590392	2.30254883065998	0.0410638772822944	0.145281469477315	-4.07542404046503	15	83.4096
Ints7	ENSG00000143493	INTS7	-0.161197442818494	4.9527331397662	-2.3022401255563	0.0410864585971752	0.145288241382237	-4.0228565600421	1	95.1143
Map4k2	ENSG00000168067	MAP4K2	-0.301748643515018	4.59406658072176	-2.30112266427292	0.0411682989262352	0.14542778611191	-3.99341047428029	19	93.9024
Pcsk7	ENSG00000160613	PCSK7	-0.241837392273404	4.89424791376445	-2.3008542253543	0.0411879820811503	0.14542778611191	-4.02045673088677	9	85.8599
Erc2	ENSG00000187672	ERC2	-0.199210465149324	8.30869043016315	-2.29859427809889	0.0413540501324713	0.145794464006496	-4.07966761709394	14	98.0146
Pm20d2	ENSG00000146281	PM20D2	-0.247004810350376	3.86612549911811	-2.29816075133756	0.0413859804204315	0.145809957290764	-3.9175648875853	4	81.1927
Tmem164	ENSG00000157600	TMEM164	-0.326586060172723	5.65681761032964	-2.29684168994292	0.0414832780286122	0.145809957290764	-4.07980073954141	X	94.6128
Ilf3	ENSG00000129351	ILF3	-0.20746338676421	6.52554272956652	-2.2966990305058	0.0414938141256578	0.145809957290764	-4.10555585510823	9	93.0958
Vash2	ENSG00000143494	VASH2	0.899548272263043	2.64481747432199	2.29643340408771	0.0415134387772447	0.145809957290764	-3.75047006811412	1	97.4648
Camk2b	ENSG00000058404	CAMK2B	-0.168082645760958	9.45273932739562	-2.29629002002093	0.0415240357855656	0.145809957290764	-4.05904586234854	11	80.7808
Srrm3	ENSG00000177679	SRRM3	0.246909062705952	4.69253401246307	2.29617040751001	0.0415328779080423	0.145809957290764	-4.00835003608408	5	85.9112
Nmb	ENSG00000197696	NMB	2.2648144834633	2.0866590547879	2.29612147378766	0.041536495759069	0.145809957290764	-3.67000759089227	7	60.3896
Pak7	ENSG00000101349	PAK5	0.49144693455667	5.41741943271415	2.29609877766863	0.0415381738697108	0.145809957290764	-4.06232945966447	2	93.8804
Lnx1	ENSG00000072201	LNX1	0.296646858207921	5.07414361366096	2.29600487219628	0.0415451177645608	0.145809957290764	-4.04033374464975	5	88.3242
Zfp111	ENSG00000278318	ZNF229	0.350141130521769	3.2670276699613	2.29518630394277	0.0416056944558558	0.145893282579598	-3.83871792230444	7	40.3636
Papd5	ENSG00000121274	PAPD5	0.209998934971185	5.54629395130663	2.29512322595764	0.0416103659451841	0.145893282579598	-4.07456339047668	8	86.533
Macrod2	ENSG00000172264	MACROD2	-0.154854862138968	6.06636085460694	-2.29276402161809	0.0417854479365016	0.146361154759199	-4.10286673844294	2	73.8824
Tipin	ENSG00000075131	TIPIN	-0.232881267891024	4.28120517440009	-2.29150900009344	0.041878873691662	0.146438357322429	-3.97688305637986	9	68.4385
Tars	ENSG00000113407	TARS	0.181047106624515	5.43664533368733	2.29145054634501	0.0418832299588954	0.146438357322429	-4.07408873679024	15	90.2116
Spty2d1	ENSG00000179119	SPTY2D1	0.217908578676396	4.88010306713196	2.29139964270062	0.041887023908429	0.146438357322429	-4.03278717344958	7	80.146
Vwa1	ENSG00000179403	VWA1	0.243196989731373	5.4731751449223	2.29134881850426	0.0418908122653725	0.146438357322429	-4.07600775639788	4	71.9101
Qrsl1	ENSG00000130348	QRSL1	0.175976495753872	4.24120889728735	2.29034800019066	0.0419654786912141	0.146521784934145	-3.97209348582307	10	87.6894
Pcdh10	ENSG00000138650	PCDH10	-0.212554587495578	8.7673742035404	-2.29025889212467	0.0419721328159992	0.146521784934145	-4.0838695958333	3	96.9231
Lifr	ENSG00000113594	LIFR	0.294596324166451	6.57838098361319	2.28993379197782	0.0419964181768572	0.146521784934145	-4.11555293925744	15	75.2051
Copg2	ENSG00000158623	COPG2	-0.143888395594829	7.0708641743133	-2.28991197038316	0.0419980487579725	0.146521784934145	-4.11632280387971	6	97.589
Ncoa6	ENSG00000198646	NCOA6	0.504772587137144	4.54416903251609	2.28879211267587	0.042081809745756	0.14670971495249	-4.00280072928236	2	91.5657
1810026J23Rik	ENSG00000142444	TIMM29	-0.18459991412059	5.52913826210806	-2.28863392237662	0.0420936546669097	0.14670971495249	-4.08613240864794	9	81.1538
9330159F19Rik	ENSG00000189367	KIAA0408	0.185446993508265	6.73726503520683	2.28789159891933	0.0421492808283071	0.146830793113058	-4.12025590313867	10	54.611
Katna1	ENSG00000186625	KATNA1	0.215985325056826	3.87198893974349	2.28680308609078	0.0422309762213424	0.146950453975016	-3.93327427213152	10	92.8717
Btbd3	ENSG00000132640	BTBD3	0.28007524551798	7.36630976410538	2.28659858073086	0.0422463417491595	0.146950453975016	-4.11736381597778	2	97.318
Kirrel2	ENSG00000126259	KIRREL2	-0.56988639409431	3.20986154228563	-2.28557885978219	0.0423230385914216	0.147133751411646	-3.85028258057108	7	82.3446
Tmem33	ENSG00000109133	TMEM33	0.207289719178499	7.35884459879197	2.28506382845823	0.0423618266438078	0.147133751411646	-4.1201044042562	5	97.5708
Cthrc1	ENSG00000164932	CTHRC1	0.35559812212685	2.22577464801315	2.28428378423027	0.0424206382452968	0.14724584888511	-3.72867165049529	15	94.6502
Ippk	ENSG00000127080	IPPK	-0.269498221741181	5.62378700610802	-2.28408030527795	0.0424359924493043	0.14724584888511	-4.09896535148561	13	90.835
Ubxn2b	ENSG00000215114	UBXN2B	0.253622535146295	5.48992328544536	2.28307370960627	0.0425120269681235	0.147291574008153	-4.0904942111518	4	83.0816
Inpp5j	ENSG00000185133	INPP5J	0.924794124823044	4.00709320659539	2.28266943371003	0.0425426012101796	0.147324895087259	-3.94331091387935	11	82.2068
Cbln1	ENSG00000102924	CBLN1	0.649628495584487	3.72494377446896	2.2819499039343	0.0425970693449913	0.147344795873184	-3.91542844477046	8	98.9637
Pgap3	ENSG00000161395	PGAP3	-0.280377232928825	2.77968948796689	-2.28174317554923	0.0426127309604431	0.147344795873184	-3.79966000140073	11	85
Tmem181a	ENSG00000146433	TMEM181	-0.27206471070533	5.74678321189485	-2.28136341859019	0.0426415154934465	0.147344795873184	-4.10951278620546	17	70.7516
Cc2d2a	ENSG00000048342	CC2D2A	0.284333868750419	4.54097254112325	2.28121003549828	0.0426531467913829	0.147344795873184	-4.01748514158175	5	85.4321
Ramp1	ENSG00000132329	RAMP1	-0.322811428697009	6.63469754096378	-2.2808993738425	0.0426767141021519	0.147353799142816	-4.13222934081139	1	68.2432
Farsa	ENSG00000179115	FARSA	-0.216980592753147	5.57307463803821	-2.28053229247538	0.0427045775880016	0.147377620087683	-4.10188764732564	8	92.3228
Nmnat2	ENSG00000157064	NMNAT2	-0.238778642806174	7.90345373931765	-2.27924497683725	0.0428024297005732	0.147642836646567	-4.11960812102264	1	98.3713
Tmem170b	ENSG00000205269	TMEM170B	0.241803313733953	6.67571999091742	2.27834848002232	0.0428707015336363	0.147787835099609	-4.13541211953029	13	97.7273
Ints3	ENSG00000143624	INTS3	0.156887504265276	5.90067388722305	2.27814107503516	0.0428865111087776	0.147787835099609	-4.12001713623365	3	98.6564
Fbxl19	ENSG00000099364	FBXL19	-0.232209521116511	6.62035686371614	-2.27769909634818	0.0429202198446521	0.147831529688715	-4.13737666589187	7	94.6686
Tet3	ENSG00000187605	TET3	0.561032278127404	5.49355459778591	2.27665446645067	0.0429999923622876	0.148033762787841	-4.09791537188537	6	82.6184
Ttc30b	ENSG00000196659	TTC30B	-0.181728381184006	4.61898762563837	-2.27564124216659	0.0430775022673233	0.148228012348279	-4.03696504351693	2	92.3308
Usp37	ENSG00000135913	USP37	0.152344227916369	5.87624120992522	2.27482179634608	0.0431402863069818	0.148277627718024	-4.12447543208207	1	90.5005
Fbn2	ENSG00000138829	FBN2	0.652267012644789	3.07615274925896	2.27450348765293	0.0431646980046401	0.148277627718024	-3.84101037828399	18	96.3255
2900011O08Rik	ENSG00000166780	C16orf45	-0.270762606549495	7.80730065063473	-2.27411406703386	0.0431945814024015	0.148277627718024	-4.12995044731012	16	95.098
Gca	ENSG00000115271	GCA	0.559023521759277	4.14928446229266	2.27407756292571	0.0431973836736093	0.148277627718024	-3.98269110422653	2	82.4885
Ptms	ENSG00000159335	PTMS	-0.228904131100736	5.72490876776692	-2.27280107464379	0.0432954840110746	0.148509221058451	-4.12242654352702	6	90.1961
Cbx4	ENSG00000141582	CBX4	-0.294276954025694	5.6893791545202	-2.27146645370666	0.0433982800300446	0.148722238077836	-4.12287751307215	11	88.9286
Ptp4a3	ENSG00000184489	PTP4A3	-0.251529191350081	5.11118264060744	-2.27103764195378	0.0434313578102259	0.148722238077836	-4.08609445990449	15	96.5318
Pde8b	ENSG00000113231	PDE8B	-0.49734181391511	6.29025019426731	-2.27102038367143	0.0434326895887136	0.148722238077836	-4.14388473353957	13	85.0847
Prkg2	ENSG00000138669	PRKG2	0.278856366283146	4.36483238398008	2.27070366919027	0.0434571365959794	0.148733502624473	-4.01612778553141	5	96.8504
Col4a6	ENSG00000197565	COL4A6	0.565253308502787	2.51967681256371	2.27002532868886	0.0435095416340241	0.14884039693977	-3.78126315029249	X	79.2033
Zfp87	ENSG00000283201		0.213111044300569	4.24501527364848	2.26961401890291	0.0435413467305118	0.148876751867352	-4.0053947206133	13	46.3265
Ugcg	ENSG00000148154	UGCG	0.268418099660206	7.08199538007349	2.2690711102946	0.0435833619620783	0.148947965011698	-4.14946382917368	4	98.2234
Psmc1	ENSG00000100764	PSMC1	-0.236697855212342	7.69638779907051	-2.26833657429222	0.0436402688446414	0.149031924231111	-4.14161258429069	12	100
Araf	ENSG00000078061	ARAF	-0.232118358140441	7.89952080176472	-2.26811408456581	0.0436575198722592	0.149031924231111	-4.13784458523462	X	94.4171
Aif1l	ENSG00000126878	AIF1L	0.386849520517027	2.30687302465848	2.26793347570461	0.0436715284122155	0.149031924231111	-3.76125661013615	2	81.8182
Sirt2	ENSG00000068903	SIRT2	-0.518090487050895	6.79302360842538	-2.26719806776391	0.0437286131885307	0.149081989938042	-4.15465130254216	7	87.6607
Mrps16	ENSG00000182180	MRPS16	-0.233504557007165	5.01601235441001	-2.26661576663873	0.0437738639605293	0.149163921917033	-4.08583653959177	14	89.781
Lrrn1	ENSG00000175928	LRRN1	0.400306664883327	5.43175211435256	2.26474486630846	0.0439195555668463	0.149468478755854	-4.11519590563949	6	95.5307
Ddx1	ENSG00000079785	DDX1	-0.176848030067807	7.84203852895549	-2.26464910412883	0.0439270252711708	0.149468478755854	-4.1446716220285	12	97.5676
Fam132a	ENSG00000184163	FAM132A	-0.379333335397586	3.90348232327625	-2.26414058447148	0.0439667115239835	0.149489790655193	-3.9765027487294	4	70.8609
Abhd12	ENSG00000100997	ABHD12	-0.273477946926587	8.32722930922633	-2.26402395559618	0.0439758183923686	0.149489790655193	-4.13569459902928	2	89.3564
Rlf	ENSG00000117000	RLF	-0.164515906310133	6.76314100689195	-2.26217613790649	0.0441203447023872	0.149836178850206	-4.16313135056674	4	82.8631
Hdac6	ENSG00000094631	HDAC6	-0.146551499637444	6.25254840672975	-2.26188511470501	0.0441431483388711	0.149841234732686	-4.15816276480792	X	74.6502
Lyrm7	ENSG00000186687	LYRM7	0.231251105322217	2.89343221945686	2.2607671596864	0.0442308525544522	0.150028616546183	-3.8440734771696	11	83.6538
Bclaf1	ENSG00000029363	BCLAF1	-0.169464453124119	8.39223928709011	-2.26063751512493	0.04424103402266	0.150028616546183	-4.13985138230679	10	95.4348
Ptpn9	ENSG00000169410	PTPN9	0.28937988708132	4.35952498076254	2.25949401742795	0.044330934263559	0.150187137920694	-4.03317105295871	9	97.3019
Hfm1	ENSG00000162669	HFM1	-0.475096149885629	1.99360593626123	-2.25931587321472	0.0443449554396246	0.150187137920694	-3.74418977520498	5	76.7247
Akr1b10	ENSG00000198074	AKR1B10	0.299717077176343	3.67106326600981	2.25922801896778	0.0443518717350605	0.150187137920694	-3.95070868311622	6	82.9114
Nedd9	ENSG00000111859	NEDD9	-0.222707157039555	4.61866592176428	-2.25895545545408	0.0443733357693466	0.150187476161401	-4.06387654928323	13	83.3333
Rnf187	ENSG00000168159	RNF187	-0.2007278507112	8.70499805014347	-2.25808025136091	0.0444423241679145	0.150231026705299	-4.13755921604773	11	95.3191
A430078G23Rik	ENSG00000263264		-0.376167441065435	2.97313728215728	-2.25799840653789	0.0444487808682457	0.150231026705299	-3.86185721227758	8	61.5183
A230046K03Rik	ENSG00000136051	KIAA1033	0.16945395765396	6.68966737550864	2.25797897510758	0.0444503139365681	0.150231026705299	-4.16900845006095	10	96.678
Chd1l	ENSG00000131778	CHD1L	-0.26719491262498	3.86129894360893	-2.25676380700438	0.044546286732499	0.150330232582651	-3.98297089176666	3	86.0647
Sdf2l1	ENSG00000128228	SDF2L1	0.456229675048787	4.25794895312671	2.25647026955456	0.0445694997266853	0.150330232582651	-4.02483089120644	16	89.1403
Asb11	ENSG00000165192	ASB11	-0.494559756820034	1.82281960405142	-2.25637491704248	0.0445770427086138	0.150330232582651	-3.73237672724984	X	75.2322
Rnf19b	ENSG00000116514	RNF19B	-0.24891699215155	5.89584250990257	-2.25635249355383	0.0445788167244908	0.150330232582651	-4.15659494468718	4	94.1257
Frmd5	ENSG00000171877	FRMD5	-0.2931579024238	4.92359110888043	-2.25602627615855	0.0446046327803943	0.150330232582651	-4.09553720225143	2	86.1404
Tctex1d2	ENSG00000213123	TCTEX1D2	-0.258350042928856	2.33906989272112	-2.25598407306382	0.0446079736752305	0.150330232582651	-3.78562400674844	16	80.2817
Ntn4	ENSG00000074527	NTN4	0.779592126966684	2.48194895283988	2.25557563424357	0.0446403190023781	0.150367153356083	-3.79540186874109	10	89.8089
Plxna3	ENSG00000130827	PLXNA3	0.603340694139511	4.26878186170296	2.25493743536127	0.0446909045146238	0.150403813071977	-4.02591245489592	X	94.6018
Rnft2	ENSG00000135119	RNFT2	-0.209856485434675	6.51106979718528	-2.25489850253895	0.0446939922168377	0.150403813071977	-4.17370950178938	5	92.1171
Synpr	ENSG00000163630	SYNPR	0.640706882807159	8.3026952945909	2.25373692578578	0.0447862089386825	0.150613256865708	-4.15273143343759	14	95.4386
Styx	ENSG00000198252	STYX	0.192513178773301	5.03035114203937	2.25301285526397	0.0448437843494079	0.150613256865708	-4.10734888717426	14	96.4126
AW549877	ENSG00000205765	C5orf51	0.388773943607807	5.64701571742581	2.25276694760085	0.0448633541049299	0.150613256865708	-4.1475664780961	15	88.7755
Srpk1	ENSG00000096063	SRPK1	0.23863974495914	5.72623918173018	2.25179004873674	0.0449411780466907	0.150696155012844	-4.15465457446182	17	90.8397
Xpnpep3	ENSG00000196236	XPNPEP3	0.314356900543183	2.48124614482568	2.25172444511352	0.0449464089322062	0.150696155012844	-3.80631998225419	15	64.6943
Itga9	ENSG00000144668	ITGA9	-0.552951114877991	3.60264238662219	-2.25164986076534	0.0449523565999296	0.150696155012844	-3.95701658883226	9	90.0483
Slc29a2	ENSG00000174669	SLC29A2	0.393972126492165	1.8731542257383	2.25063585337652	0.0450332924455484	0.150833551690367	-3.74349608320891	19	84.6491
Zfp746	ENSG00000181220	ZNF746	-0.228141366066187	5.20199918430121	-2.25059878430648	0.0450362538541115	0.150833551690367	-4.12601322986296	6	92.7132
S100b	ENSG00000160307	S100B	0.332890245877548	6.97810481166738	2.2499893807635	0.0450849651378518	0.150904386430582	-4.1810333234234	10	98.913
Rcn2	ENSG00000117906	RCN2	0.197020501589338	7.32124037841535	2.24944609697559	0.0451284337302681	0.150904386430582	-4.1787858399972	9	88.3582
Dusp7	ENSG00000164086	DUSP7	0.346147517807176	5.15121241934067	2.24876957058849	0.0451826191538938	0.150964142598458	-4.12231712032684	9	98.568
Sec22a	ENSG00000121542	SEC22A	-0.200359705722915	5.22548523146961	-2.24841081608692	0.0452113783025542	0.150988470069524	-4.13121252790665	16	96.7427
Sgk1	ENSG00000118515	SGK1	-0.416891721758859	6.99174408085352	-2.24671584923966	0.0453474900483348	0.1513098373171	-4.18735953048315	10	94.1065
Tpp1	ENSG00000166340	TPP1	0.344171878989085	4.21341959331491	2.24667649690857	0.0453506548223912	0.1513098373171	-4.03686588554987	7	88.2771
Aco2	ENSG00000100412	ACO2	-0.198632061195921	9.3708221508126	-2.24523918250953	0.0454663904972242	0.151595123682392	-4.14386596438053	15	96.7949
Glrx5	ENSG00000182512	GLRX5	-0.253154919159427	5.174808283443	-2.2449451889516	0.0454900982229475	0.151595123682392	-4.13317539176383	12	90.4459
Tmsb15l	ENSG00000158164	TMSB15A	0.527325681376835	1.92279782386299	2.24453372093867	0.0455232989484751	0.151595123682392	-3.75653190874308	X	80
Rapgef6	ENSG00000158987	RAPGEF6	-0.278635021921526	6.21400783825255	-2.2443330252353	0.0455395011733285	0.151595123682392	-4.18594177292428	11	90.926
Adcy8	ENSG00000155897	ADCY8	0.437979049918463	5.44712528486081	2.24331316110178	0.0456219202427541	0.15176105826078	-4.15051794799916	15	96.8825
Samm50	ENSG00000100347	SAMM50	-0.205655356314836	6.67979444555285	-2.24291697911714	0.0456539756018248	0.15176105826078	-4.1943561925551	15	95.9488
Ift80	ENSG00000068885	IFT80	0.183418714042428	4.94315864989516	2.2428598603582	0.0456585988936816	0.15176105826078	-4.11681648384658	3	94.4659
Zmiz1	ENSG00000108175	ZMIZ1	0.783003909737489	4.05494311840088	2.24211334482178	0.0457190642785263	0.151890218734575	-4.01752341272284	14	98.0319
Thap3	ENSG00000041988	THAP3	-0.340222148977804	3.24356292623998	-2.24130305261384	0.0457847818983977	0.152036698188169	-3.92492067308615	4	70.2929
Lypd1	ENSG00000150551	LYPD1	-0.534869554833655	5.31804458291139	-2.24041236317848	0.0458571240731299	0.152205026976537	-4.15069730596371	1	92.9078
Ddx39b	ENSG00000198563	DDX39B	-0.168221078060037	6.66947961336386	-2.23980469727581	0.0459065415602589	0.152293803134845	-4.19934097403713	17	99.5327
Smarcad1	ENSG00000163104	SMARCAD1	0.222379782136836	5.48452439080115	2.23928479278623	0.0459488623356746	0.152293803134845	-4.16149210282754	6	92.2179
Mib2	ENSG00000197530	MIB2	-0.230377643513857	6.85275541131861	-2.23869986956172	0.0459965202229689	0.152308306509162	-4.20128263564897	4	79.7196
Gnai3	ENSG00000065135	GNAI3	0.246662542137965	6.12654001307942	2.2382462077476	0.0460335157856641	0.152358879639219	-4.19195781436473	3	98.3051
Bbs12	ENSG00000181004	BBS12	-0.241032333044963	3.28254814996008	-2.23766555884266	0.0460809084280202	0.152433497167127	-3.93588194669115	3	68.8732
Cyb561d1	ENSG00000174151	CYB561D1	0.307167119165026	3.65283337000749	2.23737404277804	0.0461047195634457	0.152433497167127	-3.9822381928765	3	78.4861
Eomes	ENSG00000163508	EOMES	3.97841388614933	-0.326455154142353	2.23682858542917	0.0461493042568805	0.152433497167127	-3.67944687121168	9	90.6383
Ap3m1	ENSG00000185009	AP3M1	0.185330583283449	5.67062506318241	2.23680998416254	0.0461508254159124	0.152433497167127	-4.17653998337561	14	99.5215
Dtx2	ENSG00000091073	DTX2	0.307486377695624	2.182008868071	2.23664305135081	0.0461644788513232	0.152433497167127	-3.79535224540011	5	84.8875
Ap3s1	ENSG00000177879	AP3S1	0.19847647708649	5.84806728949783	2.23606693450944	0.0462116290636903	0.15248971696715	-4.18606230357182	18	100
Rnf165	ENSG00000141622	RNF165	0.791717351895152	3.60051127538951	2.23590502422661	0.0462248882988799	0.15248971696715	-3.96875436150227	18	98.8439
Nrip3	ENSG00000175352	NRIP3	0.462847210682662	7.85478388622216	2.23455077914405	0.0463359330440798	0.152616761354957	-4.19311493353047	7	92.9461
Grpel1	ENSG00000109519	GRPEL1	-0.200635490445798	6.24043130623337	-2.23440055827764	0.0463482664543031	0.152616761354957	-4.20263642255411	5	88.0184
Tbc1d15	ENSG00000121749	TBC1D15	0.30071056999213	4.6501579641152	2.23429513332011	0.0463569239081085	0.152616761354957	-4.10361071585702	10	89.0014
Ip6k1	ENSG00000176095	IP6K1	-0.159237087280964	8.71727370043959	-2.23411221921595	0.0463719483993663	0.152616761354957	-4.1761528131618	9	92.517
Bcat1	ENSG00000060982	BCAT1	0.334023675080687	6.52347024545436	2.2337639383416	0.0464005688965261	0.152639208133263	-4.20628946300966	6	83.9196
Nle1	ENSG00000073536	NLE1	-0.234161614134065	3.05615636050959	-2.23350091290832	0.0464221945701282	0.152639208133263	-3.91097548485473	11	95.2577
Pcdha8	ENSG00000204961	PCDHA9	-0.296083938317164	2.47324397215454	-2.23300866381535	0.0464626926102952	0.152700946002655	-3.83592563462111	18	83.7895
Nedd1	ENSG00000139350	NEDD1	0.306388586831594	2.82736652671524	2.23234171827317	0.0465176169491648	0.152751035955745	-3.87858287277821	10	84.5577
Canx	ENSG00000127022	CANX	0.176547444961797	9.4485781101729	2.23224885313571	0.0465252694950521	0.152751035955745	-4.16298699238133	11	91.723
Mkrn2	ENSG00000075975	MKRN2	-0.206790306802916	5.64969002768265	-2.23203228983566	0.0465431200462263	0.152751035955745	-4.18488329725588	6	87.9808
E2f6	ENSG00000169016	E2F6	0.212600714527583	3.75102757538538	2.23101191644676	0.0466273137760393	0.152955945470157	-4.00642883407501	12	84.3416
L3mbtl2	ENSG00000100395	L3MBTL2	-0.160946876764074	5.76632359870959	-2.23001385479975	0.046709807025695	0.153155088195064	-4.19379658462806	15	90.2128
Med23	ENSG00000112282	MED23	0.199838323157606	5.58001801137097	2.22946958970119	0.0467548510496509	0.153182637620995	-4.18329981416366	10	96.2719
Srbd1	ENSG00000068784	SRBD1	0.227895662564245	4.45278852701521	2.22938579628373	0.0467617895708127	0.153182637620995	-4.09232221431491	17	81.608
Ndufb6	ENSG00000165264	NDUFB6	-0.248425022767992	6.92050508231043	-2.22857404984896	0.0468290571563362	0.153256462636768	-4.21744454873955	4	70.3125
Carf	ENSG00000138380	CARF	-0.22922059009545	4.12439983762624	-2.22817867152026	0.046861854669448	0.153256462636768	-4.06046152988278	1	70.8966
Abhd16a	ENSG00000204427	ABHD16A	-0.207520508387457	6.81564478750798	-2.22795547674537	0.0468803788442538	0.153256462636768	-4.21878208278518	17	96.0574
Tgfbr1	ENSG00000106799	TGFBR1	0.225663663246785	6.04838657719764	2.22795087641432	0.0468807607247237	0.153256462636768	-4.2064469941065	4	96.4497
Tmem57	ENSG00000204178	TMEM57	-0.145018919586619	6.66591420415268	-2.22719170530011	0.0469438213216991	0.153256462636768	-4.21977173303103	4	99.247
Taf7	ENSG00000178913	TAF7	0.312444085159679	4.80249670217064	2.2265345040486	0.046998477089153	0.153256462636768	-4.1300464662842	18	92.5501
Slc39a3	ENSG00000141873	SLC39A3	-0.221356761385432	6.73688306055721	-2.22644015465978	0.0470063285806861	0.153256462636768	-4.22125071979002	10	81.8471
Nufip2	ENSG00000108256	NUFIP2	0.252546546109612	7.35235290335168	2.22628783133284	0.0470190071399903	0.153256462636768	-4.21581887092023	11	93.813
Klhl4	ENSG00000102271	KLHL4	0.243799130788282	4.57868638694033	2.22572408886555	0.0470659583409353	0.153256462636768	-4.11098432191456	X	85.5556
Rgs6	ENSG00000182732	RGS6	0.512720939470891	4.75391148635114	2.22542672121103	0.0470907425611727	0.153256462636768	-4.12510575046025	12	97.7551
Rpl4	ENSG00000174444	RPL4	0.187392585058067	7.98067994811288	2.22533449258818	0.0470984319182333	0.153256462636768	-4.20560111824579	9	92.2717
Nutf2	ENSG00000102898	NUTF2	0.254889289686656	3.24336718054039	2.22524994138891	0.0471054822387226	0.153256462636768	-3.94636765549865	8	100
Pdlim5	ENSG00000163110	PDLIM5	0.245960414741613	5.05733070385627	2.22488406380016	0.0471360026204939	0.153256462636768	-4.15444950758106	3	83.2
Metrn	ENSG00000103260	METRN	0.373350908048674	5.75063210867995	2.22488274145366	0.0471361129607464	0.153256462636768	-4.19814867416023	17	80.2048
Eif2b2	ENSG00000119718	EIF2B2	-0.197610797121883	4.87740909256446	-2.22487684760701	0.0471366047626211	0.153256462636768	-4.14183050431916	12	94.0171
Matn2	ENSG00000132561	MATN2	-0.511993395990475	5.99150777620573	-2.22454029254801	0.0471646961351074	0.153256462636768	-4.21125942993059	15	85.6695
Psmg1	ENSG00000183527	PSMG1	-0.230902838231086	3.97352173833061	-2.22439607117073	0.0471767388008594	0.153256462636768	-4.04830820519928	16	85.0694
Exosc2	ENSG00000130713	EXOSC2	-0.248974569595729	4.67098993028968	-2.2226847805426	0.0473198576098321	0.153649422749413	-4.12709428380144	2	93.5154
Frmd7	ENSG00000165694	FRMD7	2.53231052146784	3.11063133788378	2.22233147709837	0.0473494566050014	0.153649422749413	-3.87084996907933	X	85.1541
Riok1	ENSG00000124784	RIOK1	-0.297867419874875	5.11539949489946	-2.2217772782328	0.0473959217312976	0.153649422749413	-4.1660634342908	13	79.7535
Ric3	ENSG00000166405	RIC3	-0.154849191373957	7.38799319596443	-2.22170097161427	0.0474023228311094	0.153649422749413	-4.22307124075924	7	86.4499
Tmem125	ENSG00000179178	TMEM125	-0.895743768514019	3.11070000910088	-2.22157099669548	0.0474132278768411	0.153649422749413	-3.93462087376543	4	84.9315
Eif2b3	ENSG00000070785	EIF2B3	-0.205325668524787	3.79235468883235	-2.22138493460184	0.0474288428620952	0.153649422749413	-4.03011659651305	4	91.8142
Slc30a10	ENSG00000196660	SLC30A10	0.253382001396488	4.79024316663001	2.22049655053809	0.0475034667588854	0.153725405768301	-4.13920517752504	1	77.9381
Cnn2	ENSG00000064666	CNN2	0.470359859201718	3.46803501782754	2.21999389665531	0.0475457390234236	0.153725405768301	-3.98273226066879	10	88.7879
Snrnp40	ENSG00000060688	SNRNP40	-0.197912363853972	4.86774047137865	-2.21970311018492	0.0475702099916089	0.153725405768301	-4.14932532221106	4	98.3193
Slc35f3	ENSG00000183780	SLC35F3	-0.230986044601488	3.90573693852121	-2.219516468757	0.0475859230160899	0.153725405768301	-4.04758923166854	8	74.0816
Rp9	ENSG00000164610	RP9	-0.243391538957622	5.56416884831464	-2.21924946700496	0.0476084100368991	0.153725405768301	-4.20082633799436	9	87.7828
Rgs14	ENSG00000169220	RGS14	-0.493000073154291	6.16799919834036	-2.2192339489295	0.0476097172882171	0.153725405768301	-4.22524953458295	13	85.159
Cdc42ep4	ENSG00000179604	CDC42EP4	0.303467136879728	4.69690992746973	2.21886762730727	0.0476405863595669	0.153725405768301	-4.13264588213691	11	73.3146
Zdhhc23	ENSG00000184307	ZDHHC23	0.583917489048357	1.73838143511945	2.21877465040279	0.0476484243406612	0.153725405768301	-3.77642939252724	16	88.5086
Api5	ENSG00000166181	API5	0.152545134071025	6.68964406100075	2.21762898432174	0.0477451052235926	0.153775799701255	-4.23460674872939	2	93.3206
Mppe1	ENSG00000154889	MPPE1	-0.327921345667184	3.93846605440915	-2.21759808874325	0.0477477150367611	0.153775799701255	-4.05481555228535	18	73.4848
Slc9a5	ENSG00000135740	SLC9A5	-0.306699034113875	4.01333840020889	-2.21757124809651	0.0477499824317995	0.153775799701255	-4.06408952209279	8	95.4241
Maml2	ENSG00000184384	MAML2	0.617191724648323	2.66062734298453	2.21754472850809	0.0477522228057935	0.153775799701255	-3.87600260004851	9	28.9792
Slc25a18	ENSG00000182902	SLC25A18	0.377701394546336	5.0397072734194	2.21707345712642	0.0477920525012379	0.153833593806299	-4.16455626257725	6	87.9365
Cdk17	ENSG00000059758	CDK17	-0.281879852903174	8.91119690684249	-2.21648240445343	0.0478420502943946	0.153924049218315	-4.20053741711634	10	98.6616
Hist1h1c	ENSG00000187837	HIST1H1C	-0.498878626875467	6.50536750272196	-2.21598507762622	0.047884158307926	0.153989049395345	-4.23658602314087	13	88.2629
Tfrc	ENSG00000072274	TFRC	-0.463699909101425	8.50128112430026	-2.21502362943833	0.0479656629728154	0.154170753882055	-4.21151721416298	16	76.8421
Porcn	ENSG00000102312	PORCN	-0.16171005111093	5.54145283447833	-2.21475499283225	0.0479884596577835	0.154170753882055	-4.20666020162992	X	97.18
Srgap2	ENSG00000266028	SRGAP2	0.284867363877813	6.0555093632119	2.21431418095781	0.0480258896114106	0.154170753882055	-4.22838378745021	1	98.226
Fancc	ENSG00000158169	FANCC	0.332328504860535	2.73464890814411	2.21428481757881	0.0480283838844453	0.154170753882055	-3.89367638128263	13	67.3835
Gusb	ENSG00000169919	GUSB	0.266925012962532	3.10150644592236	2.21267265047458	0.0481655189328466	0.15446988797328	-3.94603597725176	5	74.3472
Cbx5	ENSG00000094916	CBX5	0.188806907901807	8.3374248464083	2.21200775184162	0.0482221854284271	0.154581100459955	-4.21969670093536	15	92.1466
Nudt2	ENSG00000164978	NUDT2	0.226057250554399	3.93087865370318	2.21096272169615	0.0483113772192391	0.154725904884448	-4.06104235749995	4	89.1156
Strada	ENSG00000266173	STRADA	-0.198485410964739	3.8551363455202	-2.21044465842647	0.0483556513644472	0.154743359332756	-4.05543134148492	11	95.1276
Slc17a6	ENSG00000091664	SLC17A6	1.29267470559731	4.99529388379806	2.21038383860245	0.0483608516130712	0.154743359332756	-4.15614229646163	7	97.4227
Dock5	ENSG00000147459	DOCK5	0.535920803632761	3.23516153773741	2.20969243039832	0.0484200061986825	0.154812564061027	-3.96439672434568	14	93.8503
Cul9	ENSG00000112659	CUL9	-0.265137880630029	6.06299009207436	-2.20890575785097	0.0484873950463895	0.154812564061027	-4.23921146214096	17	86.4919
Zfp811	ENSG00000214189	ZNF788	0.297303402253886	3.56125565423642	2.20882316244056	0.048494475605448	0.154812564061027	-4.01509831708333	17	42.0849
Thbs2	ENSG00000186340	THBS2	0.527067398657029	4.14888953579664	2.20840100047356	0.0485306811572678	0.154812564061027	-4.08735197681787	17	88.5666
Chd1	ENSG00000153922	CHD1	0.310817142373012	4.8384218225115	2.20796448913304	0.048568144395525	0.154812564061027	-4.16295709422354	17	95.9064
Stat1	ENSG00000115415	STAT1	-0.466679046938292	5.0357502892653	-2.20781441350354	0.0485810308737629	0.154812564061027	-4.18222134830459	1	93.4667
Tmem67	ENSG00000164953	TMEM67	0.205779430119611	3.71108965279294	2.20779103997364	0.0485830381712379	0.154812564061027	-4.03792557775959	4	85.0251
Cnbp	ENSG00000169714	CNBP	-0.170764189158188	8.1468001409609	-2.20762834468536	0.0485970124815388	0.154812564061027	-4.23078703762341	6	99.4413
Hnrnpa2b1	ENSG00000122566	HNRNPA2B1	0.281323450183899	7.30381259849328	2.20759079374063	0.0486002383705684	0.154812564061027	-4.24671720295247	6	96.034
E130311K13Rik	ENSG00000174928	C3orf33	-0.32737641189608	4.01187021492	-2.20756213676846	0.048602700342193	0.154812564061027	-4.07974394612347	3	73.4694
Entpd5	ENSG00000187097	ENTPD5	0.189244588536046	5.24771162786947	2.20649674992312	0.0486943139007045	0.154967725635644	-4.19864978930863	12	87.1495
Ism1	ENSG00000101230	ISM1	-0.390081679352872	3.45469912878158	-2.20575076597931	0.0487585595083882	0.155098190356612	-4.0094415756643	2	92.4569
Rere	ENSG00000142599	RERE	0.38202110524703	6.12701789235674	2.20505918556626	0.0488181918145386	0.155217643085764	-4.24477279852731	4	94.0613
Ppp3ca	ENSG00000138814	PPP3CA	-0.2849366774409	9.45870768310912	-2.20403578232711	0.0489065632506716	0.15535860364164	-4.20828712819206	3	99.6161
Plec	ENSG00000178209	PLEC	-0.343779859115783	7.43231929737335	-2.2039047507183	0.0489178888868675	0.15535860364164	-4.25105712240982	15	93.6379
Fbln2	ENSG00000163520	FBLN2	0.82388947727791	3.28307438180443	2.20377825113356	0.0489288251674894	0.15535860364164	-3.97501132828067	6	82.0471
Ripk1	ENSG00000137275	RIPK1	0.268174444818115	3.49265712872813	2.20320480737124	0.0489784303323169	0.155375752256397	-4.01487834286712	13	69.8957
Itm2c	ENSG00000135916	ITM2C	-0.2845325399109	10.3772204871426	-2.20253963103651	0.0490360306606409	0.155488313309414	-4.18871185112764	1	92.5094
Pnck	ENSG00000130822	PNCK	-0.272338775421823	6.56693076691812	-2.20208216815693	0.0490756816237214	0.155543882896468	-4.25989568312236	X	76.7606
Capn7	ENSG00000131375	CAPN7	0.143077278827858	6.15931172783448	2.20114870817393	0.0491566846404983	0.155730407412472	-4.25344949993813	14	95.2029
Chmp1b	ENSG00000255112	CHMP1B	0.252393632831046	4.581200322465	2.20044117379438	0.0492181671761566	0.15585495005449	-4.15146800613681	18	97.99
Zkscan16	ENSG00000173258	ZNF483	-0.483856868837575	3.76805407236651	-2.19994547306008	0.0492612855865563	0.155917257123703	-4.06063300928761	4	56.4516
Atg16l2	ENSG00000168010	ATG16L2	-0.208009733951159	3.62961228853892	-2.19970516289109	0.049282201835873	0.155917257123703	-4.04268273798198	7	81.2601
Ormdl2	ENSG00000123353	ORMDL2	0.434215812140509	2.17950836995466	2.19897030920143	0.0493462148482244	0.156049549868787	-3.85023285639795	10	97.3856
Tmem68	ENSG00000167904	TMEM68	0.260417114265431	6.27976147624948	2.19850494120366	0.0493867938759713	0.156107650720477	-4.25990145019347	4	92.9012
Hgsnat	ENSG00000165102	HGSNAT	-0.203680415551027	6.33799694661646	-2.19693049325196	0.0495243175277798	0.156385986795886	-4.26525739926742	8	80.1575
Rnf126	ENSG00000070423	RNF126	-0.30600609541861	3.71349876973551	-2.19690874965714	0.0495262193166854	0.156385986795886	-4.05841551069409	10	93.5691
Dcaf5	ENSG00000139990	DCAF5	-0.239002826233168	7.21175865364086	-2.19673307690104	0.0495415869628838	0.156385986795886	-4.26608869472007	12	88.6412
Eef1g	ENSG00000254772	EEF1G	0.209874511745238	7.75397316436521	2.19637284653294	0.0495731136718648	0.156415270058663	-4.2569863440766	19	98.1693
Tmem222	ENSG00000186501	TMEM222	-0.177094973328313	6.47086961133697	-2.19566850162093	0.0496348117726338	0.15645311402815	-4.26924481890891	4	94.2308
Tmem129	ENSG00000168936	TMEM129	0.174318180466662	4.15152808775799	2.19549305948171	0.0496501912294273	0.15645311402815	-4.11302274751196	5	89.2265
Nrbp2	ENSG00000185189	NRBP2	-0.258076110096335	5.24802677675174	-2.19547386668942	0.0496518739662049	0.15645311402815	-4.21827703700006	15	48.503
Prrg1	ENSG00000130962	PRRG1	0.363512968162567	3.09933330487348	2.19444354791247	0.0497422872411587	0.156614567346197	-3.97279675379853	X	91.2844
H2afj	ENSG00000246705	H2AFJ	-0.283674534832249	6.16778717713428	-2.19376676745399	0.0498017616966136	0.156714678022997	-4.26662230085496	6	98.4496
Alg1	ENSG00000033011	ALG1	-0.208376519229697	4.96875122672309	-2.19308906246662	0.0498613851162601	0.156832096826307	-4.20035716451263	16	79.7414
