# Supplementary material for: Multiscale network modeling of oligodendrocytes reveals molecular components of myelin dysregulation in Alzheimer’s disease
Source: Mol Neurodegener. 2017 Nov 6;12:82. doi: 10.1186/s13024-017-0219-3 (PMC5674813; doi:10.1186/s13024-017-0219-3)
Supplement: Supplementary file 5 — Differentially expressed genes found the mouse knockout RNAseq analyses of Ugt8 in the CBM (Data 1) and FC (Data 2), Cnp in the FC (Data 3), and Plp1 in the CBM (Data 4). For these differential expression analyses, we mapped RNAseq reads using TopHat, converted to count space using HTSeq, used voom to transform the read space data to log2 counts per million, and used limma for differential expression analysis. We also used the Ensembl database to identify the human gene with the highest homology percentage based on protein coding region DNA divergence, and report this homology percentage for each gene. Note that the differential expression signatures of Cnp in the CBM and Plp1 in the FC were not found not have any differentially expressed genes at FDR < 0.3, so they are not included here. (ZIP 358 kb) [file 13024_2017_219_MOESM5_ESM.zip › Data 3.tsv]

MGI_Symbol	Human_Ensembl	HGCN_Symbol	logFC	AveExpr	t	P.Value	Q.Value	B	Chromosome	Human_Mouse_Homology
Cnp	ENSG00000173786	CNP	5.08065265460867	7.15160683196353	45.938123633566	6.67755188636427e-15	5.9446234284316e-11	8.62179382035441	11	84.7981
Krt12	ENSG00000187242	KRT12	3.14847917926152	4.51937981311579	14.8586278069594	4.12066705404228e-09	1.8341912071284e-05	5.10837975457605	11	78.3401
Rdm1	ENSG00000278023	RDM1	1.16324981825795	1.90151162688912	8.91644436640319	1.18312068612607e-06	0.00351087098440429	1.24748996827046	11	71.1268
Coa3	ENSG00000183978	COA3	0.622528121175253	5.95801002879789	6.59349278157709	2.51309867731859e-05	0.0559315207481025	2.30125904993839	11	82.0755
Cox6a1	ENSG00000111775	COX6A1	0.529686085667868	7.43300812665258	5.200009489536	0.000219060708765788	0.296273918105022	0.703632621461983	5	83.4862
Cox6a2	ENSG00000156885	COX6A2	0.633478651053438	2.19054535162187	5.19577066648829	0.000220599619065709	0.296273918105022	-0.47005696204327	7	78.3505
Utp18	ENSG00000011260	UTP18	-0.558225410281592	6.21175757254939	-5.02416655333164	0.000293493363610602	0.296273918105022	0.448088311123199	11	79.6763
Plekhh3	ENSG00000068137	PLEKHH3	-0.545404139831113	2.74291181529863	-4.8905450269321	0.000367594914559762	0.296273918105022	-0.404233134726089	11	91.9294
Pkig	ENSG00000168734	PKIG	0.307274560281956	5.35205693430782	4.86105444133568	0.000386447438124848	0.296273918105022	0.169918092358861	2	88.1579
Mzf1	ENSG00000099326	MZF1	0.418242606365601	3.27983483466743	4.73259528365066	0.00048117124462187	0.296273918105022	-0.404952342244505	7	83.2425
Fam96b	ENSG00000166595	FAM96B	0.371711160032627	4.61882749968796	4.61210463303438	0.000592200431381062	0.296273918105022	-0.246585075664002	8	97.546
Pcp4	ENSG00000183036	PCP4	0.413402778518741	8.78238327346235	4.60898161106439	0.000595410934109052	0.296273918105022	-0.111866224057429	16	96.7742
Tesc	ENSG00000088992	TESC	0.412932641480368	4.05439434204595	4.57721138521089	0.000629121992512338	0.296273918105022	-0.387375143128655	5	92.9907
Col6a1	ENSG00000142156	COL6A1	0.370005105014566	6.62096817921177	4.49202884513891	0.000729695838212015	0.296273918105022	-0.286464187292991	10	89.8833
Tmem218	ENSG00000150433	TMEM218	0.343938881966662	4.92221628419601	4.45290291479363	0.000781374245458302	0.296273918105022	-0.426112102817082	9	80.8696
Dynlrb1	ENSG00000125971	DYNLRB1	0.364378979125219	6.37789608125406	4.44085736954116	0.000798040225676882	0.296273918105022	-0.365282862490861	2	94.7917
Ifi27	ENSG00000165948	IFI27L1	0.40732748987192	4.39208899113279	4.40386713171178	0.00085156990871023	0.296273918105022	-0.557458783958404	12	57.6923
Cep192	ENSG00000101639	CEP192	-0.404619606026476	3.48941830705626	-4.36967507464222	0.00090437397524125	0.296273918105022	-0.752512091423608	18	64.998
Atox1	ENSG00000177556	ATOX1	0.300192181959245	5.52351207084774	4.36664654355608	0.000909212277408345	0.296273918105022	-0.503749004940627	11	85.2941
Rplp2	ENSG00000177600	RPLP2	0.367038981578673	7.29539401599264	4.35749287549459	0.00092400012419622	0.296273918105022	-0.478631882857409	7	99.1304
Klf10	ENSG00000155090	KLF10	-0.541930320374438	5.73496969751059	-4.31043619080952	0.00100406382161563	0.296273918105022	-0.572201444455871	15	85.4167
Tubg2	ENSG00000037042	TUBG2	-0.437119825850411	3.17756536284929	-4.30973143726671	0.00100531623223543	0.296273918105022	-0.90528646200149	11	97.561
Fxyd7	ENSG00000221946	FXYD7	0.361583353767229	4.62548377393004	4.30865255796612	0.00100723664072855	0.296273918105022	-0.656701050151541	7	86.25
Kat6b	ENSG00000156650	KAT6B	-0.2711174546796	6.02897949588391	-4.28653369227379	0.00104745898739571	0.296273918105022	-0.597665890210704	14	77.2793
Ndufb3	ENSG00000119013	NDUFB3	0.337713988175127	7.09167034252489	4.17626672800235	0.00127433621172594	0.296273918105022	-0.748587885822996	1	77.551
Top1	ENSG00000198900	TOP1	-0.434772162249092	6.3522592141266	-4.16232993918826	0.00130643862986529	0.296273918105022	-0.775230737680516	2	97.2549
Dkkl1	ENSG00000104901	DKKL1	0.328580778254204	4.27987046356758	4.16150022851914	0.00130837602082573	0.296273918105022	-0.899663211385111	7	60.3306
Kcnb2	ENSG00000182674	KCNB2	-0.479888224790801	4.7147461843086	-4.15397759508294	0.00132607783625671	0.296273918105022	-0.856946881204316	1	92.6454
Rpp21	ENSG00000241370	RPP21	0.339456460390603	3.94799376600833	4.14578330554682	0.00134564250220653	0.296273918105022	-0.967843140894771	17	75.3086
Tmem191c	ENSG00000278558	TMEM191B	0.363699490554929	5.83164819175398	4.12497667509016	0.0013966741464261	0.296273918105022	-0.844126318520291	16	53.4682
Bdnf	ENSG00000176697	BDNF	-0.347771478628324	5.43692845953247	-4.10393424932893	0.0014503233151442	0.296273918105022	-0.886438206357169	2	75.3799
Pcsk1	ENSG00000175426	PCSK1	-0.278561924462944	6.52556276843529	-4.10042547390094	0.00145947444941936	0.296273918105022	-0.865861905701157	13	92.5631
Rpl28	ENSG00000108107	RPL28	0.30861106985915	6.01363591406434	4.06442429082176	0.00155688970156233	0.296273918105022	-0.929245921971565	7	65.6805
Atp5g1	ENSG00000159199	ATP5G1	0.275198566981823	7.96157290692865	4.05212052826313	0.00159170280614391	0.296273918105022	-0.935241792467417	11	89.7059
Rnf38	ENSG00000137075	RNF38	-0.469670326495808	5.21524498440356	-4.02931636451723	0.00165836853677265	0.296273918105022	-1.00581051908989	4	87.767
Tmem50a	ENSG00000183726	TMEM50A	0.375181819736213	6.28736815579783	3.9807474418691	0.00181013641839176	0.296273918105022	-1.05055101168221	4	94.2675
Mzt2	ENSG00000152082	MZT2B	0.330660037465814	4.54128003234694	3.96371374402022	0.00186669732458848	0.296273918105022	-1.14904659011311	16	70.2532
Rsad1	ENSG00000136444	RSAD1	0.450519597102264	3.78269925247867	3.92889050909986	0.00198806922320059	0.296273918105022	-1.28788412487025	11	84.1629
Snord17	ENSG00000212232	SNORD17	0.663139764781279	3.98228995815065	3.92758085129287	0.00199278941998157	0.296273918105022	-1.26646526809463	2	85.654
Pvalb	ENSG00000100362	PVALB	0.335256491587259	5.56120431424376	3.90688106038274	0.00206894672374661	0.296273918105022	-1.1777417640142	15	87.2727
Pomp	ENSG00000132963	POMP	0.335837142007118	6.49139672657838	3.90330684424011	0.00208239716906094	0.296273918105022	-1.16613541167257	5	95.0355
Ubl5	ENSG00000198258	UBL5	0.303443331803788	6.21386331187763	3.90217996186634	0.00208665647861106	0.296273918105022	-1.17095871939877	9	98.6301
Park7	ENSG00000116288	PARK7	0.253883815923297	7.06293210097866	3.90212495790104	0.00208686460809791	0.296273918105022	-1.16518447814943	4	91.5344
B2m	ENSG00000166710	B2M	0.3930212085078	6.10166197063104	3.88847864167802	0.00213916698374982	0.296273918105022	-1.19382378824792	2	68.0672
Kif2a	ENSG00000068796	KIF2A	-0.395865425115113	6.59999314930788	-3.88480137734751	0.00215349032219717	0.296273918105022	-1.19355251012944	13	94.086
Crlf2	ENSG00000205755	CRLF2	0.360226744954034	3.75077590898012	3.87473287972777	0.00219321539412279	0.296273918105022	-1.36342972954429	5	30.7278
Scd1	ENSG00000099194	SCD	-0.460332262422021	6.63950960157091	-3.86239833830168	0.0022429106365594	0.296273918105022	-1.22786298760912	19	83.5655
Crybb1	ENSG00000100122	CRYBB1	0.592867412344803	1.54665265741121	3.8320467433996	0.00237018692809977	0.296273918105022	-2.00910261851571	5	80.1587
Ireb2	ENSG00000136381	IREB2	-0.43557756130664	6.96049118481072	-3.8270392190811	0.00239188844641137	0.296273918105022	-1.28125706186047	9	93.6656
Tmem106c	ENSG00000134291	TMEM106C	0.382586306274793	4.04245670531426	3.82486266203885	0.00240138473487087	0.296273918105022	-1.39490396893141	15	77.2
Stra13	ENSG00000169689	CENPX	0.487713582060245	2.31336324839542	3.82293961196444	0.0024098072094205	0.296273918105022	-1.76175849846627	11	76.5432
Atp6v1g2	ENSG00000213760	ATP6V1G2	0.279371881650592	5.74977027612761	3.81810473852013	0.00243111708281182	0.296273918105022	-1.30704750622216	17	94.9153
Pdcd5	ENSG00000105185	PDCD5	0.400847740431262	5.37200276886844	3.81708890115346	0.00243561897951414	0.296273918105022	-1.31880220460825	7	94.4
Dpy30	ENSG00000162961	DPY30	0.362002756414744	3.06590094993642	3.80461884079781	0.00249158565359159	0.296273918105022	-1.57852863428271	17	95.9596
Sos2	ENSG00000100485	SOS2	-0.357404873754835	4.98950876013177	-3.80050806241211	0.00251032328058762	0.296273918105022	-1.35473861346147	12	94.97
Ptprz1	ENSG00000106278	PTPRZ1	-0.375969276798818	7.56758562661354	-3.79316474138721	0.00254415633162926	0.296273918105022	-1.33308040491804	6	81.9438
Fnip2	ENSG00000052795	FNIP2	-0.282324702193573	5.02485848284121	-3.78810222510609	0.00256775331975969	0.296273918105022	-1.371870901487	3	77.3788
Kxd1	ENSG00000105700	KXD1	0.274203312440977	4.34771664241709	3.77287897651371	0.0026400734147278	0.296273918105022	-1.43789692540876	8	92.6136
Usmg5	ENSG00000173915	USMG5	0.332210951315315	6.18428470589707	3.74164302210725	0.00279508056335885	0.296273918105022	-1.41784238179347	19	89.6552
Bex1	ENSG00000133169	BEX1	0.390859247299032	4.86810697822667	3.73971864511876	0.0028049301608302	0.296273918105022	-1.45403431329619	X	70.4
Mif	ENSG00000240972	MIF	0.342840154291883	6.04847626376582	3.7298367753886	0.00285607229572393	0.296273918105022	-1.43761037884025	10	89.5652
Pcdhga4	ENSG00000262576	PCDHGA4	-0.442549594683991	2.62193984050488	-3.71286335948477	0.00294615758525639	0.296273918105022	-1.7757167200212	18	82.0166
Swi5	ENSG00000175854	SWI5	0.297354718426345	7.47947525616973	3.70916073076657	0.00296619289949373	0.296273918105022	-1.46382616321156	2	29.7872
Trappc1	ENSG00000170043	TRAPPC1	0.334423791047303	4.66695214875112	3.69847796658142	0.00302478438984312	0.296273918105022	-1.52493738404503	11	98.6207
Snapc5	ENSG00000174446	SNAPC5	0.323705020730636	3.61110392576123	3.69658508844904	0.00303528920698409	0.296273918105022	-1.62440757289781	9	78.5714
Junb	ENSG00000171223	JUNB	-0.412269221775722	6.37808926399796	-3.68695537766903	0.00308931217395154	0.296273918105022	-1.50069457185758	8	93.0836
Fau	ENSG00000149806	FAU	0.384288333024477	6.78679630006909	3.68629989546171	0.00309302504720123	0.296273918105022	-1.50023842789779	19	97.7444
Ppp1r1a	ENSG00000135447	PPP1R1A	0.285042545299613	5.73636114743715	3.68206206863917	0.00311714003776934	0.296273918105022	-1.51531023652468	15	79.5322
Cox17	ENSG00000138495	COX17	0.517535445912872	4.22218139715794	3.68170108194707	0.0031192030774417	0.296273918105022	-1.58233097768914	16	90.4762
Snrpc	ENSG00000124562	SNRPC	0.313120685808626	4.56732064103096	3.67495246820148	0.00315802978786014	0.296273918105022	-1.56511978671927	17	99.3711
Erlec1	ENSG00000068912	ERLEC1	-0.291783199461585	5.16109669566007	-3.67404238002151	0.00316330351008084	0.296273918105022	-1.53861248270817	11	95.6522
Adamts4	ENSG00000158859	ADAMTS4	-0.322561001394513	4.02810413702956	-3.65400720956394	0.00328171337104995	0.296273918105022	-1.62965055324836	1	90.4421
Dusp6	ENSG00000139318	DUSP6	-0.400545592436706	6.90292785132867	-3.65352594576631	0.00328461281089585	0.296273918105022	-1.55120527522205	10	98.1627
Ttc39b	ENSG00000155158	TTC39B	-0.239195481564312	6.98487759436708	-3.64269627809523	0.00335055510536733	0.296273918105022	-1.56800584437181	4	74.6334
Hpca	ENSG00000121905	HPCA	0.357565911917536	8.14776027434322	3.62307595496728	0.00347349302431167	0.296273918105022	-1.59840698666907	4	100
Myl12b	ENSG00000118680	MYL12B	0.239220796300375	7.45804643552597	3.61604853190482	0.00351863907092553	0.296273918105022	-1.6095403481301	17	100
Ggct	ENSG00000281039		0.404519013638847	3.74291010132793	3.60831446238547	0.00356901835784185	0.296273918105022	-1.7310977716441	6	83.4951
Lsm4	ENSG00000130520	LSM4	0.241456171203543	5.40874632427082	3.60346800843983	0.00360096287683941	0.296273918105022	-1.641399098917	8	96.4029
Tcerg1	ENSG00000113649	TCERG1	-0.35876671476295	5.66252056616936	-3.60323968294484	0.00360247502687962	0.296273918105022	-1.63682283483784	18	97.2678
Ndufa5	ENSG00000128609	NDUFA5	0.278017376001696	6.69183986013026	3.59979936910342	0.0036253381504452	0.296273918105022	-1.63568471861111	6	75.8621
3110082I17Rik	ENSG00000146540	C7orf50	0.411762109577259	2.83921347162215	3.59806736747407	0.00363690446033379	0.296273918105022	-1.88982053563808	5	62.3711
Pdyn	ENSG00000101327	PDYN	0.484518615353549	4.09355284882225	3.58981918893625	0.00369250505679744	0.296273918105022	-1.72387048548406	2	62.5984
Hsbp1	ENSG00000230989	HSBP1	0.272450745779451	7.54381249691093	3.58723836696142	0.00371007994781433	0.296273918105022	-1.65477799811968	8	88.1579
Tbc1d15	ENSG00000121749	TBC1D15	-0.428375008966728	4.80395186310442	-3.58711613101701	0.00371091446581121	0.296273918105022	-1.68097987270909	10	89.0014
Nap1l2	ENSG00000186462	NAP1L2	0.240593591704727	6.63709650593631	3.58642545282423	0.00371563340247071	0.296273918105022	-1.65676995814497	X	80.4348
Laptm4a	ENSG00000068697	LAPTM4A	0.246510465778766	6.81100231466881	3.58454842397238	0.00372848884293874	0.296273918105022	-1.65939201925009	12	97.4249
2410015M20Rik	ENSG00000174917	C19orf70	0.28664984825827	6.65132555876674	3.57629900083332	0.00378552819886792	0.296273918105022	-1.67264235788961	17	67.8571
Brk1	ENSG00000254999	BRK1	0.244452041339987	7.79995673769647	3.56406118440066	0.00387178991692502	0.296273918105022	-1.69120254532851	6	98.6667
Ralgapa2	ENSG00000188559	RALGAPA2	-0.380545554300022	5.03324554920055	-3.55587002010114	0.00393064572204945	0.296273918105022	-1.7211034886793	2	91.4576
Tmem261	ENSG00000137038	TMEM261	0.304922040319106	5.03157035238322	3.55293546350365	0.00395195269918077	0.296273918105022	-1.72729244361275	4	56.25
Cep112	ENSG00000154240	CEP112	-0.318778804922198	3.46231420323723	-3.54761246464985	0.00399090259331765	0.296273918105022	-1.83783688177228	11	86.7016
Fos	ENSG00000170345	FOS	-0.723410118754012	4.46280207653182	-3.54513444090144	0.00400916832397669	0.296273918105022	-1.75769881196208	12	93.4211
Pttg1	ENSG00000164611	PTTG1	0.308626918137708	4.95088292425428	3.54319354967101	0.0040235343199846	0.296273918105022	-1.74437379041439	11	71.7822
Slc12a2	ENSG00000064651	SLC12A2	-0.32887070249932	6.96404144722345	-3.5373090171307	0.00406741179853327	0.296273918105022	-1.73354754175579	18	93.8944
Nhlrc2	ENSG00000196865	NHLRC2	-0.265560855685969	4.53067740411884	-3.52924132096156	0.004128361919425	0.296273918105022	-1.77868027169751	19	83.8843
Pik3ca	ENSG00000121879	PIK3CA	-0.209891590730993	7.36545047910294	-3.52614903518504	0.00415196970357498	0.296273918105022	-1.75099047680842	3	98.6891
Asic4	ENSG00000072182	ASIC4	0.388095437788401	5.25638849503361	3.51883131387454	0.00420838572664607	0.296273918105022	-1.77427440394859	1	78.5162
S100a1	ENSG00000160678	S100A1	0.275670189489485	5.8069923520984	3.51540602086656	0.00423506081255556	0.296273918105022	-1.77203341083952	3	93.617
Kcnj3	ENSG00000162989	KCNJ3	-0.238164718010736	5.66776849771488	-3.51499069206467	0.00423830694899464	0.296273918105022	-1.77341341890015	2	99.002
Hspa1b	ENSG00000204388	HSPA1B	-0.517660520453363	1.87851401602677	-3.50686341877531	0.00430234086856962	0.296273918105022	-2.20561147892717	17	95.3198
Hcfc1r1	ENSG00000103145	HCFC1R1	0.318046208821285	3.96471656086749	3.49972920831583	0.00435936236137088	0.296273918105022	-1.86077309753162	17	71.7391
Plekhg1	ENSG00000120278	PLEKHG1	-0.380834360642885	3.65415967462881	-3.49695966837144	0.00438170525683703	0.296273918105022	-1.88631498058912	10	78.6282
Ndufa4	ENSG00000189043	NDUFA4	0.263014675639187	9.1269773990333	3.49498039376111	0.00439774419961169	0.296273918105022	-1.80011472028215	6	88.8889
Pgam2	ENSG00000164708	PGAM2	0.452560183683817	3.34318970429504	3.49129254907266	0.00442778806619318	0.296273918105022	-1.94210482069469	11	92.0949
2210016L21Rik	ENSG00000157895	C12orf43	0.214703338968028	6.19723773782757	3.48690803862683	0.00446377950664683	0.296273918105022	-1.81423458489142	5	57.6792
Ndufa3	ENSG00000170906	NDUFA3	0.28158107122713	6.2620926945185	3.47690112519622	0.00454704346096183	0.296273918105022	-1.82976262398297	7	79.7619
Fkbp1b	ENSG00000119782	FKBP1B	0.286672326714065	5.54082071043285	3.47372186273684	0.0045738264623209	0.296273918105022	-1.83925268362287	12	97.2222
Ifitm3	ENSG00000185885	IFITM1	0.547116243825834	1.45912203770993	3.47274732064261	0.00458206837847411	0.296273918105022	-2.39132352825128	7	58.4
Flywch2	ENSG00000162076	FLYWCH2	0.339645283143189	4.50347098282075	3.47099925153954	0.00459689006126302	0.296273918105022	-1.86953697357915	17	69.2857
Ring1	ENSG00000204227	RING1	0.314429271280361	4.75329669789271	3.47030872745269	0.00460275836873641	0.296273918105022	-1.86052583715264	17	96.5517
Got2	ENSG00000125166	GOT2	0.24238869461943	7.55893284915894	3.46763873446314	0.00462552066755971	0.296273918105022	-1.84338389510488	8	94.6512
Peli2	ENSG00000139946	PELI2	-0.450359470172454	3.35917400285787	-3.46518469636763	0.00464654288509769	0.296273918105022	-1.96249185827493	14	95
Rps11	ENSG00000142534	RPS11	0.390403328136057	7.34183062149605	3.46423909250064	0.00465466920003672	0.296273918105022	-1.84877549471189	7	100
Qser1	ENSG00000060749	QSER1	-0.38715341672821	4.15987731195265	-3.45847777152128	0.00470449403524824	0.296273918105022	-1.90172468775735	2	78.9049
Apopt1	ENSG00000256053	APOPT1	0.316601340492923	4.29098164797449	3.45803071738371	0.00470838283565696	0.296273918105022	-1.89912897701328	12	59.7087
Rwdd3	ENSG00000122481	RWDD3	0.428998761481273	2.5432394491165	3.45691511046675	0.00471810145501158	0.296273918105022	-2.12934690940115	3	78.6517
Tsen34	ENSG00000170892	TSEN34	0.232089293269127	5.97915110330289	3.4544623742745	0.00473954027475844	0.296273918105022	-1.86596240211594	7	84.127
B3gat2	ENSG00000112309	B3GAT2	-0.383841104622772	2.99883613577737	-3.44708003244398	0.00480466730423959	0.296273918105022	-2.03780261728719	1	88.2353
Abcc9	ENSG00000069431	ABCC9	-0.487422444918242	2.62789697924039	-3.44550240154699	0.00481870274335438	0.296273918105022	-2.10396917957232	6	96.7721
Rps18	ENSG00000231500	RPS18	0.299519459276905	7.69286150652278	3.43787066011652	0.00488718946278226	0.296273918105022	-1.89049396856119	17	100
Rpl18a	ENSG00000105640	RPL18A	0.318554160376125	7.09402431157348	3.43316341288756	0.00492992441036577	0.296273918105022	-1.89797397757549	8	99.4318
Arl2	ENSG00000273003	ARL2-SNX15	0.311024452405394	5.07434137593395	3.42829720506479	0.00497450172947664	0.296273918105022	-1.91589869944345	19	99.115
Bax	ENSG00000087088	BAX	0.253140869865592	5.35210855247839	3.42696539354146	0.0049867731293825	0.296273918105022	-1.91358412225787	7	68.8073
Fbxo33	ENSG00000165355	FBXO33	-0.202039800795974	6.78861463758046	-3.42586370496343	0.00499694739962418	0.296273918105022	-1.9095731249011	12	93.3333
Csnk2b	ENSG00000204435	CSNK2B	0.294099576132038	4.57373424441674	3.42329129397897	0.00502078620683589	0.296273918105022	-1.9372908145237	17	63.2558
Mdk	ENSG00000110492	MDK	0.362329265604432	2.57117704195958	3.42106576065459	0.00504150365139618	0.296273918105022	-2.16453550945945	2	83.9161
Trim59	ENSG00000213186	TRIM59	-0.466978679766028	3.78740833737154	-3.42031110261259	0.00504854844387248	0.296273918105022	-1.98233867458888	3	82.6303
Nans	ENSG00000095380	NANS	0.25373453836147	4.64600999624562	3.41904874261211	0.00506035503210189	0.296273918105022	-1.94081176171229	4	94.7075
Homer2	ENSG00000103942	HOMER2	-0.285932896400673	6.47180262909911	-3.41222814993462	0.00512463338114241	0.296273918105022	-1.93125367383843	7	94.3503
Wdfy2	ENSG00000139668	WDFY2	-0.320855146576811	2.93242490624169	-3.40987200209938	0.00514703025224976	0.296273918105022	-2.09724761324993	14	98.25
Ly86	ENSG00000112799	LY86	0.466516219530111	3.61306578322276	3.40422808330108	0.00520108474886907	0.296273918105022	-2.02987778682906	13	66.0494
Pnck	ENSG00000130822	PNCK	0.286473801841604	6.62201732007922	3.40158134302869	0.00522663198370037	0.296273918105022	-1.9480392383854	X	76.7606
Ramp1	ENSG00000132329	RAMP1	0.225670788898664	6.72490241360401	3.39986179423619	0.00524329787312418	0.296273918105022	-1.95074316047736	1	68.2432
Ptgs2	ENSG00000073756	PTGS2	-0.739769838131453	4.13262087036801	-3.39062901206241	0.00533370878402388	0.296273918105022	-2.00199668215575	1	86.755
Spty2d1	ENSG00000179119	SPTY2D1	-0.253489528277881	4.85671522808009	-3.38605281916337	0.00537910534067214	0.296273918105022	-1.98346397779827	7	80.146
Cdk5	ENSG00000164885	CDK5	0.232976924879354	6.80437567427331	3.38357686727657	0.00540383039222248	0.296273918105022	-1.97654221862228	5	99.6575
Rras	ENSG00000126458	RRAS	0.392556427481556	2.24582983636711	3.37670874210219	0.00547302116692538	0.296273918105022	-2.28852770829771	7	94.4954
Hsd11b1	ENSG00000117594	HSD11B1	0.351845603069757	5.06629914363914	3.37094929146709	0.0055317352087952	0.296273918105022	-2.00382020009491	1	78.4247
Unc93b1	ENSG00000110057	UNC93B1	0.260849610535147	3.5814111032143	3.37068478591932	0.0055344469682699	0.296273918105022	-2.07634449717472	19	90.6198
Rapgefl1	ENSG00000108352	RAPGEFL1	-0.399631039593925	6.07615421437321	-3.36432526886803	0.00560005324373203	0.296273918105022	-2.00711460848907	11	92.955
Erbb3	ENSG00000065361	ERBB3	-0.43973611534646	3.34793440593503	-3.36003130027423	0.00564479620040321	0.296273918105022	-2.10794839310016	10	90.6855
Hnrnpll	ENSG00000143889	HNRNPLL	-0.214790757331124	6.42078470942221	-3.35694557029256	0.00567717296929919	0.296273918105022	-2.01867511246139	17	96.679
Obfc1	ENSG00000107960	STN1	0.301910166342621	3.72980869437147	3.35407741154236	0.00570743564520117	0.296273918105022	-2.08679238785401	19	71.4674
Nkiras1	ENSG00000197885	NKIRAS1	0.225704461380101	6.83912749585893	3.34841299236199	0.00576768347665608	0.296273918105022	-2.03232566844328	14	95.3125
Tmem131	ENSG00000075568	TMEM131	-0.503866134598194	4.86847412394231	-3.34135070485083	0.00584370269527355	0.296273918105022	-2.05118110164273	1	89.4318
2310009B15Rik	ENSG00000203724	C1orf53	0.361882778506724	3.08931885382353	3.34077724087954	0.00584991990076735	0.296273918105022	-2.17616526106877	1	65.5172
Caly	ENSG00000130643	CALY	0.255319794882298	5.44660324919072	3.3371468319373	0.00588943471354871	0.296273918105022	-2.05178268596964	7	79.7235
Raph1	ENSG00000173166	RAPH1	-0.459186231672397	6.31043015984549	-3.33395235876246	0.00592442816377244	0.296273918105022	-2.05501714171718	1	91.6
Plb1	ENSG00000163803	PLB1	0.455521704891276	1.8309265913222	3.32947210394231	0.00597386158137779	0.296273918105022	-2.44014470493986	5	68.7243
Arhgap42	ENSG00000165895	ARHGAP42	-0.31610387320649	4.00957880072722	-3.32792345139188	0.00599104578045522	0.296273918105022	-2.10088222352873	9	92.4485
Fibcd1	ENSG00000130720	FIBCD1	0.336854325399468	3.22101541376369	3.32495743487468	0.00602409720868181	0.296273918105022	-2.17924987348756	2	90.2386
Nme2	ENSG00000011052	NME1-NME2	0.298849310009741	7.16809871326399	3.31787354680225	0.00610378446224849	0.296273918105022	-2.08093245519746	11	55.8052
Cpeb3	ENSG00000107864	CPEB3	-0.524726899055138	5.25729179984337	-3.31413705997702	0.00614624544741658	0.296273918105022	-2.08832333296132	19	96.9914
Mdn1	ENSG00000112159	MDN1	-0.428795417484753	6.16175946546423	-3.31350545072907	0.00615345245737477	0.296273918105022	-2.08727272320079	4	82.0586
Plcxd1	ENSG00000182378	PLCXD1	0.262185390218228	4.07179470507557	3.31258300609872	0.00616399342691384	0.296273918105022	-2.1229528634684	5	67.4923
Cpeb1	ENSG00000260836		-0.31313060831833	4.3536433322825	-3.31111850066067	0.00618076618398802	0.296273918105022	-2.11009896059999	7	87.0307
Ifit3	ENSG00000119917	IFIT3	0.529300263471976	2.99432897158066	3.31107588554197	0.00618125493927055	0.296273918105022	-2.23339763573626	19	48.1633
Higd2a	ENSG00000146066	HIGD2A	0.279785232692242	5.35328349678072	3.30840750477115	0.006211936767086	0.296273918105022	-2.09699113067598	13	83.0189
Scamp4	ENSG00000227500	SCAMP4	0.332096826074925	3.17554065624308	3.30022652485652	0.00630696778151515	0.296273918105022	-2.21814624744941	10	83.8428
Kat6a	ENSG00000083168	KAT6A	-0.433650254660524	5.72413171404708	-3.29872771875415	0.00632453678548999	0.296273918105022	-2.11058220946288	8	89.1218
Paqr3	ENSG00000163291	PAQR3	-0.428489805927555	2.97683797862166	-3.29851540102267	0.0063270295731408	0.296273918105022	-2.23652303002495	5	97.7492
Tekt5	ENSG00000153060	TEKT5	0.506214019471202	1.57136718658388	3.28621600758483	0.00647314358939226	0.296273918105022	-2.5509161778403	16	83.0928
Cltc	ENSG00000141367	CLTC	-0.315938640194332	10.3677583190333	-3.28504719156708	0.00648720515751503	0.296273918105022	-2.13325842739085	11	99.5235
Npc1	ENSG00000141458	NPC1	-0.340019257187975	4.94822973693633	-3.28022200122882	0.00654558273377712	0.296273918105022	-2.14354219913406	18	86.385
Egr3	ENSG00000179388	EGR3	-0.801048721876435	4.85632509347027	-3.27738837540012	0.00658011253060604	0.296273918105022	-2.14910539100494	14	98.9664
Eif6	ENSG00000242372	EIF6	0.243953845022229	5.48846265918995	3.27459036852457	0.00661438891260366	0.296273918105022	-2.14890150762987	2	97.9592
Btaf1	ENSG00000095564	BTAF1	-0.251113795789904	6.87011098798907	-3.27159921132323	0.00665123100304017	0.296273918105022	-2.1544167885441	19	96.2682
Otub1	ENSG00000167770	OTUB1	0.236093046500092	7.44683367226282	3.27029244746905	0.00666739142754292	0.296273918105022	-2.15670217767571	19	99.631
Pcdhga8	ENSG00000253767	PCDHGA8	-0.489739889303499	2.79846385963522	-3.26487961492162	0.00673475414221891	0.296273918105022	-2.3054007457485	18	83.3691
Pcdha5	ENSG00000204965	PCDHA5	-0.441312243666884	2.7578314667405	-3.26310768670611	0.00675695482760657	0.296273918105022	-2.31399581573534	18	86.7521
Krt77	ENSG00000189182	KRT77	0.303923638073422	2.89906829678781	3.26142654644088	0.0067780863519243	0.296273918105022	-2.30664650739899	15	73.0104
Atf6	ENSG00000118217	ATF6	-0.223024895444138	7.00828838489902	-3.25598924132235	0.00684689006541301	0.296273918105022	-2.17935427451288	1	83.4328
Ccl6	ENSG00000275688	CCL15-CCL14	0.49927593558444	1.69873308697065	3.25499919202027	0.00685949385457447	0.296273918105022	-2.55452499048066	11	41.5929
Slc16a11	ENSG00000174326	SLC16A11	0.303929246368844	4.14545370289194	3.25198864063095	0.00689796368469658	0.296273918105022	-2.208352576451	11	83.0149
Hypk	ENSG00000242028	HYPK	0.458961735606902	3.18716200406696	3.24909556623837	0.00693513758703445	0.296273918105022	-2.28801990247341	2	99.2248
Rpl29	ENSG00000162244	RPL29	0.215282141524172	6.73452497757755	3.24860347807436	0.00694148065802983	0.296273918105022	-2.19087688713194	9	77.9874
Crip2	ENSG00000182809	CRIP2	0.236760291812221	4.57492618981176	3.24788134990847	0.0069507995748449	0.296273918105022	-2.20008660954567	12	65.2482
Zfp704	ENSG00000164684	ZNF704	-0.359983592147269	6.8185704663798	-3.24784994637679	0.0069512051174405	0.296273918105022	-2.19215077367149	3	88.1068
Pikfyve	ENSG00000115020	PIKFYVE	-0.18713085602506	7.44084239707176	-3.24610964355919	0.0069737166205913	0.296273918105022	-2.19523293649467	1	93.5176
Gas8	ENSG00000141013	GAS8	0.31598017508524	3.53926446115561	3.2437637587973	0.00700417806413597	0.296273918105022	-2.25815020706561	8	90.795
Esyt2	ENSG00000117868	ESYT2	-0.292546483377155	6.92307470363067	-3.23812334964173	0.00707796985453506	0.296273918105022	-2.20774155673957	12	87.57
Sdsl	ENSG00000139410	SDSL	0.439509961226145	1.83955614471627	3.23406240785591	0.00713158323712864	0.296273918105022	-2.54240022348951	5	80.5471
Gm561	ENSG00000232388	LINC00493	0.404721357629809	3.77100625605131	3.22720731403795	0.00722301683427416	0.296273918105022	-2.2653495853181	2	42.1053
Fam173a	ENSG00000103254	FAM173A	0.232743441394989	6.43778426045497	3.22177157809756	0.00729635883426697	0.296273918105022	-2.2329929999639	17	77.4468
Ppdpf	ENSG00000125534	PPDPF	0.275192534629909	5.27347352879509	3.22041149530955	0.0073148270101288	0.296273918105022	-2.23382822500368	2	65.7895
Prdx5	ENSG00000126432	PRDX5	0.236538295377214	8.21416554238786	3.21913371589432	0.00733222055577296	0.296273918105022	-2.23833191261192	19	76.1682
Sft2d1	ENSG00000198818	SFT2D1	0.238532693891934	6.04488921010022	3.21847783728555	0.00734116477815721	0.296273918105022	-2.23716211389161	17	91.195
Rexo2	ENSG00000076043	REXO2	0.272455946345033	5.42075101457175	3.21740381966335	0.00735583492955469	0.296273918105022	-2.23815959372205	9	94.0928
Tmbim4	ENSG00000228144		0.272976607335608	5.28396772670232	3.21507765827994	0.00738770969790778	0.296273918105022	-2.24206734813789	10	78.5714
Itga6	ENSG00000091409	ITGA6	-0.246089979676168	4.94141723173383	-3.21426593501457	0.00739886526976297	0.296273918105022	-2.24488866498797	2	93.1256
Lrch1	ENSG00000136141	LRCH1	-0.285400574950657	3.99599874802565	-3.21216431070366	0.00742782701262892	0.296273918105022	-2.27040104699815	14	76.1468
Polr2f	ENSG00000100142	POLR2F	0.297894526265552	5.04424643541972	3.20558907810243	0.00751917811565653	0.296273918105022	-2.25788931647534	15	63.2911
Vit	ENSG00000205221	VIT	0.43645092054082	1.86827809045585	3.20354556928223	0.00754779902024596	0.296273918105022	-2.57050333284523	17	79.3651
Myrf	ENSG00000124920	MYRF	-0.672670087171191	2.19423662450283	-3.20317979198311	0.00755293358349445	0.296273918105022	-2.48288427609239	19	86.6203
Shd	ENSG00000105251	SHD	0.248256092655764	4.39969101200268	3.20070111820225	0.00758782058809777	0.296273918105022	-2.27525821209877	17	73.5294
Uba52	ENSG00000221983	UBA52	0.254710129549402	8.78186925665897	3.19731963050502	0.00763567658208755	0.296273918105022	-2.27317170412391	8	100
Slc7a6	ENSG00000103064	SLC7A6	-0.442182877481712	4.39481419804917	-3.19472704141036	0.00767257365970402	0.296273918105022	-2.28262358843574	8	89.1262
Naa15	ENSG00000164134	NAA15	-0.352627978440149	6.15180112381525	-3.19183520393682	0.00771394151182766	0.296273918105022	-2.27978467761216	3	98.3834
Trim72	ENSG00000177238	TRIM72	-0.405480539203964	1.80138551589693	-3.18824911051483	0.00776555290328025	0.296273918105022	-2.58202693233083	7	91.195
Frmd6	ENSG00000139926	FRMD6	-0.418460739633267	5.28627804573903	-3.18744832213052	0.00777712534495931	0.296273918105022	-2.28486997031056	12	93.5691
Rxrg	ENSG00000143171	RXRG	0.587077194747834	3.7838715969519	3.18657118237376	0.00778982109556409	0.296273918105022	-2.32466205617524	1	98.2721
Mlf2	ENSG00000089693	MLF2	0.197995059628482	8.41525066848726	3.18378765614308	0.00783024832010602	0.296273918105022	-2.29475256554408	6	96.7742
Cep170	ENSG00000143702	CEP170	-0.252733245287595	7.11559458125767	-3.18329623178036	0.00783740755310341	0.296273918105022	-2.29526552511055	1	88.0682
Itgav	ENSG00000138448	ITGAV	-0.405727207950128	7.00623382214842	-3.18325467983349	0.00783801319776177	0.296273918105022	-2.29522385495998	2	92.271
Sdr42e1	ENSG00000184860	SDR42E1	0.356929734415235	3.24981773254579	3.1759473833273	0.00794525758328546	0.296273918105022	-2.37880922794593	8	79.6438
Gas2l3	ENSG00000139354	GAS2L3	-0.451654972396701	2.30835685710441	-3.16791885432459	0.00806479089483124	0.296273918105022	-2.50698167632392	10	75.7925
Polr2l	ENSG00000177700	POLR2L	0.23660557875627	6.03866686432229	3.1655586520273	0.00810027395508202	0.296273918105022	-2.32078137775555	7	100
Cpne4	ENSG00000196353	CPNE4	-0.352615077483085	5.89466668786106	-3.16351475657146	0.00813112858246235	0.296273918105022	-2.32366680864053	9	96.3478
Pin4	ENSG00000102309	PIN4	0.313120200264962	3.72856719737823	3.16190696317381	0.00815548288910419	0.296273918105022	-2.3602617854951	X	81.4103
Bloc1s1	ENSG00000258311		0.292411760053277	4.80671892652204	3.16009810932947	0.00818297052943816	0.296273918105022	-2.32953587811247	10	72.9508
Sall3	ENSG00000256463	SALL3	-0.60877255165487	1.51141494654621	-3.160064198043	0.0081834867399604	0.296273918105022	-2.67258260864655	18	76.9231
Adrm1	ENSG00000130706	ADRM1	0.233187485522922	5.01726906814673	3.16000911241083	0.00818432534426742	0.296273918105022	-2.3281517109198	2	96.5602
Med14	ENSG00000180182	MED14	-0.401585041962122	5.2633043604741	-3.15986351477771	0.00818654228770752	0.296273918105022	-2.32778673622982	X	96.7675
Nhp2	ENSG00000145912	NHP2	0.28919019716557	5.72747473028554	3.15783474059757	0.00821749635981613	0.296273918105022	-2.33175300169912	11	89.5425
Tyrobp	ENSG00000011600	TYROBP	0.313763023073416	3.89874322792108	3.15606588500272	0.00824458077403397	0.296273918105022	-2.35950954616611	7	74.3363
Serinc5	ENSG00000164300	SERINC5	-0.214287721737022	6.69202343958736	-3.15176913776028	0.00831074636804506	0.296273918105022	-2.34502195048641	13	81.7787
Tbc1d7	ENSG00000145979	TBC1D7	0.281526586418188	3.73001300137024	3.14924572221136	0.00834985306307091	0.296273918105022	-2.37803394648707	13	90.785
Tctex1d2	ENSG00000213123	TCTEX1D2	0.528721236919268	2.97684141618665	3.14548533506079	0.00840847334682021	0.296273918105022	-2.45329812966269	16	80.2817
Phpt1	ENSG00000054148	PHPT1	0.323736514255043	4.58946610071086	3.14544072434471	0.00840917125641874	0.296273918105022	-2.35456362771456	2	82.4
Arc	ENSG00000198576	ARC	-0.919131796499167	6.47878484017608	-3.14076441187959	0.00848265347515194	0.296273918105022	-2.36157091276218	15	92.9293
Map2	ENSG00000078018	MAP2	-0.249918343033782	10.1604217898366	-3.13657435451289	0.00854904293342462	0.296273918105022	-2.3700826803199	1	24.1927
Ppp1r1b	ENSG00000131771	PPP1R1B	0.58324611078305	6.77120866787256	3.13579658509502	0.00856142366209701	0.296273918105022	-2.37040729015375	11	81.3726
Ankrd24	ENSG00000089847	ANKRD24	0.224207105957297	4.9477740464084	3.13529428605494	0.00856942895874213	0.296273918105022	-2.36646966052175	10	46.6841
N4bp1	ENSG00000102921	N4BP1	-0.246406900634665	4.91971860697898	-3.13456993346192	0.00858098643947945	0.296273918105022	-2.36750903488464	8	81.1384
Syngr3	ENSG00000127561	SYNGR3	0.22481034741859	7.30785651528702	3.13442887337929	0.00858323895940562	0.296273918105022	-2.37334661607009	17	91.2664
Gbp2	ENSG00000162645	GBP2	0.591133921659163	1.97892605180589	3.12657557489961	0.00870958630551821	0.296273918105022	-2.64130769401667	3	71.066
Psd	ENSG00000059915	PSD	0.213925281193461	9.17678560002548	3.12503669374393	0.00873456260328939	0.296273918105022	-2.38857072062719	19	92.0898
Ube2k	ENSG00000078140	UBE2K	-0.300751539812178	6.58278606484942	-3.12425032868931	0.00874735320259149	0.296273918105022	-2.38857039158044	5	100
Paqr8	ENSG00000170915	PAQR8	-0.231317961863528	6.68226967904058	-3.12337336715566	0.00876163958798779	0.296273918105022	-2.39024962180349	1	94.0678
Uggt2	ENSG00000102595	UGGT2	-0.274504744819559	5.58445565812327	-3.1186246134438	0.00883940850847797	0.296273918105022	-2.39301707071055	14	78.562
Med13	ENSG00000108510	MED13	-0.306973588535612	7.04764484743685	-3.11711453732964	0.008864283558338	0.296273918105022	-2.40079680394137	11	93.5603
Aes	ENSG00000104964	AES	0.208006949352808	6.5206331604267	3.11267353699309	0.00893784696279819	0.296273918105022	-2.40677340175026	10	71.5909
H2-DMa	ENSG00000204257	HLA-DMA	0.298426727781028	3.78168899125311	3.11187350858221	0.00895116412605771	0.296273918105022	-2.4289309593389	17	75.8621
G6pc3	ENSG00000141349	G6PC3	0.308693195756715	3.68594546839992	3.10934845494246	0.00899332661966169	0.296273918105022	-2.4376604572991	11	84.104
Banf1	ENSG00000175334	BANF1	0.243042530957466	5.01491252118708	3.10652373173338	0.00904072919713372	0.296273918105022	-2.41055630423895	19	96.6292
Bex2	ENSG00000133169	BEX1	0.224856209600295	7.97117860087738	3.10197959287778	0.00911751262106803	0.296273918105022	-2.4253188387887	X	74.4
Dusp1	ENSG00000120129	DUSP1	-0.466910470482682	3.56807921263279	-3.09901512545311	0.00916795634555327	0.296273918105022	-2.45473042003908	17	96.4578
Romo1	ENSG00000125995	ROMO1	0.291685622503102	6.11124829677606	3.09321044726818	0.00926754186368069	0.296273918105022	-2.43560774049571	2	100
Dnajc13	ENSG00000138246	DNAJC13	-0.222181449189958	6.68213605070818	-3.0884962858458	0.00934921638360517	0.296273918105022	-2.44584690737815	9	96.6563
Asxl3	ENSG00000141431	ASXL3	-0.432622793944161	4.28073553367834	-3.08567821703865	0.0093983848023908	0.296273918105022	-2.44827499542183	18	78.3808
Xrn1	ENSG00000114127	XRN1	-0.305114143335098	5.25296571956432	-3.08481727741275	0.00941345774788081	0.296273918105022	-2.44453001157193	9	87.456
Cox4i1	ENSG00000131143	COX4I1	0.228220588559791	9.75507217658871	3.07860264780561	0.00952298210035471	0.296273918105022	-2.46270802229451	8	77.5148
Arid2	ENSG00000189079	ARID2	-0.373583214599462	5.55059171745109	-3.0719089714708	0.00964237848169289	0.296273918105022	-2.46617699357377	15	91.9891
Nme5	ENSG00000112981	NME5	0.267440674559251	3.18735628168109	3.06910403062852	0.0096928557701362	0.296273918105022	-2.52887979246108	18	85.8491
Elp5	ENSG00000170291	ELP5	0.231378616138352	5.47460193996244	3.06456377783911	0.00977512328140216	0.296273918105022	-2.4769078551572	11	71.8354
Rcn1	ENSG00000049449	RCN1	0.441675500676872	5.00806154496833	3.06420567331194	0.00978164167754225	0.296273918105022	-2.47576567657039	2	94.5619
Lrp8	ENSG00000157193	LRP8	-0.399678544907025	5.435881664709	-3.06345151946488	0.00979538340602297	0.296273918105022	-2.47875951196053	4	78.1931
Gab1	ENSG00000109458	GAB1	-0.396009991124269	2.8362861445954	-3.0608906116883	0.00984219120346001	0.296273918105022	-2.56851950414744	8	86.4641
Mesdc2	ENSG00000117899	MESDC2	0.199689535065027	5.50033496031608	3.05632451169617	0.00992620612937382	0.296273918105022	-2.48997984865778	7	83.7607
Gemin7	ENSG00000142252	GEMIN7	0.237683653202777	4.4340691442513	3.05522758002403	0.00994649613584355	0.296273918105022	-2.49248911205779	7	78.626
Dhx9	ENSG00000135829	DHX9	-0.37758901288294	6.4691733204849	-3.0543093813137	0.00996351204134265	0.296273918105022	-2.4995189869491	1	91.8898
Rnf111	ENSG00000157450	RNF111	-0.422408052454557	5.07754282853107	-3.05198953220924	0.0100066330799346	0.296273918105022	-2.49491079580022	9	89.5477
Pgap1	ENSG00000197121	PGAP1	-0.228378340086688	7.13106816351161	-3.04355268164916	0.0101650376500767	0.296273918105022	-2.51832106315223	1	90.4555
Lrrn1	ENSG00000175928	LRRN1	-0.402787386867588	5.20124548600421	-3.03666950696684	0.0102961289358181	0.296273918105022	-2.51921188061217	6	95.5307
Cyb5d1	ENSG00000182224	CYB5D1	0.222156245567778	4.05508621185671	3.03438039519024	0.0103400992904783	0.296273918105022	-2.53071428531643	11	83.3333
Cntnap5c	ENSG00000155052	CNTNAP5	-0.367356874214721	3.70614151278793	-3.0340563962127	0.0103463379783167	0.296273918105022	-2.5410505388308	17	82.6953
Nab1	ENSG00000138386	NAB1	-0.317901533292809	5.18694154458848	-3.03282747935605	0.0103700353567721	0.296273918105022	-2.52509301202058	1	92.6078
Glt1d1	ENSG00000151948	GLT1D1	0.25255954829217	3.65457042243584	3.02441383611169	0.0105337417872583	0.296273918105022	-2.56000698216412	5	85.3383
Rps26	ENSG00000197728	RPS26	0.236186975847173	7.04910165044451	3.02221778930088	0.0105768945841387	0.296273918105022	-2.55230343625666	10	100
Exosc4	ENSG00000178896	EXOSC4	0.225649518040846	5.37472059194747	3.02098393648241	0.0106012175808542	0.296273918105022	-2.54436882355032	15	95.9184
Tfpt	ENSG00000105619	TFPT	0.307101997480368	3.92312327862397	3.02084169960801	0.0106040250959434	0.296273918105022	-2.55473754491504	7	90.9091
Aldh1l2	ENSG00000136010	ALDH1L2	-0.388305596177124	2.39325095763899	-3.01885882585286	0.0106432411793541	0.296273918105022	-2.67880968006224	10	92.3077
Mga	ENSG00000174197	MGA	-0.249665108268148	7.29583891714334	-3.01772051117949	0.010665819565745	0.296273918105022	-2.55968793822663	2	82.2186
Cldn10	ENSG00000134873	CLDN10	0.310075402237986	4.89172719918277	3.01688369649963	0.0106824482587401	0.296273918105022	-2.54842197559425	14	93.8596
Lcmt1	ENSG00000205629	LCMT1	0.208376178442804	6.13142628986077	3.01595024821747	0.0107010277816774	0.296273918105022	-2.55826589772239	7	85.9281
Birc6	ENSG00000115760	BIRC6	-0.378879976155783	8.17939981826242	-3.01487796918228	0.010722410490437	0.296273918105022	-2.56451339530556	17	95.594
Polr2d	ENSG00000144231	POLR2D	0.223790511841762	4.76984154616413	3.01239788866116	0.0107720304658303	0.296273918105022	-2.55523319256563	18	100
8430408G22Rik	ENSG00000165507	C10orf10	-0.929611467008603	1.79018090000878	-3.0119974551834	0.0107800635948073	0.296273918105022	-2.7798005868187	6	58.0189
Cdk14	ENSG00000058091	CDK14	-0.216864264914076	7.60097776641887	-3.00817118616773	0.0108571252864363	0.296273918105022	-2.57507535238711	5	98.5075
Rpl23a	ENSG00000198242	RPL23A	0.279340618124952	7.95732268632672	3.00550116195676	0.0109112259090725	0.296273918105022	-2.57942241652493	11	100
Dock10	ENSG00000135905	DOCK10	-0.278375080156597	6.28585535406457	-2.99541230947502	0.0111180913672564	0.296273918105022	-2.59225048139565	1	93.7786
Vmac	ENSG00000187650	VMAC	0.312710816340603	3.49602977131754	2.99242055365927	0.011180185185818	0.296273918105022	-2.61393687230712	17	75.7396
Zfp518b	ENSG00000178163	ZNF518B	-0.28361160009998	4.43665334555852	-2.99172299050836	0.01119471281028	0.296273918105022	-2.5874902489506	5	70.1117
Arhgef15	ENSG00000198844	ARHGEF15	0.245748496659612	3.74761697726435	2.99122092482746	0.0112051806207937	0.296273918105022	-2.60347304123897	11	85.2556
Kctd9	ENSG00000104756	KCTD9	-0.318762300924341	3.64289825623169	-2.99081324398721	0.0112136877463529	0.296273918105022	-2.60588578762399	14	98.4576
Pqbp1	ENSG00000102103	PQBP1	0.222526887306895	5.89807601786685	2.99043948161122	0.0112214927579683	0.296273918105022	-2.59665923951152	X	87.1698
Gsto1	ENSG00000148834	GSTO1	0.281147272427916	5.08238984593082	2.99032277653908	0.0112239309374447	0.296273918105022	-2.59006284967066	19	72.1992
Pea15a	ENSG00000162734	PEA15	0.197693734911198	7.99673897270187	2.98925583625844	0.0112462457829701	0.296273918105022	-2.60537893088905	1	85.4305
Uchl1	ENSG00000154277	UCHL1	0.205718717774213	7.23148987304897	2.98733919635657	0.0112864432491702	0.296273918105022	-2.60816493739772	5	95.5157
Cuta	ENSG00000112514	CUTA	0.274974588751439	3.74250197474227	2.98577257185351	0.0113194064053641	0.296273918105022	-2.61164000101318	17	76.7677
Lrrc2	ENSG00000163827	LRRC2	0.446724341867996	1.63492850288943	2.9853587069817	0.0113281305235865	0.296273918105022	-2.85990560821387	9	85.7143
Psma6	ENSG00000100902	PSMA6	0.251154609427569	5.90943407355659	2.98170009631168	0.0114055452049965	0.296273918105022	-2.61051694761411	12	99.5935
Hapln2	ENSG00000132702	HAPLN2	-0.468485395667734	2.67437855608524	-2.97754661342733	0.0114940713827783	0.296273918105022	-2.6949453173275	3	91.7647
Cstb	ENSG00000160213	CSTB	0.27680304758084	4.73158651176542	2.97574201323432	0.0115327475033479	0.296273918105022	-2.61115847411498	10	78.5714
Tmem63a	ENSG00000196187	TMEM63A	-0.318147378528101	3.13115081681192	-2.97159416265257	0.0116221370398639	0.296273918105022	-2.66179510836859	1	89.715
Il33	ENSG00000137033	IL33	0.481585222299345	3.44784872506362	2.96837462030833	0.0116919969982	0.296273918105022	-2.65197480328667	19	51.1111
R3hcc1	ENSG00000104679	R3HCC1	0.268344324297606	4.40990102143096	2.96744877708245	0.0117121640538963	0.296273918105022	-2.62457575064829	14	68.1818
Appbp2	ENSG00000062725	APPBP2	-0.246131679268651	5.21116488295191	-2.96638433058013	0.0117353930975839	0.296273918105022	-2.6285081312836	11	99.1453
Arl4c	ENSG00000188042	ARL4C	0.208952804877518	5.71883532395011	2.96442295783295	0.0117783158575724	0.296273918105022	-2.63598194341512	1	95.5224
Trib1	ENSG00000173334	TRIB1	-0.692143966771881	2.74784537482466	-2.96171446792589	0.0118378460631558	0.296273918105022	-2.70701381822492	15	93.8172
Ndst3	ENSG00000164100	NDST3	-0.237400131859939	5.38744786915042	-2.96013152376064	0.0118727765918562	0.296273918105022	-2.63987994018162	3	93.4708
Anapc1	ENSG00000153107	ANAPC1	-0.240303300983674	6.64911346924192	-2.95940760966348	0.011888785296479	0.296273918105022	-2.65148694221562	2	92.3868
Prmt2	ENSG00000160310	PRMT2	0.235905508265438	5.35755954487656	2.95748755932367	0.0119313497899782	0.296273918105022	-2.64324062682555	10	88.2217
Hnrnpa3	ENSG00000170144	HNRNPA3	-0.361005387745422	6.42099178340294	-2.95564507530249	0.0119723376006333	0.296273918105022	-2.6562747600838	2	100
Bcl6	ENSG00000113916	BCL6	-0.464348331594226	3.80736931323595	-2.95335603187258	0.0120234551238014	0.296273918105022	-2.6540988640243	16	94.6176
Abhd14a	ENSG00000248487	ABHD14A	0.263932284844775	4.28481659992798	2.95281929962491	0.0120354725540135	0.296273918105022	-2.64750246073585	9	74.1697
Tnc	ENSG00000041982	TNC	-0.518317108577945	2.7102538626593	-2.95118916249501	0.0120720447578929	0.296273918105022	-2.72529983647669	4	80.1908
Tiparp	ENSG00000163659	TIPARP	-0.551455084423595	5.41175739298712	-2.95047518206835	0.0120880978037261	0.296273918105022	-2.65531280981895	3	92.6941
Spcs1	ENSG00000114902	SPCS1	0.338476607251141	6.30193591032292	2.94775185330017	0.012149524359786	0.296273918105022	-2.667625941916	14	68.6391
Braf	ENSG00000157764	BRAF	-0.273648928387251	7.39274202978329	-2.94593050217163	0.0121907796746027	0.296273918105022	-2.67434232368952	6	92.9504
Eapp	ENSG00000129518	EAPP	0.218847378489959	4.39641782463466	2.94498965840262	0.0122121453173092	0.296273918105022	-2.65831410111617	12	86.6667
Heatr1	ENSG00000119285	HEATR1	-0.255470199436281	5.11472332652438	-2.94417227785228	0.0122307375158572	0.296273918105022	-2.66214328407115	13	83.8153
Smyd3	ENSG00000185420	SMYD3	0.217276124075288	5.03367200104715	2.93864532472138	0.0123571961615705	0.296273918105022	-2.66960567818402	1	93.9252
Wdr26	ENSG00000162923	WDR26	-0.263185289484447	7.22867894938054	-2.93840526913543	0.0123627181356947	0.296273918105022	-2.68622808798777	1	93.9486
Utp20	ENSG00000120800	UTP20	-0.248789244102819	5.10457861042131	-2.93588428004989	0.012420856831745	0.296273918105022	-2.67488965914744	10	86.1041
Kndc1	ENSG00000171798	KNDC1	-0.34095088309915	5.44274130850292	-2.93469375909921	0.0124484070413717	0.296273918105022	-2.68026949764391	7	76.1006
Pdap1	ENSG00000106244	PDAP1	0.198379704754339	6.69472480805747	2.93378089670479	0.0124695730839436	0.296273918105022	-2.69246960053915	5	96.1326
Cbll1	ENSG00000105879	CBLL1	-0.483394981599973	3.61914521095473	-2.93361078804464	0.0124735212603815	0.296273918105022	-2.68838377532728	12	97.3523
Lst1	ENSG00000204482	LST1	0.495346822643291	2.24783966771828	2.93338763750505	0.0124787024123411	0.296273918105022	-2.81994303239394	17	47.1154
Gpkow	ENSG00000068394	GPKOW	-0.342712915108032	3.71676341536887	-2.92971616954154	0.0125642555915504	0.296273918105022	-2.69104296579538	X	75.2101
Zswim6	ENSG00000130449	ZSWIM6	-0.299252591056494	5.66807508001275	-2.92874713141669	0.0125869335341601	0.296273918105022	-2.69208585979312	13	94.0741
Ifngr2	ENSG00000159128	IFNGR2	0.264958646019656	5.70563708426135	2.92756890378123	0.0126145619446773	0.296273918105022	-2.69369547719478	16	56.9733
Bmyc	ENSG00000136997	MYC	0.245067617726152	3.90977824198455	2.92680620068382	0.0126324788492002	0.296273918105022	-2.69171326316422	2	20.7048
Lnpep	ENSG00000113441	LNPEP	-0.297184238291764	7.28110184515447	-2.92570352326439	0.0126584269978132	0.296273918105022	-2.70652611330838	17	87.8049
Ash1l	ENSG00000116539	ASH1L	-0.332507733454563	7.07474646483425	-2.9228316406413	0.0127262572947494	0.296273918105022	-2.71086448756437	3	92.0041
Cxx1c	ENSG00000203950	FAM127B	0.275469714709382	4.46771882507115	2.9207953688596	0.012774570573781	0.296273918105022	-2.69445484486077	X	63.7168
Acvr1	ENSG00000115170	ACVR1	-0.419459651959988	4.15208243874578	-2.9204305751453	0.0127832450536967	0.296273918105022	-2.69629765079322	2	98.4283
Mgat1	ENSG00000131446	MGAT1	0.169525848257831	6.12693032078225	2.92001235767826	0.0127931971171481	0.296273918105022	-2.71028000506871	11	89.8876
Lsm14a	ENSG00000257103	LSM14A	-0.283169013608893	5.74972387450509	-2.91829384699808	0.0128341724568595	0.296273918105022	-2.70943265135499	7	93.3045
Tmem245	ENSG00000106771	TMEM245	-0.424226993470729	5.73196918430575	-2.91754451886737	0.0128520799373404	0.296273918105022	-2.71047221997159	4	91.24
Plcl1	ENSG00000115896	PLCL1	-0.325255871028081	4.94010321666306	-2.91680565571103	0.0128697616689863	0.296273918105022	-2.70289566221329	1	94.4292
Herc1	ENSG00000103657	HERC1	-0.276641120926886	9.11804445639666	-2.91490546049471	0.0129153464814029	0.296273918105022	-2.72417280360656	9	97.3462
Khdrbs1	ENSG00000121774	KHDRBS1	-0.321207048584035	6.30126475028375	-2.91441819162334	0.0129270616941618	0.296273918105022	-2.72098468240508	4	94.3567
Tmem234	ENSG00000160055	TMEM234	0.222358880237828	6.10359626054222	2.913258886554	0.0129549769234066	0.296273918105022	-2.72066258662566	4	84.2857
Dnajc4	ENSG00000110011	DNAJC4	0.262765000286242	2.94714406464401	2.91313818813174	0.0129578866989333	0.296273918105022	-2.76018097761543	19	64.257
Ddi2	ENSG00000215695	RSC1A1	-0.388899398577692	2.79835500320404	-2.91083578515588	0.0130135172656318	0.296273918105022	-2.77042987698232	4	54.1329
Baz2a	ENSG00000076108	BAZ2A	-0.509944350795056	4.4932660423546	-2.90979939629409	0.0130386359274872	0.296273918105022	-2.71106002775077	10	83.8845
Foxj2	ENSG00000065970	FOXJ2	-0.412246666451304	3.60820903714343	-2.90526237569381	0.0131491672466995	0.296273918105022	-2.72938616335615	6	90.2439
Sall1	ENSG00000103449	SALL1	-0.575614646527737	2.77996571127748	-2.90187163052929	0.0132323808495241	0.296273918105022	-2.78307233260085	8	89.1994
Fuom	ENSG00000148803	FUOM	0.238152317407067	5.02534972354582	2.89497624198006	0.0134032216357789	0.296273918105022	-2.73686634449435	7	79.8701
Pex14	ENSG00000142655	PEX14	0.192830641341216	5.35259064014675	2.89434009507018	0.0134190929057004	0.296273918105022	-2.74166026505541	4	92.3077
Bst2	ENSG00000130303	BST2	0.50257029804086	2.04209525098689	2.89411472400667	0.0134247201825625	0.296273918105022	-2.89683752887267	8	35.5556
Rc3h1	ENSG00000135870	RC3H1	-0.317675702252364	6.63448508291862	-2.89231815575664	0.0134696625347791	0.296273918105022	-2.75819182510901	1	93.3804
Snx3	ENSG00000112335	SNX3	0.285949501590045	5.32027415359675	2.89059830008422	0.0135128259403966	0.296273918105022	-2.74692167819248	10	100
Car11	ENSG00000063180	CA11	0.27016857260944	7.31287632253854	2.89009198259917	0.0135255592137398	0.296273918105022	-2.76334068347302	7	96.9512
Myl9	ENSG00000101335	MYL9	0.265729427320098	3.37874516609988	2.88999913242975	0.0135278955767447	0.296273918105022	-2.762995467482	2	99.4186
Mtss1	ENSG00000170873	MTSS1	-0.283439938259426	5.07916317420379	-2.88967825613777	0.0135359727857029	0.296273918105022	-2.7461753428479	15	96.4427
Ankhd1	ENSG00000131503	ANKHD1	-0.277512796255053	6.09141903962615	-2.88172686760903	0.0137376655452429	0.296273918105022	-2.77093639235606	18	92.3289
Tmem91	ENSG00000142046	TMEM91	0.35235513285403	4.15356837955384	2.88147392154505	0.0137441304666198	0.296273918105022	-2.75472035378421	7	76.1628
Fryl	ENSG00000075539	FRYL	-0.423413180173799	5.49537693440629	-2.88129489807934	0.0137487078635281	0.296273918105022	-2.76448678485896	5	94.4905
Zfp407	ENSG00000215421	ZNF407	-0.227243310276546	5.50851010706247	-2.88053640678308	0.0137681183015978	0.296273918105022	-2.76573095377524	18	74.8665
Sema6a	ENSG00000092421	SEMA6A	-0.522268385602698	4.10919708318389	-2.87916570440417	0.0138032648013921	0.296273918105022	-2.75782273230953	18	93.6008
Nyap1	ENSG00000166924	NYAP1	0.193188058977805	6.04861293809808	2.87369958751114	0.0139443110732739	0.296273918105022	-2.78266654649854	5	91.4388
Zfp804b	ENSG00000182348	ZNF804B	-0.36747453047919	2.45176059526688	-2.86750903133795	0.0141057791721956	0.296273918105022	-2.86184816876003	5	65.0853
Dctn6	ENSG00000104671	DCTN6	0.260849506376152	5.3981651670767	2.8670616224308	0.0141175205804633	0.296273918105022	-2.78461950340552	8	82.1053
Hecw2	ENSG00000138411	HECW2	-0.255499636066836	6.90384347718764	-2.86676758901228	0.0141252422180521	0.296273918105022	-2.79987498021832	1	95.1654
Greb1l	ENSG00000141449	GREB1L	-0.383269325621952	3.59609398793947	-2.86510382416007	0.0141690135197006	0.296273918105022	-2.78725160751981	18	90.1716
Helz	ENSG00000198265	HELZ	-0.376830917971617	4.74254659310267	-2.86077545093018	0.0142835184924044	0.296273918105022	-2.78704091387417	11	91.7096
Ndufa1	ENSG00000125356	NDUFA1	0.265674627503047	6.63773962090938	2.86067388550542	0.0142862163516544	0.296273918105022	-2.80845753625	X	82.8571
Pde4d	ENSG00000113448	PDE4D	-0.360882902050823	6.06063105353789	-2.86038346967359	0.0142939333912263	0.296273918105022	-2.80437851526776	13	82.6947
Megf10	ENSG00000145794	MEGF10	-0.334740641569846	4.0042853914529	-2.85866024909476	0.0143398086106132	0.296273918105022	-2.78903233246419	18	94.4737
BC005624	ENSG00000136819	C9orf78	0.233907004703535	5.81618127603382	2.85781859514653	0.0143622680097635	0.296273918105022	-2.80477269943624	2	95.8477
Diras1	ENSG00000176490	DIRAS1	0.237753034497771	5.77526889026064	2.85726861161578	0.0143769630792941	0.296273918105022	-2.80508535922578	10	93.9394
Tnfaip6	ENSG00000123610	TNFAIP6	-0.694983534117428	3.49548479136192	-2.85598965815237	0.0144111932699011	0.296273918105022	-2.8030325112404	2	90.2527
Nptxr	ENSG00000221890	NPTXR	-0.778854652148776	2.16208315014071	-2.85566008777378	0.0144200270558694	0.296273918105022	-2.90822789904832	15	88.8
Dnpep	ENSG00000123992	DNPEP	0.199279667509961	5.91530449771134	2.85422685391093	0.0144585058846429	0.296273918105022	-2.81177086885757	1	88.0412
Fam171b	ENSG00000144369	FAM171B	-0.246013073306393	7.64072216550291	-2.85405874688798	0.0144630258154691	0.296273918105022	-2.82093357788357	2	88.6199
Nagk	ENSG00000124357	NAGK	0.252736045363034	5.24487945745439	2.85393624113829	0.0144663205374764	0.296273918105022	-2.80296938760275	6	80.7692
Usp34	ENSG00000115464	USP34	-0.347202213273338	7.76561218328207	-2.85146660302714	0.0145328990274033	0.296273918105022	-2.82511216525542	11	97.5465
Ube2l3	ENSG00000185651	UBE2L3	0.192787968634056	6.00633918412366	2.85084307405095	0.0145497566133939	0.296273918105022	-2.81825293065808	16	69.8113
Jmjd1c	ENSG00000171988	JMJD1C	-0.259353492415253	6.80698789907022	-2.84950327367844	0.0145860447728914	0.296273918105022	-2.82704627047721	10	85.9449
Crkl	ENSG00000099942	CRKL	-0.387536758197828	4.39258025243845	-2.8483283295158	0.0146179416932986	0.296273918105022	-2.8034632388549	16	96.6997
Tmie	ENSG00000181585	TMIE	0.434630391803636	2.27227855641711	2.84679489662634	0.0146596747773547	0.296273918105022	-2.92080835187215	9	90.3846
Cxx1b	ENSG00000212747	FAM127C	0.302376982540823	4.27099347981187	2.84655723367425	0.0146661534486481	0.296273918105022	-2.80586567110503	X	69.0266
Smek1	ENSG00000100796	PPP4R3A	-0.195194081693749	6.06424756293208	-2.84488422723491	0.0147118398486586	0.296273918105022	-2.82884853277974	12	99.1463
Gnb1l	ENSG00000185838	GNB1L	0.308881214705454	2.33110047049724	2.84361936423615	0.0147464743121049	0.296273918105022	-2.91457596011147	16	80.1223
Scube1	ENSG00000159307	SCUBE1	-0.537922364218922	4.84219432597005	-2.84353030642496	0.0147489159355758	0.296273918105022	-2.8145341130032	15	92.0041
Ndufb10	ENSG00000140990	NDUFB10	0.265248603996446	6.49363329667852	2.84050813773517	0.0148320101573795	0.296273918105022	-2.83952491726542	17	80.814
Psme2	ENSG00000100911	PSME2	0.23391202591218	4.77766341915655	2.8396619354085	0.0148553594389367	0.296273918105022	-2.81906735725655	14	93.7238
C77370	ENSG00000050030	KIAA2022	-0.1978693853427	7.65660602857076	-2.83822441194302	0.0148951085955759	0.296273918105022	-2.84615061248499	X	85.4881
Chchd2	ENSG00000106153	CHCHD2	0.215774389559996	8.47774902437068	2.83571045178452	0.014964875942805	0.296273918105022	-2.85039890816438	5	85.4305
Spg11	ENSG00000104133	SPG11	-0.17678845897969	5.25237920998462	-2.83501962348578	0.0149841044401861	0.296273918105022	-2.83309669050094	2	76.3406
Fxyd5	ENSG00000089327	FXYD5	0.311271535731787	2.46607840103536	2.83366597886406	0.0150218527560567	0.296273918105022	-2.91148108111068	7	49.4382
1700003E16Rik	ENSG00000159239	C2orf81	0.291900891797351	3.54362606708538	2.83247883144803	0.0150550355964068	0.296273918105022	-2.83734658153499	6	52.7211
Ppm1e	ENSG00000175175	PPM1E	-0.309154072287438	8.17391246422384	-2.83243614289892	0.0150562301674186	0.296273918105022	-2.85555083425501	11	89.2715
Zfand1	ENSG00000104231	ZFAND1	0.261723544310272	4.36674040422627	2.83233279210257	0.015059122663626	0.296273918105022	-2.8271470802519	3	82.8358
Grcc10	ENSG00000111678	C12orf57	0.258127874986257	7.14713258504177	2.82951891995903	0.0151380868505126	0.296273918105022	-2.85964163706004	6	97.619
Ralgps1	ENSG00000136828	RALGPS1	-0.361388177609048	4.6247734652459	-2.82900417621179	0.0151525761417845	0.296273918105022	-2.83429167332126	2	96.7684
Uqcrh	ENSG00000173660	UQCRH	0.206138448396652	7.99648878420055	2.82837085325165	0.0151704221150974	0.296273918105022	-2.86194445263321	4	90.1099
Epha6	ENSG00000080224	EPHA6	-0.28689090151309	5.56161286420617	-2.82799973059398	0.0151808893981401	0.296273918105022	-2.84874845726441	16	95.2212
Gap43	ENSG00000172020	GAP43	0.417705359764598	7.44342527930704	2.82770303555353	0.0151892626416479	0.296273918105022	-2.8627559169266	16	66.7883
Npy	ENSG00000122585	NPY	0.281498963869877	6.67817413827603	2.82758560164375	0.0151925780916459	0.296273918105022	-2.86125682658421	6	92.7835
Mef2a	ENSG00000068305	MEF2A	-0.297116772420358	7.34584599159342	-2.82573766126285	0.0152448445011184	0.296273918105022	-2.86584127617037	7	87.7756
Ccdc85b	ENSG00000175602	CCDC85B	0.190562872201784	6.31919600265499	2.82519704951621	0.0152601685885183	0.296273918105022	-2.86236008351216	19	98.5149
Wasl	ENSG00000106299	WASL	-0.373674177889816	6.22092615695574	-2.82415550180523	0.0152897351379438	0.296273918105022	-2.86334289657492	6	95.4455
Zfp13	ENSG00000122386	ZNF205	0.213831072732264	4.5275984112148	2.82371239322057	0.015302330912323	0.296273918105022	-2.84095930440576	17	68.5921
Neb	ENSG00000183091	NEB	-0.387247236370483	2.83894496736512	-2.82306522555754	0.0153207457204562	0.296273918105022	-2.88337663690193	2	75.6893
Nrxn1	ENSG00000179915	NRXN1	-0.298945680441351	9.19158445057344	-2.82237023501855	0.0153405457382358	0.296273918105022	-2.871626965209	17	96.7033
Gpatch11	ENSG00000152133	GPATCH11	0.214349501065932	4.84334366517951	2.82141696807278	0.015367745169055	0.296273918105022	-2.84775611839576	17	82.4561
Sh3bgrl3	ENSG00000142669	SH3BGRL3	0.368387002506927	4.64854415199219	2.81702810980667	0.0154935890543036	0.296273918105022	-2.85190989604896	4	95.6989
U2af1l4	ENSG00000267120		0.239214330799491	5.36775238178682	2.81679816447738	0.0155002104405383	0.296273918105022	-2.86246834572673	7	54.6392
Cdc26	ENSG00000176386	CDC26	0.22810344634043	4.69680850469385	2.81605812692178	0.0155215391962781	0.296273918105022	-2.85413536073614	4	88.2353
Erbb4	ENSG00000178568	ERBB4	-0.301586517976231	5.39424616034169	-2.81576937139887	0.0155298693479451	0.296273918105022	-2.86532116482445	1	96.1009
Smg1	ENSG00000157106	SMG1	-0.342172023398358	7.62795725973983	-2.81549673114617	0.0155377386603352	0.296273918105022	-2.8823062482163	7	97.6782
Actb	ENSG00000075624	ACTB	0.237557271615053	10.1344367800889	2.81537947166655	0.0155411243759682	0.296273918105022	-2.88264544949841	5	100
Cox8a	ENSG00000176340	COX8A	0.21957941687903	9.37606345947421	2.81535654998039	0.0155417862952911	0.296273918105022	-2.88277598296727	19	68.1159
Ctxn2	ENSG00000233932	CTXN2	0.345006675274468	3.81493542696944	2.8139739348326	0.015581764308874	0.296273918105022	-2.85750632603572	2	95.0617
Rictor	ENSG00000164327	RICTOR	-0.231080364270375	6.87052605498063	-2.81355613600143	0.0155938648825149	0.296273918105022	-2.88441763647191	15	94.1109
Cblb	ENSG00000114423	CBLB	-0.386804758507552	3.65616920239498	-2.81322355398781	0.015603503996599	0.296273918105022	-2.86006605968899	16	91.3442
Sos1	ENSG00000115904	SOS1	-0.387487140397138	5.73974671285215	-2.81218962549557	0.0156335076782483	0.296273918105022	-2.87621556999176	17	96.7742
Zfp871	ENSG00000214189	ZNF788	-0.354161420223595	6.96162917068596	-2.8095944562329	0.0157090689010086	0.296273918105022	-2.89090163676697	17	46.332
Nup160	ENSG00000030066	NUP160	-0.273614772933796	4.42973493963308	-2.80879227778218	0.015732498245102	0.296273918105022	-2.86309267838867	2	90.4596
Manbal	ENSG00000101363	MANBAL	0.193781584085736	4.84205696454691	2.80864701120968	0.0157367447631942	0.296273918105022	-2.86729875484317	2	87.0588
Rcbtb1	ENSG00000136144	RCBTB1	-0.210150589442732	5.64489724710906	-2.80629568836783	0.0158056379635988	0.296273918105022	-2.88391125604794	14	96.0452
Pde6d	ENSG00000156973	PDE6D	0.223182509856787	5.75509477443836	2.80492533150844	0.0158459266265948	0.296273918105022	-2.88701597284133	1	98
Dad1	ENSG00000129562	DAD1	0.271726115268049	5.2949427108441	2.80448134119081	0.0158590017740512	0.296273918105022	-2.88038986393779	14	100
Tapbp	ENSG00000231925	TAPBP	0.245836718186397	3.74491384278248	2.80137214548717	0.015950864529983	0.296273918105022	-2.8765854163554	17	65.6746
Dtymk	ENSG00000168393	DTYMK	0.224575459154641	5.27607209868351	2.80053090807424	0.0159758096449519	0.296273918105022	-2.88633091859885	1	81.1321
Wipf1	ENSG00000115935	WIPF1	-0.501434802204313	2.4812408543733	-2.80041563899701	0.015979230709545	0.296273918105022	-2.94302647518754	2	88.0716
Rif1	ENSG00000080345	RIF1	-0.238678204591839	6.42253175237202	-2.79957888476405	0.0160040864200165	0.296273918105022	-2.90414127560366	2	70.1456
Egr1	ENSG00000120738	EGR1	-0.849839578674563	5.33451878871681	-2.79782532807806	0.0160562997542336	0.296273918105022	-2.89224086539333	18	91.5285
Srprb	ENSG00000144867	SRPRB	0.186424630491756	4.99489148803349	2.7977221408243	0.0160593774666898	0.296273918105022	-2.88630988195351	9	90.4059
Gria3	ENSG00000125675	GRIA3	-0.258037678899701	8.34529485742613	-2.79561289635136	0.0161224167856759	0.296273918105022	-2.91417023146145	X	97.8747
Hdac9	ENSG00000048052	HDAC9	-0.260476415271273	5.77254002468731	-2.79554762675306	0.0161243714060614	0.296273918105022	-2.90275575696185	12	51.3564
Mllt11	ENSG00000213190	MLLT11	0.187200700127951	7.28002041083376	2.79503398303906	0.0161397616081757	0.296273918105022	-2.91462396984419	3	86.6667
BC029722	ENSG00000126005	MMP24-AS1	0.298909914732154	4.31976774061718	2.79262450968701	0.0162121502347071	0.296273918105022	-2.88625134457512	2	60.5634
Jade3	ENSG00000102221	JADE3	-0.202476490083601	4.58421526185535	-2.79202994582774	0.0162300622341191	0.296273918105022	-2.88983470835177	X	82.017
Zcchc17	ENSG00000121766	ZCCHC17	0.208860217636105	6.2042664182329	2.79174676250371	0.0162386003715015	0.296273918105022	-2.91395974768304	4	80.6084
Rfx7	ENSG00000181827	RFX7	-0.44721983565761	4.64289742347172	-2.7885289522409	0.0163359315705322	0.296273918105022	-2.89600981997688	9	92.6632
Fastkd5	ENSG00000215251	FASTKD5	-0.330548572887961	3.46374346892223	-2.78722954638413	0.0163753987730482	0.296273918105022	-2.90167651103278	2	74.3456
Usp32	ENSG00000170832	USP32	-0.292808311913896	7.88861110775493	-2.7845555906168	0.0164569122524923	0.296273918105022	-2.93160422010239	11	95.7606
Cnot1	ENSG00000125107	CNOT1	-0.281272183259942	7.18586709170364	-2.78141717278427	0.0165530960459701	0.296273918105022	-2.93611587248802	8	97.2222
Gpc4	ENSG00000076716	GPC4	-0.474767198299754	2.63513030065853	-2.77953394598776	0.0166110781137703	0.296273918105022	-2.9560709772535	X	94.7842
Ktn1	ENSG00000126777	KTN1	-0.221534809042454	6.68564462238488	-2.77818813875379	0.0166526366138551	0.296273918105022	-2.93980298546301	14	81.5033
Stmn4	ENSG00000015592	STMN4	0.2557009509356	8.26932002829811	2.77765651646202	0.0166690813819259	0.296273918105022	-2.94267200828902	14	97.6852
Capns1	ENSG00000126247	CAPNS1	0.230363021577694	6.52532712607241	2.77718876952457	0.0166835635464329	0.296273918105022	-2.9402290896151	7	94.7761
3830406C13Rik	ENSG00000114405	C3orf14	0.281376309280121	4.99005208202071	2.77433723281577	0.0167721206916098	0.296273918105022	-2.92191789603231	14	67.9688
Tmsb10	ENSG00000034510	TMSB10	0.276387271921264	4.62460188504363	2.77405161938963	0.0167810162203506	0.296273918105022	-2.91687141860949	6	100
Adnp	ENSG00000101126	ADNP	-0.32626557463455	6.80241174866566	-2.7726441888087	0.0168249192225448	0.296273918105022	-2.94907156258781	2	94.2831
Atp5g3	ENSG00000154518	ATP5G3	0.195203568711298	7.63815528539898	2.77234513870781	0.0168342623088333	0.296273918105022	-2.95086948587542	2	95.0704
Avpi1	ENSG00000119986	AVPI1	0.179596143815616	5.17889809443792	2.77172793504089	0.0168535615229893	0.296273918105022	-2.9294044721505	19	73.4694
Sil1	ENSG00000120725	SIL1	0.20165045650612	4.89012736897979	2.7698216536934	0.0169133066777452	0.296273918105022	-2.92738619466303	18	85.2495
Plxnb3	ENSG00000198753	PLXNB3	-0.330102205972014	3.94427818801742	-2.76898453285644	0.0169396090829037	0.296273918105022	-2.92093599285895	X	82.764
Lsm6	ENSG00000164167	LSM6	0.264021279368885	4.83479220683079	2.767152734275	0.0169973052836708	0.296273918105022	-2.93043105435099	8	100
Vezf1	ENSG00000136451	VEZF1	-0.250145362922183	5.03308236925293	-2.7659919285292	0.0170339675771944	0.296273918105022	-2.93640766918777	11	98.0806
Ddx46	ENSG00000145833	DDX46	-0.189206695656357	6.08627282000418	-2.76563543297404	0.017045242609105	0.296273918105022	-2.95419265196532	13	98.9341
Ndufs8	ENSG00000110717	NDUFS8	0.229774888699925	6.7389810977868	2.76420431079329	0.0170905794893027	0.296273918105022	-2.96218644597763	19	90
Tcp11l1	ENSG00000176148	TCP11L1	-0.346944645918996	4.02524669792196	-2.76350843140995	0.0171126674128522	0.296273918105022	-2.92883129198878	2	84.8723
Macf1	ENSG00000127603	MACF1	-0.28039116982216	9.15744350437826	-2.76226089772596	0.0171523359571218	0.296273918105022	-2.96718181356738	4	90.6446
Ska2	ENSG00000182628	SKA2	0.279020660655056	3.86033604044987	2.76225267562292	0.0171525977008335	0.296273918105022	-2.93160118579807	11	76.8595
Izumo4	ENSG00000099840	IZUMO4	0.254538084822908	5.25119947148377	2.75893113580276	0.0172586591754133	0.296273918105022	-2.95027064077347	10	72.4138
Mapk3	ENSG00000102882	MAPK3	0.258560029908763	5.7264047545377	2.75763118369835	0.0173003444469289	0.296273918105022	-2.96057715976043	7	96.8338
Dennd4a	ENSG00000174485	DENND4A	-0.351944309253419	6.26446828750693	-2.75083252753821	0.0175199788257538	0.296273918105022	-2.97968773297176	9	90.3463
Gspt1	ENSG00000103342	GSPT1	-0.325983540840503	6.52548132015378	-2.75079442980934	0.0175212173102738	0.296273918105022	-2.98213520312979	16	94.3485
Mrps15	ENSG00000116898	MRPS15	0.221864629405357	4.49000609210935	2.74851905920235	0.0175953420425248	0.296273918105022	-2.95378252126353	4	63.4241
Gmpr	ENSG00000137198	GMPR	0.205185690419843	4.97297135864822	2.74729147955025	0.0176354612277355	0.296273918105022	-2.96331516643143	13	95.3623
Ssh2	ENSG00000141298	SSH2	-0.400870944107615	5.32775833739229	-2.74682575979397	0.0176507052525123	0.296273918105022	-2.97148663676435	11	80
Zfp318	ENSG00000171467	ZNF318	-0.274453580060927	5.72740604230518	-2.74627627471222	0.0176687078075093	0.296273918105022	-2.97930427586184	17	72.093
Kcnd3	ENSG00000171385	KCND3	-0.325848238500651	5.65355665810373	-2.74611465427427	0.0176740063564811	0.296273918105022	-2.97836802537544	3	99.3893
Syncrip	ENSG00000135316	SYNCRIP	-0.177339055888038	7.67392024695318	-2.74465235440843	0.0177220175188276	0.296273918105022	-2.99485546013196	9	99.679
Pin1	ENSG00000127445	PIN1	0.175455746843046	7.48515854729718	2.74463177229971	0.0177226942005619	0.296273918105022	-2.99476979779909	9	95.092
Use1	ENSG00000053501	USE1	0.214461305036802	5.97038048992553	2.74378169440264	0.0177506646290046	0.296273918105022	-2.98631359727097	8	87.6448
Mfap3	ENSG00000037749	MFAP3	-0.27837583196683	4.68768161227555	-2.74231055554023	0.0177991729132624	0.296273918105022	-2.96677058329872	11	80.663
Taf5	ENSG00000148835	TAF5	-0.244434876338649	3.85764530918266	-2.73932599067083	0.0178979856184036	0.296273918105022	-2.96450648406785	19	96.875
Tnik	ENSG00000154310	TNIK	-0.24069261121293	7.56035032795695	-2.73843127883636	0.0179277128502881	0.296273918105022	-3.00466523940861	3	98.8235
4933427D14Rik	ENSG00000198920	KIAA0753	-0.272581387942562	4.87856020421736	-2.73777657967873	0.0179494963704558	0.296273918105022	-2.97697780890874	11	75.698
Nosip	ENSG00000142546	NOSIP	0.205479554198796	4.88704188115413	2.73307546026358	0.0181066825652234	0.296273918105022	-2.98350509658376	7	91.0299
Kmt2c	ENSG00000055609	KMT2C	-0.415094582651736	6.81853161187471	-2.73261615876114	0.0181221122588641	0.296273918105022	-3.01247217251203	5	85.2983
Resp18	ENSG00000182698	RESP18	0.340089402613134	6.16770377754353	2.72939960005158	0.0182305323467101	0.296273918105022	-3.01149856321027	1	37.2807
Nkain4	ENSG00000101198	NKAIN4	0.271010362822391	4.76695137437078	2.72895219967358	0.0182456633364177	0.296273918105022	-2.98743837394219	2	83.1731
Kcnj6	ENSG00000157542	KCNJ6	-0.328070229830899	5.10649515598357	-2.72850736567526	0.0182607197948517	0.296273918105022	-2.9955663830288	16	99.2908
Slc39a1	ENSG00000143570	SLC39A1	0.210991158567155	5.44652904033082	2.72696450310442	0.0183130365156032	0.296273918105022	-3.00352913344622	3	93.8272
Cnot6	ENSG00000113300	CNOT6	-0.243833159313011	6.24764589744535	-2.72696214133951	0.0183131167134234	0.296273918105022	-3.01719235740742	11	96.2298
Pdgfc	ENSG00000145431	PDGFC	-0.284101175665025	3.45159152016594	-2.72640053410164	0.0183321968837107	0.296273918105022	-2.98787487412647	3	86.6667
Napa	ENSG00000105402	NAPA	0.180805120636707	7.25184103658044	2.72500733937747	0.0183796141563611	0.296273918105022	-3.02571120230672	7	98.3051
Adprhl2	ENSG00000116863	ADPRHL2	0.209375653559854	4.84002498175354	2.72420574906449	0.0184069509339216	0.296273918105022	-2.99617047571859	4	91.4601
P2ry14	ENSG00000174944	P2RY14	-0.373142871532739	2.19592009207556	-2.72385800133057	0.0184188226852582	0.296273918105022	-3.06835432937977	3	83.1361
BC005537	ENSG00000112308	C6orf62	-0.314239631650847	6.81667606477896	-2.72378638444562	0.0184212685484097	0.296273918105022	-3.02654423948229	13	100
Fbxo11	ENSG00000138081	FBXO11	-0.234315585126323	6.73250478775332	-2.72366755299258	0.0184253275912474	0.296273918105022	-3.02639608948263	17	96.9795
Fmnl2	ENSG00000157827	FMNL2	-0.231720733824376	5.84356578513292	-2.72362303986478	0.0184268482966632	0.296273918105022	-3.01669477823106	2	93.4066
Ryr2	ENSG00000198626	RYR2	-0.384419654642082	7.9669276495997	-2.72361761820976	0.0184270335255241	0.296273918105022	-3.02833904767726	13	97.3827
Rit2	ENSG00000152214	RIT2	0.239280733343345	6.72457255465884	2.7230721566584	0.0184456783937206	0.296273918105022	-3.02723791062618	18	91.7051
Nap1l5	ENSG00000177432	NAP1L5	0.263099979523014	8.19480548197822	2.72300611682057	0.0184479370157562	0.296273918105022	-3.02935895992671	6	65.9341
Avl9	ENSG00000105778	AVL9	-0.153799666496964	7.30985900866944	-2.72294637221095	0.0184499805699142	0.296273918105022	-3.029027552845	6	91.5123
Grm8	ENSG00000179603	GRM8	-0.253947942377703	4.76773701149147	-2.72270949045561	0.0184580852639169	0.296273918105022	-2.99793913855928	6	96.9163
Lrrc58	ENSG00000163428	LRRC58	-0.32468164978321	7.39353566085231	-2.72096909911554	0.0185177387524494	0.296273918105022	-3.03221922693407	16	92.7224
Pdlim4	ENSG00000131435	PDLIM4	0.356246083112385	3.16989186852652	2.71987698169446	0.0185552689451666	0.296273918105022	-3.00771764043233	11	90.9091
Tet2	ENSG00000168769	TET2	-0.289495576049813	5.69539718152943	-2.7190990011412	0.0185820496055871	0.296273918105022	-3.02128830614551	3	51.998
Peli1	ENSG00000197329	PELI1	-0.266388789689494	5.33131821892987	-2.71840658734833	0.0186059167749867	0.296273918105022	-3.01551750271645	11	99.7608
Ltn1	ENSG00000198862	LTN1	-0.206417922305733	6.59467652183834	-2.71818325846988	0.0186136212477888	0.296273918105022	-3.03428094696536	16	83.2781
Anapc11	ENSG00000141552	ANAPC11	0.229058946557613	5.48263716156613	2.71592331128263	0.0186917625312688	0.296273918105022	-3.02131291134431	11	23.4694
Nfib	ENSG00000147862	NFIB	-0.329181282234164	7.38847263373134	-2.71320688508705	0.0187861146579391	0.296273918105022	-3.04450754464869	4	97.9757
Ubr2	ENSG00000024048	UBR2	-0.333305048566002	5.97228623738475	-2.71230366826947	0.0188175906249064	0.296273918105022	-3.03656578014521	17	89.7436
Crym	ENSG00000103316	CRYM	0.211121409393433	8.08543087719645	2.71183310133264	0.0188340098442511	0.296273918105022	-3.0470221409142	7	88.2166
Ptprg	ENSG00000144724	PTPRG	-0.331562468773082	6.62036939836806	-2.71167635619919	0.0188394821905858	0.296273918105022	-3.04462690618292	14	94.1869
Ackr2	ENSG00000144648	ACKR2	0.463229202318531	1.56801468301792	2.71135550124531	0.0188506888815296	0.296273918105022	-3.17166559257572	9	71.6146
Ppp2r3a	ENSG00000073711	PPP2R3A	-0.247888394677884	5.4735004642841	-2.71126244045119	0.0188539404979254	0.296273918105022	-3.02935061366316	9	85.5652
Col19a1	ENSG00000082293	COL19A1	-0.192336464370615	6.03228972387863	-2.70888329961177	0.0189372571766548	0.296273918105022	-3.04276358682798	1	82.9247
Ier2	ENSG00000160888	IER2	-0.345765575270371	2.97541034596953	-2.70872056438896	0.0189429693244719	0.296273918105022	-3.02835507118225	8	78.4753
Nup155	ENSG00000113569	NUP155	-0.161950403963547	5.56207876157775	-2.70631721324715	0.0190275266620662	0.296273918105022	-3.0386338052106	15	94.6082
Slc24a5	ENSG00000188467	SLC24A5	-0.27300519650119	2.37160998568745	-2.70405484435397	0.0191074629969462	0.296273918105022	-3.07649157396667	2	84.8
Ttpal	ENSG00000124120	TTPAL	-0.179399054832913	6.78824912983498	-2.70350507298966	0.0191269379114377	0.296273918105022	-3.0585744230016	2	94.152
Ssbp1	ENSG00000106028	SSBP1	0.258685258900188	4.36905619855362	2.70272418428777	0.0191546334084016	0.296273918105022	-3.02073798257769	6	83.1081
Ndufv3	ENSG00000160194	NDUFV3	0.283946767499199	6.36363415700986	2.70100011239268	0.0192159201726903	0.296273918105022	-3.0588974904393	17	48.8372
Pddc1	ENSG00000177225	PDDC1	0.194393870429055	5.2475344899809	2.70047425244271	0.0192346516236317	0.296273918105022	-3.04070194302795	7	92.7273
Hcls1	ENSG00000180353	HCLS1	0.346244083793411	2.13542787338543	2.69865698446633	0.0192995221469396	0.296273918105022	-3.11350511506926	16	82.5103
Ndufb2	ENSG00000090266	NDUFB2	0.224077075815354	7.29237344588028	2.69816214330853	0.0193172235883311	0.296273918105022	-3.06824265698943	6	82.8571
Nucb2	ENSG00000070081	NUCB2	0.200015209261291	4.63765586957687	2.69760669026583	0.0193371122512374	0.296273918105022	-3.03278427672565	7	85.9524
Tnpo1	ENSG00000083312	TNPO1	-0.181734893606341	6.75776882240533	-2.69710872737683	0.0193549595232158	0.296273918105022	-3.06855109000061	13	99.1091
Sytl2	ENSG00000137501	SYTL2	0.202762000096907	5.65316022544246	2.69659414645626	0.0193734194082229	0.296273918105022	-3.0547381155643	7	82.4599
Ubxn7	ENSG00000163960	UBXN7	-0.215349752235134	7.04260803162708	-2.69352256286645	0.0194839687854746	0.296273918105022	-3.07518320037776	16	87.9346
Mical2	ENSG00000133816	MICAL2	-0.450349419015077	6.79439556387086	-2.69278160583112	0.0195107292637986	0.296273918105022	-3.07530992722077	7	86.2989
Rad51d	ENSG00000185379	RAD51D	0.239673805281458	3.80144282996074	2.69238084323715	0.0195252182954356	0.296273918105022	-3.03281582517604	11	68.3908
Dock3	ENSG00000088538	DOCK3	-0.359743397714462	8.22956844335855	-2.69230900967025	0.0195278164586531	0.296273918105022	-3.07800334859336	9	98.1281
Ndufb7	ENSG00000099795	NDUFB7	0.24403134959977	5.9933643416897	2.68960089838085	0.0196260149464125	0.296273918105022	-3.0716152886413	8	82.4818
Ankrd17	ENSG00000132466	ANKRD17	-0.324494709146474	7.11578771942729	-2.68822119572186	0.0196762305963676	0.296273918105022	-3.08366028762612	5	96.5424
Copz1	ENSG00000111481	COPZ1	0.225604976262647	4.53273957325551	2.68806482360752	0.0196819298738686	0.296273918105022	-3.04523036723761	15	92.973
Col5a1	ENSG00000130635	COL5A1	0.235564328427032	4.1680517931745	2.68541425228061	0.0197787820770215	0.296273918105022	-3.04420342140156	2	94.4505
Mtmr10	ENSG00000166912	MTMR10	-0.21175959300987	4.72326401940095	-2.68460280263872	0.0198085260500119	0.296273918105022	-3.05495726016822	7	92.0206
Mbtd1	ENSG00000011258	MBTD1	-0.337434718474865	4.91609704687124	-2.68403159443438	0.0198294902365191	0.296273918105022	-3.05997069416665	11	97.9299
Epas1	ENSG00000116016	EPAS1	-0.534026780586984	4.6820121834313	-2.68370702087131	0.0198414122758639	0.296273918105022	-3.05574346356215	17	88.2759
Aif1	ENSG00000204472	AIF1	0.285699039155227	2.9087627112509	2.68364507962667	0.0198436882640428	0.296273918105022	-3.06864490740747	17	89.1156
Mast4	ENSG00000069020	MAST4	-0.50872246778364	3.91038952816203	-2.68360845928592	0.0198450339737535	0.296273918105022	-3.04554753761035	13	81.7766
Etfb	ENSG00000105379	ETFB	0.236772698221501	4.02996737104658	2.68279438862761	0.0198749722749893	0.296273918105022	-3.04699236825245	7	58.6705
Pcdha6	ENSG00000081842	PCDHA6	-0.440520658346653	2.83179561041792	-2.68080769531123	0.0199482213646768	0.296273918105022	-3.07248306533093	18	85.1579
Ift22	ENSG00000128581	IFT22	0.195504244575933	5.85218200971356	2.68050661453609	0.0199593452795445	0.296273918105022	-3.08355526461561	5	90.2703
Rnaseh2b	ENSG00000136104	RNASEH2B	0.285366926261472	3.78145594147689	2.68017983610835	0.0199714255299674	0.296273918105022	-3.05046051065453	14	78.8462
Lzts3	ENSG00000088899	LZTS3	0.262450931582007	7.11655216896011	2.67977005525313	0.0199865843384636	0.296273918105022	-3.09708305289234	2	94.2584
Reln	ENSG00000189056	RELN	-0.514255669561018	6.9262918245219	-2.67800814921734	0.0200518904419358	0.296273918105022	-3.09912274261277	5	95.1734
Gpr6	ENSG00000146360	GPR6	0.59937568780752	3.38215336882599	2.67549349750948	0.0201454605937621	0.296273918105022	-3.06330011380241	10	90.1857
Mpp3	ENSG00000161647	MPP3	-0.229086046578393	6.07407146280819	-2.67429853693908	0.0201900751911391	0.296273918105022	-3.09770285661724	11	90.9402
Ido1	ENSG00000131203	IDO1	0.803854532608537	2.37386468766491	2.67404682862535	0.0201994852386739	0.296273918105022	-3.12785791635954	8	61.2903
Trhde	ENSG00000072657	TRHDE	-0.199423143406563	5.81620932456447	-2.67378833648195	0.0202091533790495	0.296273918105022	-3.09417278044825	10	95.8984
Ilk	ENSG00000166333	ILK	0.193324746280455	5.53433560110201	2.67333921891213	0.0202259621086803	0.296273918105022	-3.08859331085531	7	99.5575
Tmem215	ENSG00000188133	TMEM215	0.254450929056495	3.84700903557643	2.67305955786253	0.0202364356706162	0.296273918105022	-3.06059195302505	4	92.3404
Zbtb2	ENSG00000181472	ZBTB2	-0.24438967059655	3.61332882013424	-2.67148427082447	0.0202955311407288	0.296273918105022	-3.06346867277983	10	94.9416
Map1lc3b	ENSG00000140941	MAP1LC3B	0.166917039077468	6.95226881843759	2.67119677493355	0.0203063345532316	0.296273918105022	-3.11024693978129	8	95.2
Sema3d	ENSG00000153993	SEMA3D	-0.326713465599735	3.78327013592449	-2.67091765248496	0.020316828711969	0.296273918105022	-3.06368225482584	5	92.9215
Eif5b	ENSG00000158417	EIF5B	-0.291896296121335	5.15253816890094	-2.67013327692518	0.0203463473631067	0.296273918105022	-3.08637623799079	1	91.4754
Ranbp2	ENSG00000153201	RANBP2	-0.185274187424328	8.84960584182595	-2.66903526711003	0.0203877398272133	0.296273918105022	-3.11488575705541	10	82.6613
Slc38a2	ENSG00000134294	SLC38A2	-0.371479448636928	6.45167792851234	-2.66709458048724	0.0204611014938608	0.296273918105022	-3.11358126563033	15	88.7352
Akap10	ENSG00000108599	AKAP10	-0.184189259964868	5.370609203667	-2.66697136990797	0.0204657678248559	0.296273918105022	-3.09586965984575	11	89.7281
Bola3	ENSG00000163170	BOLA3	0.333126994850458	2.79478848820248	2.6663931814515	0.020487679399147	0.296273918105022	-3.09832714721587	6	90.6542
Ubr3	ENSG00000144357	UBR3	-0.277479581120375	7.9549988899948	-2.66610782431316	0.0204985020445276	0.296273918105022	-3.1193193544205	2	94.1737
Stk38l	ENSG00000211455	STK38L	-0.199566085702048	5.0118198783433	-2.66584684089494	0.0205084051873391	0.296273918105022	-3.08975253994677	6	97.6293
Fam229b	ENSG00000203778	FAM229B	0.237574957722777	4.20763577445691	2.66333390771322	0.0206040001881998	0.296273918105022	-3.07717147083783	10	90
Dda1	ENSG00000130311	DDA1	0.173073835491968	5.47552408305575	2.66103577240306	0.0206918066428798	0.296273918105022	-3.10650543071028	8	98.0392
Rprd1b	ENSG00000101413	RPRD1B	-0.229037494058447	4.36563996821196	-2.6604934585945	0.0207125806754415	0.296273918105022	-3.08449966728589	2	99.3865
Mertk	ENSG00000153208	MERTK	-0.2987238708284	4.59825745095548	-2.65851960207278	0.02078836468226	0.296273918105022	-3.09196430883239	2	81.1812
Cmbl	ENSG00000164237	CMBL	0.375248229183858	3.68891578685197	2.65828049405628	0.0207975634137338	0.296273918105022	-3.08226870637722	15	82.8571
Jakmip1	ENSG00000152969	JAKMIP1	0.214840189762458	6.04230164436558	2.65781208968629	0.0208155949833694	0.296273918105022	-3.12229560301257	5	70.1564
Nptx2	ENSG00000106236	NPTX2	-0.433863859636862	5.38630144092684	-2.65731458443973	0.0208347636032084	0.296273918105022	-3.11142019649142	5	96.2877
Vamp1	ENSG00000139190	VAMP1	0.243487694614258	5.83641900153525	2.65581759034088	0.0208925464832892	0.296273918105022	-3.121689362295	6	98.3051
Ubr1	ENSG00000159459	UBR1	-0.252926740536557	6.11896480700533	-2.65266254111876	0.0210148441607806	0.296273918105022	-3.13232981242685	2	90.9663
Bptf	ENSG00000171634	BPTF	-0.393385903389139	6.06636210536923	-2.65259817950813	0.0210173462705756	0.296273918105022	-3.13165956214665	11	82.9795
Sra1	ENSG00000113108	APBB3	0.201421457844731	5.77507168997569	2.6523368388028	0.0210275091035227	0.296273918105022	-3.12605996198908	18	88.4381
Rpl13a	ENSG00000142541	RPL13A	0.205609652146626	9.14333301621897	2.65210394546663	0.0210365697548876	0.296273918105022	-3.14160711713554	7	95.5665
Smap1	ENSG00000112305	SMAP1	-0.281851016051545	4.77618014280844	-2.65184714198653	0.0210465650610748	0.296273918105022	-3.10588452228136	1	87.152
Etv5	ENSG00000244405	ETV5	-0.441965444465982	5.95548112585978	-2.65132772264878	0.0210667961372236	0.296273918105022	-3.13186692843325	16	95.4902
Mapk4	ENSG00000141639	MAPK4	-0.264839599165518	5.17651059975009	-2.64959306095666	0.0211344984272592	0.296273918105022	-3.11849541310052	18	93.5264
Fgd4	ENSG00000139132	FGD4	-0.181534891297598	6.45288978004953	-2.64921253540018	0.0211493784983684	0.296273918105022	-3.14188092893601	16	73.4624
Rabepk	ENSG00000136933	RABEPK	0.181901456831684	5.01626360895699	2.64610323864789	0.0212713498019287	0.296273918105022	-3.11920936735337	2	78.7634
Camsap2	ENSG00000118200	CAMSAP2	-0.206678944752728	7.7048800648053	-2.64583971955652	0.0212817187459536	0.296273918105022	-3.15118832948443	1	91.8066
2010107G23Rik	ENSG00000171224	C10orf35	0.218687990004143	5.91116746575844	2.64542814577339	0.0212979232533817	0.296273918105022	-3.1393468838404	10	91.7355
Papd7	ENSG00000112941	PAPD7	-0.358579650154876	4.36986397278064	-2.64237837893598	0.021418376174705	0.296273918105022	-3.11176424695428	13	94.8339
Ncoa6	ENSG00000198646	NCOA6	-0.426492509769419	4.22393297411598	-2.64223979406191	0.0214238655185337	0.296273918105022	-3.10947905897726	2	91.5657
Tmem67	ENSG00000164953	TMEM67	-0.233166215144259	4.26391306862782	-2.64170221928849	0.0214451718902804	0.296273918105022	-3.11074434035431	4	85.0251
Nudt2	ENSG00000164978	NUDT2	0.306354157982281	4.22201735563845	2.64106319698075	0.0214705260661679	0.296273918105022	-3.11007241517022	4	89.1156
Ndn	ENSG00000182636	NDN	0.202070321653745	8.01477347498082	2.64058027187713	0.0214897063301744	0.296273918105022	-3.15960790610631	7	83.1776
Mpp2	ENSG00000108852	MPP2	-0.363905413116957	5.59193747627663	-2.63850643966741	0.0215722634009593	0.296273918105022	-3.14492260283063	11	90.2848
Cdc73	ENSG00000134371	CDC73	-0.293187345957981	4.46453859301926	-2.63723378949838	0.0216230800007891	0.296273918105022	-3.12119774821215	1	100
Myl6	ENSG00000092841	MYL6	0.205718747254961	8.96534868823996	2.63713464286925	0.0216270438200274	0.296273918105022	-3.16524181482897	10	96.6887
Coa7	ENSG00000162377	COA7	0.238685610152048	3.75388777633672	2.63580471153205	0.0216802824786455	0.296273918105022	-3.11413344622529	4	90.4762
Tnfaip3	ENSG00000118503	TNFAIP3	-0.265091319721763	3.02179357787092	-2.63246926864804	0.0218143692734323	0.296273918105022	-3.129429631154	10	86.8354
Galnt7	ENSG00000109586	GALNT7	-0.278789336258721	4.06117819981821	-2.6319963163512	0.0218334478555643	0.296273918105022	-3.12212902274303	8	95.1294
2700062C07Rik	ENSG00000141428	C18orf21	0.225674241982185	3.76443748506301	2.63195874961465	0.02183496397302	0.296273918105022	-3.11964961277664	18	72.7273
Zc3h12c	ENSG00000149289	ZC3H12C	-0.362279494025753	4.84764776285673	-2.63144723269065	0.0218556180211519	0.296273918105022	-3.13860721116543	9	91.9592
Tubgcp4	ENSG00000137822	TUBGCP4	-0.195477389551201	4.48343450902694	-2.63111460019354	0.0218690593304633	0.296273918105022	-3.13061296772193	2	98.3508
Zbed6	ENSG00000257315	ZBED6	-0.520646855205762	4.21780668254983	-2.63078656380305	0.0218823228426306	0.296273918105022	-3.12638135770092	1	79.2646
Soga1	ENSG00000149639	SOGA1	-0.406389740168438	4.48720489654034	-2.6300286212856	0.0219129988998431	0.296273918105022	-3.13260895081262	2	91.0295
Krtcap2	ENSG00000163463	KRTCAP2	0.201916324627998	5.3073618229561	2.62951589607734	0.0219337741944637	0.296273918105022	-3.15136874416808	3	81.4815
Tcf4	ENSG00000196628	TCF4	-0.208882279129563	7.91910399667941	-2.62928193228226	0.0219432606623295	0.296273918105022	-3.17740097727757	18	84.9935
Pbx1	ENSG00000185630	PBX1	-0.335317560337344	7.11606587097298	-2.62881381227767	0.0219622534594779	0.296273918105022	-3.17739439881475	1	100
Nf1	ENSG00000196712	NF1	-0.435220909613286	7.37795509456331	-2.62861289589967	0.0219704100733553	0.296273918105022	-3.17809210247377	11	98.3797
Tpp2	ENSG00000134900	TPP2	-0.160426625770476	7.07519777686927	-2.62828611542079	0.0219836827337402	0.296273918105022	-3.17821365477311	1	96.237
Abhd14b	ENSG00000114779	ABHD14B	0.28579245728353	2.86416424535082	2.62728344835891	0.0220244565099228	0.296273918105022	-3.14552832405858	9	87.1429
Pcbp2	ENSG00000197111	PCBP2	-0.274919356385594	4.84293788855289	-2.62714961408314	0.022029904520198	0.296273918105022	-3.14495478440584	15	98.9071
Ralgapa1	ENSG00000174373	RALGAPA1	-0.234055756065718	7.96471299920453	-2.62596480050412	0.0220781924532237	0.296273918105022	-3.18265006448511	12	92.7028
Neu2	ENSG00000115488	NEU2	0.355777497512773	2.28604360126524	2.62515499489213	0.0221112562505994	0.296273918105022	-3.18848352929187	1	68.6842
Lmo4	ENSG00000143013	LMO4	0.287293605270307	7.7401034469115	2.62267680848585	0.0222127402151966	0.296273918105022	-3.18768714666569	3	100
Scarna9	ENSG00000273885		0.678507350813742	1.53771002751331	2.62253572083553	0.0222185315750301	0.296273918105022	-3.27656408176159	9	87.1429
Camsap1	ENSG00000130559	CAMSAP1	-0.267098680770222	6.43099707954397	-2.62233362828947	0.0222268296352439	0.296273918105022	-3.18383827640289	2	80.3995
Cacna2d1	ENSG00000153956	CACNA2D1	-0.25570285396714	8.56143735049986	-2.61975872234009	0.0223328228870963	0.296273918105022	-3.19260777496224	5	95.7837
Brf2	ENSG00000104221	BRF2	0.255570228192423	3.04073449563807	2.61946640994212	0.0223448868268968	0.296273918105022	-3.14825699022987	8	83.0549
Mnt	ENSG00000070444	MNT	-0.429322919620159	2.85731644482787	-2.61942168669717	0.022346733149177	0.296273918105022	-3.15283333733048	11	93.8144
Sestd1	ENSG00000187231	SESTD1	-0.267192185858721	6.91801016471516	-2.61935661737063	0.0223494196910101	0.296273918105022	-3.19178320658764	2	98.1322
Wipf3	ENSG00000122574	WIPF3	-0.477844444984313	4.71944597545056	-2.61842053034764	0.0223881032563898	0.296273918105022	-3.15539134526234	6	71.0145
Aebp2	ENSG00000139154	AEBP2	-0.255722989091943	5.87978819385925	-2.61817157121429	0.0223984024532684	0.296273918105022	-3.18221695234637	6	88.7814
Srp14	ENSG00000140319	SRP14	0.231898286467205	6.97819525407981	2.61773341871988	0.0224165396530233	0.296273918105022	-3.19457539117412	2	72.0588
Scaf8	ENSG00000213079	SCAF8	-0.249127242270858	5.70878299541773	-2.61741417041376	0.0224297638941805	0.296273918105022	-3.18001542126565	17	86.1379
Ccdc28a	ENSG00000024862	CCDC28A	0.209478650609302	4.63164472211662	2.61690325605206	0.0224509434103084	0.296273918105022	-3.15422569278207	10	62.7737
Taf9b	ENSG00000187325	TAF9B	0.170355157641351	4.80403150978239	2.61682232306317	0.0224543002122697	0.296273918105022	-3.15867566538234	X	90.0398
Setd1a	ENSG00000099381	SETD1A	-0.35433098718284	3.48331106695284	-2.61669998282927	0.022459375366066	0.296273918105022	-3.14191548942581	7	90.2753
Zbtb37	ENSG00000185278	ZBTB37	-0.306829223257202	3.61385277373493	-2.6166795719833	0.0224602221973963	0.296273918105022	-3.14145842296269	1	95.0298
Rere	ENSG00000142599	RERE	-0.27780808860536	5.96489002985701	-2.61464533342453	0.0225447781461267	0.296273918105022	-3.18931039021253	4	94.0613
Trnp1	ENSG00000253368	TRNP1	0.227389767316895	5.48537161961124	2.61456708797645	0.0225480367373229	0.296273918105022	-3.17844556376278	4	86.3436
Tnks	ENSG00000173273	TNKS	-0.324459268479592	6.36735489753783	-2.6144184493861	0.0225542281732017	0.296273918105022	-3.1955486964485	8	97.2118
Fgd3	ENSG00000127084	FGD3	-0.295528078841602	2.40219235194369	-2.61398644905344	0.0225722322833807	0.296273918105022	-3.18681260324326	13	75.1724
Chd9	ENSG00000177200	CHD9	-0.270728734409854	6.69216697065787	-2.6136368935171	0.0225868106992798	0.296273918105022	-3.19965828838353	8	91.3013
Zfp275	ENSG00000063587	ZNF275	-0.175342162781163	5.52521872555067	-2.61239521672841	0.022638670032818	0.296273918105022	-3.18372580269145	X	85.7143
Pcgf1	ENSG00000115289	PCGF1	0.245017041585062	3.23611310237189	2.6115256985709	0.022675055251216	0.296273918105022	-3.15339835464083	6	93.4363
Adora2a	ENSG00000128271	ADORA2A	0.710639358621038	4.96682606801812	2.61146552029729	0.0226775755417531	0.296273918105022	-3.1682974492367	10	82.2816
Hipk1	ENSG00000163349	HIPK1	-0.27335106693806	6.92281215628503	-2.61065605512302	0.0227115029056954	0.296273918105022	-3.20548114724728	3	97.686
Pcdh15	ENSG00000150275	PCDH15	-0.303992683939522	5.07852323200488	-2.60924906315078	0.0227705927367682	0.296273918105022	-3.17809374272635	10	83.843
Nedd8	ENSG00000129559	NEDD8	0.231598097356518	6.91607702015133	2.60539197904965	0.0229333516068765	0.296273918105022	-3.21375331798457	14	97.5309
Mtg1	ENSG00000148824	MTG1	0.201362701710967	4.4877618764551	2.6051442882299	0.0229438422827315	0.296273918105022	-3.16857767330884	7	79.0419
Tm2d1	ENSG00000162604	TM2D1	0.263188489373866	5.4003076912711	2.60438557708935	0.0229760058671231	0.296273918105022	-3.19205092801173	4	85.0242
Ap2s1	ENSG00000042753	AP2S1	0.218494279984654	7.55156228617103	2.60231437328134	0.0230640336798124	0.296273918105022	-3.2196249899269	7	89.2405
Stk40	ENSG00000196182	STK40	-0.489047599720411	3.47427009992239	-2.6014214646014	0.0231020846047622	0.296273918105022	-3.16343398395885	4	96.1364
Psmb5	ENSG00000100804	PSMB5	0.182568477955317	6.81131320867283	2.60083311559633	0.0231271903683854	0.296273918105022	-3.22049230963648	14	93.1559
Mtmr12	ENSG00000150712	MTMR12	-0.233129641265469	5.14791679907246	-2.60048600430652	0.0231420146470329	0.296273918105022	-3.1931605123998	15	88.6212
Bmf	ENSG00000104081	BMF	-0.306183003732986	3.79891086310916	-2.60000459522379	0.0231625898269705	0.296273918105022	-3.16592640509995	2	87.5
Myo1d	ENSG00000176658	MYO1D	-0.299235237081396	2.87285726003025	-2.59924379630756	0.0231951424361025	0.296273918105022	-3.17936903585479	11	97.7137
Prkaca	ENSG00000165059	PRKACG	0.167999916867371	6.74685434104896	2.59903747937748	0.0232039779034109	0.296273918105022	-3.22296875185732	8	81.1966
Cep85l	ENSG00000111860	CEP85L	-0.297433935002025	3.8308522061715	-2.59640241707838	0.0233171133332175	0.296273918105022	-3.1713781331227	10	83.4158
Apex2	ENSG00000169188	APEX2	-0.370426788996082	2.67591947140266	-2.59494803569371	0.0233797872646891	0.296273918105022	-3.19368761242898	X	79.3436
Phc1	ENSG00000111752	PHC1	-0.307444267332658	3.81085299841697	-2.5949033033137	0.0233817175316812	0.296273918105022	-3.17337571296168	6	92.5299
Arfgef1	ENSG00000066777	ARFGEF1	-0.297749942134839	7.4183087794436	-2.59463432904191	0.0233933274436002	0.296273918105022	-3.23162028180009	1	97.2958
Irs1	ENSG00000169047	IRS1	-0.456053530371692	4.41563662093263	-2.59450020541844	0.023399118812782	0.296273918105022	-3.18420257423151	1	88.0032
Siglech	ENSG00000105383	CD33	0.220842792912211	4.57477573429122	2.59293752803067	0.0234666974772142	0.296273918105022	-3.18877138639027	7	39.5604
Zfp523	ENSG00000065029	ZNF76	0.192487805519952	5.45274294487568	2.59187013636306	0.0235129668236577	0.296273918105022	-3.21283990950228	17	92.1053
Ndufa8	ENSG00000119421	NDUFA8	0.201542327833067	6.94534453439118	2.59129263450497	0.0235380375316635	0.296273918105022	-3.23603781464507	2	86.6279
Mtch1	ENSG00000137409	MTCH1	0.177240377724775	8.46028770044398	2.59025569707316	0.0235831189459518	0.296273918105022	-3.23901367456369	17	98.2005
Cltb	ENSG00000175416	CLTB	0.186808478457818	7.44553297358748	2.58995040254523	0.0235964078484706	0.296273918105022	-3.23899303286074	13	86.0262
Ube2d1	ENSG00000072401	UBE2D1	-0.308342840209387	2.94999524699096	-2.58913296321696	0.0236320254698879	0.296273918105022	-3.19001644301131	10	100
Sst	ENSG00000157005	SST	0.38768590660214	4.78204563231806	2.5886595769758	0.0236526759417617	0.296273918105022	-3.19982815779999	16	96.5517
Cpeb4	ENSG00000113742	CPEB4	-0.271374465110004	7.30223891378453	-2.58804904105754	0.0236793352940166	0.296273918105022	-3.24183968582829	11	98.3539
Usp13	ENSG00000058056	USP13	-0.251137109024847	4.58091833139899	-2.5878128462727	0.0236896567240782	0.296273918105022	-3.19786686498691	3	95.9444
Slc8a1	ENSG00000183023	SLC8A1	-0.250425577304535	9.32417971047772	-2.58757236547777	0.0237001699602801	0.296273918105022	-3.24320650454551	17	94.7585
Fam160b1	ENSG00000151553	FAM160B1	-0.248521318262155	4.62003623478554	-2.58697305200459	0.023726390314641	0.296273918105022	-3.20011063250534	19	92.8105
Foxn2	ENSG00000170802	FOXN2	-0.158621674092401	5.92258168645294	-2.58546912536853	0.0237923128441219	0.296273918105022	-3.23386005495244	17	84.4548
Pfn1	ENSG00000108518	PFN1	0.20519231009142	4.83083658604421	2.58498297559662	0.0238136607574547	0.296273918105022	-3.2074332076745	11	95.7143
Flot1	ENSG00000137312	FLOT1	0.21681550603212	7.30663059166933	2.58453747126085	0.0238332402568306	0.296273918105022	-3.24738029892238	17	97.4239
Eif1	ENSG00000173812	EIF1	-0.296548787764412	6.80844471587314	-2.58155826827005	0.0239645779020999	0.296273918105022	-3.25067187142158	11	99.115
Efr3a	ENSG00000132294	EFR3A	-0.152635777097675	8.01343084133058	-2.58108982432165	0.0239852933345093	0.296273918105022	-3.25325792008524	15	96.9549
Sema5a	ENSG00000112902	SEMA5A	-0.441743544289398	5.6350579861062	-2.57809327065501	0.0241182203180678	0.296273918105022	-3.2395659721465	15	94.1341
Rsf1	ENSG00000048649	RSF1	-0.22776811897881	6.15948014058239	-2.57483373909776	0.0242636291526453	0.296273918105022	-3.25467438046356	7	83.4143
Tjp1	ENSG00000104067	TJP1	-0.290164329500349	6.48405731657387	-2.57472521665151	0.0242684850582014	0.296273918105022	-3.25898915639664	7	90.8467
Lsm14b	ENSG00000149657	LSM14B	0.186346201152721	6.29082037970875	2.57330508771836	0.0243321170598216	0.296273918105022	-3.25852304957153	2	93.7662
Tshz3	ENSG00000121297	TSHZ3	-0.448320394863539	4.43191830592482	-2.57293270732936	0.0243488292950039	0.296273918105022	-3.21672069168363	7	94.5421
Rpl18	ENSG00000063177	RPL18	0.194170245031462	7.57752545716764	2.57251733971284	0.0243674839830792	0.296273918105022	-3.26645131194505	7	96.2766
Sik2	ENSG00000170145	SIK2	-0.440139642128932	4.09883599314346	-2.57249847461373	0.0243683315695237	0.296273918105022	-3.21001887339459	9	91.2527
Tmem170b	ENSG00000205269	TMEM170B	-0.262354282779119	6.51053433365204	-2.57231629590652	0.0243765181216763	0.296273918105022	-3.26304410734921	13	97.7273
Arl6ip1	ENSG00000170540	ARL6IP1	0.202028601565896	8.55218031419215	2.571045467519	0.02443369991329	0.296273918105022	-3.2692060520133	7	85.2217
2210408I21Rik	ENSG00000185261	KIAA0825	-0.206103612930809	5.72554304616126	-2.57072649722857	0.0244480727240693	0.296273918105022	-3.25277434084003	13	72.5309
Pim3	ENSG00000198355	PIM3	-0.186750733103406	5.47725132097613	-2.56975884450844	0.0244917256479182	0.296273918105022	-3.24848937959957	15	95.7055
Itpr2	ENSG00000123104	ITPR2	-0.275804846059174	4.64567177570271	-2.56921276924743	0.0245163938327464	0.296273918105022	-3.2275033334954	6	95.8164
Scarna2	ENSG00000278249	SCARNA2	0.285707930251565	7.28847322889777	2.56818080963962	0.0245630773309689	0.296273918105022	-3.27302137182794	3	76.6667
Lmbrd2	ENSG00000164187	LMBRD2	-0.287083565392136	6.57846863058446	-2.56733760143309	0.0246012864802054	0.296273918105022	-3.27140999782627	15	94.5324
Tceb2	ENSG00000103363	TCEB2	0.220530187299111	7.42753671828555	2.5673334524302	0.0246014746313806	0.296273918105022	-3.27448058042007	17	70.8075
Fbxo30	ENSG00000118496	FBXO30	-0.310103169855438	4.6120601425918	-2.56689764855032	0.0246212455110389	0.296273918105022	-3.23013579520158	10	86.9799
Sec63	ENSG00000025796	SEC63	-0.183256690106542	6.3749078200605	-2.56591735689483	0.0246657745017059	0.296273918105022	-3.27159330947867	10	96.3158
Aqr	ENSG00000021776	AQR	-0.256644526170843	4.92053777919917	-2.56482785409593	0.0247153564425993	0.296273918105022	-3.24159147354825	2	94.6801
Cnrip1	ENSG00000119865	CNRIP1	0.16905891097	6.12501691268759	2.56462787084616	0.024724467983508	0.296273918105022	-3.26938247134245	11	96.3415
Ndufs7	ENSG00000115286	NDUFS7	0.203241316980877	6.30213059725297	2.56340689702005	0.0247801684701974	0.296273918105022	-3.27410169716448	10	86.8545
Atp13a3	ENSG00000133657	ATP13A3	-0.257388911401288	6.23202944892123	-2.56248553436314	0.0248222817336285	0.296273918105022	-3.27504715688678	16	89.0701
Pak2	ENSG00000180370	PAK2	-0.225897375425431	5.46765489354026	-2.56240424333589	0.0248260006973317	0.296273918105022	-3.25964844204006	16	97.1374
Josd2	ENSG00000161677	JOSD2	0.245519412618138	5.08202353265244	2.56234052149408	0.0248289162722685	0.296273918105022	-3.24843252051105	7	94.6809
Cox6c	ENSG00000164919	COX6C	0.210035593621605	9.05183348112862	2.56204550469053	0.0248424190327689	0.296273918105022	-3.28332825628091	15	73.3333
Coa4	ENSG00000181924	COA4	0.467114881920877	1.63386435564363	2.56120533081612	0.0248809125643519	0.296273918105022	-3.32930101475439	7	87.3563
Fam71e1	ENSG00000142530	FAM71E1	0.353755411046214	3.37672348253896	2.56099547161786	0.0248905365741934	0.296273918105022	-3.22110826777919	7	49.7976
Lrig2	ENSG00000198799	LRIG2	-0.170554753182923	6.1784472486071	-2.55953616600576	0.0249575597989634	0.296273918105022	-3.27880824119638	3	89.3897
Dock1	ENSG00000150760	DOCK1	-0.202292590162389	4.65381969263198	-2.55807251421814	0.0250249592741469	0.296273918105022	-3.24432820949395	7	95.3871
Sipa1l3	ENSG00000105738	SIPA1L3	-0.427886968810376	2.71968573360074	-2.55804840683399	0.0250260708746425	0.296273918105022	-3.23949115149607	7	91.1286
Faxc	ENSG00000146267	FAXC	-0.325816532389595	6.43558410856487	-2.55674094520399	0.0250864305322744	0.296273918105022	-3.28655806015787	4	98.533
Iqcc	ENSG00000160051	IQCC	0.175576539621946	4.57351216453649	2.55669298828279	0.0250886471834257	0.296273918105022	-3.24312535277691	4	42.4908
Ndufs6	ENSG00000145494	NDUFS6	0.212707828065178	5.80447522399417	2.55604470912899	0.025118630488874	0.296273918105022	-3.27624662248283	13	78.2258
Fras1	ENSG00000138759	FRAS1	-0.443542724527521	5.57101855296473	-2.55575059472668	0.0251322449678798	0.296273918105022	-3.27265198632625	5	84.9202
Ier5	ENSG00000162783	IER5	-0.275240860926873	6.48170098704126	-2.5555336726472	0.0251422908403649	0.296273918105022	-3.2889867875382	1	72.1713
Pbrm1	ENSG00000163939	PBRM1	-0.164080221375871	6.91238280666956	-2.55465998046495	0.0251827919967376	0.296273918105022	-3.29336900074414	14	98.1669
Sh3gl2	ENSG00000107295	SH3GL2	-0.340194333631182	6.88078650922471	-2.55445099918408	0.0251924890154106	0.296273918105022	-3.29342740149103	4	98.8636
Sfxn4	ENSG00000183605	SFXN4	0.207078533019285	3.83688534058272	2.55440209249787	0.0251947588780331	0.296273918105022	-3.23132626755805	19	56.9733
Lgals1	ENSG00000100097	LGALS1	0.294405504170214	3.72713539780418	2.55438930079081	0.0251953526010475	0.296273918105022	-3.23020275202073	15	88.1481
Cd164	ENSG00000135535	CD164	-0.211509165573217	5.77516592284798	-2.554198133284	0.0252042272040385	0.296273918105022	-3.27945545638336	10	57.3604
Med12	ENSG00000184634	MED12	-0.425505897158645	3.239746474752	-2.55089263711647	0.0253581611892301	0.296273918105022	-3.23560474539907	X	96.6468
Cela1	ENSG00000139610	CELA1	0.295907701363174	1.761555775492	2.55033113001554	0.0253844008916658	0.296273918105022	-3.32542385504832	15	84.4961
Mex3c	ENSG00000176624	MEX3C	-0.156667799844464	6.52664381064456	-2.54932718864386	0.0254313818378902	0.296273918105022	-3.29918942700139	18	79.9697
Lamc1	ENSG00000135862	LAMC1	-0.399649523126466	4.152457058526	-2.54895417056753	0.0254488593453567	0.296273918105022	-3.24557219166253	1	92.9149
Stx1a	ENSG00000106089	STX1A	0.243193982758414	7.03969911545867	2.548664289998	0.0254624495773957	0.296273918105022	-3.30314401331632	5	98.2639
Phc3	ENSG00000173889	PHC3	-0.362514420944105	6.00980919721648	-2.54723237515033	0.0255296845964563	0.296273918105022	-3.29514124475288	3	92.3618
Dennd5b	ENSG00000170456	DENND5B	-0.249154928589342	6.85747945073485	-2.54672564664178	0.0255535192260576	0.296273918105022	-3.30550027815703	6	90.2979
Tac2	ENSG00000166863	TAC3	0.408475725085039	1.86506100607443	2.5464537667229	0.025566316377922	0.296273918105022	-3.32097644147853	10	62.8099
Apc	ENSG00000134982	APC	-0.291822147369285	9.63007448349995	-2.54614912820274	0.0255806628611627	0.296273918105022	-3.30813799997526	18	90.5382
Sirt1	ENSG00000096717	SIRT1	-0.183564486686866	4.94502756891391	-2.54560452927488	0.0256063294430103	0.296273918105022	-3.27131193475188	10	84.8728
Parva	ENSG00000197702	PARVA	-0.318754500659502	4.79559871451791	-2.54524067772061	0.0256234914911425	0.296273918105022	-3.2678220305721	7	88.5922
Stk11	ENSG00000118046	STK11	0.212516992496005	5.14693744455972	2.54444446856049	0.0256610859322613	0.296273918105022	-3.277638960892	10	89.3764
2410089E03Rik	ENSG00000197603	C5orf42	-0.302185764127821	6.17738224459358	-2.54298682442419	0.0257300503827874	0.296273918105022	-3.30459279797553	15	65.2174
Zeb2	ENSG00000169554	ZEB2	-0.250755423029184	7.53860061757399	-2.54267662370143	0.0257447499466627	0.296273918105022	-3.31322292096429	2	96.7051
Ep300	ENSG00000100393	EP300	-0.416803106339214	5.48339122961988	-2.5421244557295	0.0257709359033845	0.296273918105022	-3.29148559789505	15	93.9934
Asap2	ENSG00000151693	ASAP2	-0.380435693006014	4.17179686453296	-2.54177419776438	0.0257875599363428	0.296273918105022	-3.25652910487313	12	94.2346
Churc1	ENSG00000258289	CHURC1	0.233121220720159	5.73808837765412	2.54171621933227	0.0257903127301068	0.296273918105022	-3.29683214087943	12	76.4286
Hmgn2	ENSG00000198830	HMGN2	0.213006472997694	6.46759807945987	2.54052663732073	0.025846856801401	0.296273918105022	-3.31201364114719	4	96.6667
Nbea	ENSG00000172915	NBEA	-0.255421040938927	8.90271338819384	-2.54000174994659	0.0258718444712578	0.296273918105022	-3.31787055200134	3	97.2845
St6galnac3	ENSG00000184005	ST6GALNAC3	-0.372751577108305	2.35039910284245	-2.53973508981366	0.025884548036984	0.296273918105022	-3.28278909200492	3	85.2459
Epha8	ENSG00000070886	EPHA8	0.411371808938124	2.44212142227228	2.53893420007156	0.0259227385578865	0.296273918105022	-3.28388304481948	4	95.2239
Ndufa6	ENSG00000184983	NDUFA6	0.212181061229303	7.32660178897643	2.53872371905909	0.0259327844645097	0.296273918105022	-3.31921414451597	15	72.7273
Ncapg2	ENSG00000146918	NCAPG2	-0.264382972941712	3.15779036862782	-2.53764977127251	0.0259841011989777	0.296273918105022	-3.25485700468387	12	78.9792
Rsbn1l	ENSG00000187257	RSBN1L	-0.220547941556704	5.51951960623652	-2.53615722854307	0.0260555838721584	0.296273918105022	-3.3013388582716	5	75.7683
Kcnj10	ENSG00000177807	KCNJ10	-0.439861420573512	5.08271147589506	-2.5361133598639	0.0260576877760029	0.296273918105022	-3.28991864245954	1	99.2084
AI429214	ENSG00000164743	C8orf48	0.470375765315514	1.3138234062942	2.53446069517959	0.0261370686471219	0.296273918105022	-3.39532465452978	8	49.2163
Gins3	ENSG00000181938	GINS3	-0.320315780866716	1.87343080145346	-2.5331058496978	0.0262023200768574	0.296273918105022	-3.3280951934898	8	75.6863
Ncl	ENSG00000115053	NCL	-0.288726342679463	6.24879474094491	-2.53239085322621	0.026236819246361	0.296273918105022	-3.32219346307745	1	81.9718
Slc47a1	ENSG00000142494	SLC47A1	0.518074691486986	2.98032170865544	2.53003559931	0.0263507749250473	0.296273918105022	-3.27110943150603	11	77.7193
Rpl4	ENSG00000174444	RPL4	0.181259895893147	8.19381994648371	2.52975642781539	0.0263643141150021	0.296273918105022	-3.33376560785202	9	92.2717
Fcho2	ENSG00000157107	FCHO2	-0.327588855313259	5.31076690566262	-2.52684962624348	0.0265056899603761	0.296273918105022	-3.31031330819118	13	94.4444
Rasa2	ENSG00000155903	RASA2	-0.323738657494902	5.89044439182415	-2.52600824591599	0.0265467488920884	0.296273918105022	-3.32570310350139	9	89.2815
Celf2	ENSG00000048740	CELF2	-0.38481457096054	7.78203162648897	-2.52403426907235	0.0266433208085659	0.296273918105022	-3.34253745339027	2	95.3935
Dcx	ENSG00000077279	DCX	-0.643278284625446	6.11918371666001	-2.52349007795826	0.0266700040023035	0.296273918105022	-3.33368436102969	X	81.1791
Psenen	ENSG00000188223		0.218615442211372	5.52272547923617	2.52331106848813	0.0266787870074004	0.296273918105022	-3.31998983755997	7	98.1818
Ndufs3	ENSG00000213619	NDUFS3	0.195643089282847	7.23260134048992	2.52303529779927	0.0266923230525262	0.296273918105022	-3.34364140181539	2	87.1212
Tmem38b	ENSG00000095209	TMEM38B	-0.328014719341478	3.60383960085845	-2.52276952374808	0.0267053747351148	0.296273918105022	-3.27458942368601	4	71.8213
Sidt1	ENSG00000072858	SIDT1	-0.244536629151825	5.56894266770678	-2.52268061473394	0.0267097422803226	0.296273918105022	-3.3233636612143	16	91.7067
Lrch2	ENSG00000130224	LRCH2	-0.308662655689846	4.91837832258573	-2.52164014913418	0.026760905493389	0.296273918105022	-3.30702464586432	X	93.3333
Mtmr1	ENSG00000063601	MTMR1	-0.159312613121813	6.75763982485156	-2.52163849361275	0.0267609869768276	0.296273918105022	-3.34424350327971	X	91.9762
Eml2	ENSG00000125746	EML2	0.249168404676671	7.15080369425507	2.52161279613365	0.026762251817083	0.296273918105022	-3.34571368146104	7	72.1176
Dnajc17	ENSG00000104129	DNAJC17	0.261674388273561	2.85719056129632	2.52045167180975	0.0268194634842083	0.296273918105022	-3.28619853667466	2	88.4868
Snora81	ENSG00000253092		0.295438551602572	2.23445019279259	2.51951944938846	0.0268654825526058	0.296273918105022	-3.32056599966661	16	52.5253
Phlda1	ENSG00000139289	PHLDA1	-0.280411426893475	2.85798952648005	-2.51823045147588	0.0269292402277574	0.296273918105022	-3.2872571905316	10	86.5337
Clybl	ENSG00000125246	CLYBL	0.241879457531094	3.93481462671788	2.51756753227665	0.0269620874105913	0.296273918105022	-3.28563908840927	14	85.2941
Mdm4	ENSG00000198625	MDM4	-0.263503733320636	5.26904035764575	-2.51755745944306	0.0269625868125762	0.296273918105022	-3.32330543224035	1	82.8571
Ppargc1a	ENSG00000109819	PPARGC1A	-0.381703788359706	5.0863374267877	-2.51709696581828	0.0269854272699106	0.296273918105022	-3.31891828497868	5	94.6115
Setbp1	ENSG00000152217	SETBP1	-0.231797454545726	5.04153102057701	-2.51615191273699	0.0270323607399959	0.296273918105022	-3.31887246012832	18	89.4737
1110004E09Rik	ENSG00000265590		0.258941704114773	4.46376236336802	2.51489557275413	0.0270948762201746	0.296273918105022	-3.30196676365869	16	72.7273
Tmem204	ENSG00000131634	TMEM204	-0.208324062173565	3.88224455004525	-2.51453558837026	0.0271128149153254	0.296273918105022	-3.28994305589273	17	88.0531
Mrpl57	ENSG00000173141	MRPL57	0.221623193390976	5.85099562533769	2.51337965758095	0.0271704951423146	0.296273918105022	-3.34322572017042	14	83.3333
Klhl21	ENSG00000162413	KLHL21	-0.276471822898456	4.16526578074369	-2.51253523814569	0.0272127064661727	0.296273918105022	-3.29905786990369	4	96.6499
Pak7	ENSG00000101349	PAK5	-0.352729978672879	5.74420285699907	-2.51083316516189	0.0272979843348936	0.296273918105022	-3.34595538639451	2	93.8804
Gbp3	ENSG00000162654	GBP4	0.48336449020854	2.7637614521654	2.5097743272536	0.0273511654929121	0.296273918105022	-3.30501220204256	3	68.4375
Atp6v1d	ENSG00000100554	ATP6V1D	0.185604172800605	8.23765461503185	2.50933454564882	0.0273732835089537	0.296273918105022	-3.36569578787163	12	98.3806
Kifc2	ENSG00000167702	KIFC2	0.163537384035799	8.78667822856623	2.50880370137832	0.027400004491551	0.296273918105022	-3.36666031476098	15	69.5704
Lysmd4	ENSG00000183060	LYSMD4	0.184860581447889	5.54486756018398	2.50877738121626	0.0274013300221522	0.296273918105022	-3.34299340711865	7	49.8316
Sh2d5	ENSG00000189410	SH2D5	0.206614228741731	5.91147180419445	2.50866766017405	0.0274068564416068	0.296273918105022	-3.35189875384484	4	87.7069
Tmem2	ENSG00000135048	TMEM2	-0.227787245825487	5.2347894616184	-2.50702469181447	0.0274897388667495	0.296273918105022	-3.33834920478176	19	86.7679
Hcn1	ENSG00000164588	HCN1	-0.337668886504193	6.35025068032213	-2.50636882577821	0.027522893099354	0.296273918105022	-3.36404777227927	13	95.1685
Nmi	ENSG00000123609	NMI	0.346982373537465	1.97887096209484	2.50614525928284	0.0275342033244707	0.296273918105022	-3.35689964038815	2	62.5407
Unc80	ENSG00000144406	UNC80	-0.369845670070921	8.09333776041423	-2.50581443111511	0.0275509481947925	0.296273918105022	-3.37116176612661	1	96.1326
Abca1	ENSG00000165029	ABCA1	-0.344612194438374	5.56632349863601	-2.50345463662072	0.0276706762808869	0.296273918105022	-3.35297373620607	4	95.3118
Ppp2r5e	ENSG00000154001	PPP2R5E	-0.35428118724603	5.9027275732881	-2.50233351154296	0.0277277352368429	0.296273918105022	-3.36261801935542	12	99.7859
Anxa1	ENSG00000135046	ANXA1	0.543371707346487	1.98092642990818	2.50074007814855	0.0278090285557822	0.296273918105022	-3.36561997406751	19	87.5723
Fat1	ENSG00000083857	FAT1	-0.444529453524272	5.79532137301252	-2.50053451299318	0.0278195328483035	0.296273918105022	-3.36305869223236	8	88.1866
Clec12a	ENSG00000172322	CLEC12A	0.608269396422262	1.07554879307811	2.49980667965548	0.0278567557838158	0.296273918105022	-3.46256668167603	6	46.1818
Zfp385a	ENSG00000161642	ZNF385A	-0.389348078313835	2.19687825149964	-2.49866307494588	0.0279153397905566	0.296273918105022	-3.34330775845636	15	94.0415
Shprh	ENSG00000146414	SHPRH	-0.214907533138872	6.64236329623762	-2.49831203177857	0.027933346821106	0.296273918105022	-3.37974539352758	10	85.8586
Gabarapl2	ENSG00000034713	GABARAPL2	0.158187466739927	6.80752939717594	2.49710422739403	0.0279953882147012	0.296273918105022	-3.38275510729215	8	100
Pabpn1	ENSG00000100836	PABPN1	0.241357708887587	7.10992925673894	2.49642397234213	0.028030389765661	0.296273918105022	-3.38493737902974	14	96.732
Spint1	ENSG00000166145	SPINT1	0.468219141026487	1.79262292617885	2.49613685673917	0.0280451756259153	0.296273918105022	-3.38619496311544	2	76.3705
Sbf2	ENSG00000133812	SBF2	-0.287630355629214	5.5653214820481	-2.49599009543936	0.0280527364515737	0.296273918105022	-3.36434901115639	7	93.8886
Tatdn3	ENSG00000203705	TATDN3	0.205710085860404	4.81312724461416	2.49598191132742	0.0280531581375757	0.296273918105022	-3.34104171650358	1	82.5623
Slc26a10	ENSG00000135502	SLC26A10	0.465662203871152	2.22611828894887	2.49535677619865	0.0280853863769386	0.296273918105022	-3.3523065869109	10	76.1989
Atpif1	ENSG00000130770	ATPIF1	0.245204334997713	7.96901145951124	2.49502292315808	0.0281026125581766	0.296273918105022	-3.38789307058638	4	67.9245
Prpf6	ENSG00000101161	PRPF6	-0.179640082645942	6.36481306040231	-2.49384250295214	0.0281636022133154	0.296273918105022	-3.38374929225572	2	98.2997
Proser1	ENSG00000120685	PROSER1	-0.505863666308301	2.44280600043074	-2.49322014231559	0.0281958098559739	0.296273918105022	-3.33523637290739	3	78.6017
Zzef1	ENSG00000074755	ZZEF1	-0.330536215168771	6.04170469405943	-2.4928825010812	0.0282132979948363	0.296273918105022	-3.3800178340172	11	89.024
Fancm	ENSG00000187790	FANCM	-0.18978127427313	5.12468932276309	-2.49055414454698	0.0283341820174285	0.296273918105022	-3.36012296541975	12	64.2578
Utp14b	ENSG00000156697	UTP14A	-0.308441337185963	4.15894335358584	-2.48947648817743	0.0283903018603993	0.296273918105022	-3.33265896252209	1	68.3528
Tpm2	ENSG00000198467	TPM2	0.287788092424599	2.62441610425488	2.48901091383634	0.0284145803540581	0.296273918105022	-3.33605598148847	4	86.9718
Adcy8	ENSG00000155897	ADCY8	-0.273433151317778	5.00062047018242	-2.48887485081139	0.0284216794882444	0.296273918105022	-3.35903032566655	15	96.8825
Prkd3	ENSG00000115825	PRKD3	-0.185976617847456	5.23356183280594	-2.48856958892593	0.0284376128877519	0.296273918105022	-3.36634892506283	17	95.9551
Igf2bp3	ENSG00000136231	IGF2BP3	-0.326728159300525	3.35006815814557	-2.48850175507819	0.0284411547081009	0.296273918105022	-3.3211935547244	6	96.5458
Sgce	ENSG00000127990	SGCE	0.223982834732685	4.52631521383865	2.48798121131783	0.0284683481864748	0.296273918105022	-3.34384480192401	6	89.8268
Nudt14	ENSG00000183828	NUDT14	0.306633640760289	2.88730170517619	2.48628457224385	0.0285571565885301	0.296273918105022	-3.33040137710881	12	82.4324
Epha3	ENSG00000044524	EPHA3	-0.224089874438881	4.68067930142996	-2.48555172374785	0.0285955996102203	0.296273918105022	-3.35386451780343	16	96.5412
Txn1	ENSG00000136810	TXN	0.243345104756277	6.24379935495681	2.48415639232757	0.0286689332186356	0.296273918105022	-3.39629784370119	4	87.619
Arhgef4	ENSG00000136002	ARHGEF4	0.155095321824898	7.12393650425416	2.48386838215051	0.028684092679258	0.296273918105022	-3.40453905065476	1	65.3623
Tmub1	ENSG00000164897	TMUB1	0.229591209513815	4.1193138382002	2.48200313011883	0.0287824587656131	0.296273918105022	-3.34111990903721	5	89.0244
Hspa2	ENSG00000126803	HSPA2	0.231155320225084	5.51335993470273	2.48198400752432	0.0287834689073485	0.296273918105022	-3.38304308560758	12	98.2786
Vill	ENSG00000136059	VILL	0.289389470466781	3.14601898688003	2.48124992063988	0.0288222726739309	0.296273918105022	-3.33218633365393	9	72.1963
Cox5a	ENSG00000178741	COX5A	0.175160889349355	6.75395714694899	2.47992991618936	0.028892175558964	0.296273918105022	-3.40914080082341	9	84.6667
Rnf19a	ENSG00000034677	RNF19A	-0.193505500900666	6.14798974416595	-2.47984789793817	0.0288965243793576	0.296273918105022	-3.402085108769	15	93.7947
Ltbp1	ENSG00000049323	LTBP1	-0.209357836752544	3.60489711331434	-2.47961150497727	0.0289090620959556	0.296273918105022	-3.33541995545258	17	88.9018
Slc30a6	ENSG00000152683	SLC30A6	0.249199191072246	3.74962563482435	2.47912843184348	0.0289346995314337	0.296273918105022	-3.3374057330246	17	84.6307
Zbtb26	ENSG00000171448	ZBTB26	-0.207334566824334	4.50314208200151	-2.47796839845937	0.0289963542866946	0.296273918105022	-3.35948223723171	2	95.6916
Dpy19l3	ENSG00000178904	DPY19L3	-0.251420312179083	4.88764004357665	-2.47741163708863	0.0290259908500648	0.296273918105022	-3.3727292982104	7	87.7095
Rps19bp1	ENSG00000187051	RPS19BP1	0.178951147324652	4.08348210116682	2.4769944410688	0.0290482175417911	0.296273918105022	-3.34765798449961	15	77.9412
Pdia6	ENSG00000143870	PDIA6	0.185960137693577	7.05810939331078	2.47474846264737	0.0291681587232347	0.296273918105022	-3.41856443125184	12	83.3333
Chd6	ENSG00000124177	CHD6	-0.236741597284414	6.86518980971565	-2.47426615134381	0.0291939779176686	0.296273918105022	-3.41854819395014	2	88.582
Igtp	ENSG00000237693	IRGM	0.369338977946635	2.47629052177194	2.47371172011237	0.0292236852007157	0.296273918105022	-3.36313422020218	11	51.9337
Csgalnact1	ENSG00000147408	CSGALNACT1	-0.156520313557866	5.8025865884097	-2.4736998813799	0.0292243198574678	0.296273918105022	-3.40428485070081	8	91.9173
Jup	ENSG00000173801	JUP	-0.429576704078408	3.5225216229088	-2.47321516115827	0.0292503164492345	0.296273918105022	-3.34360838085405	11	98.3893
Alms1	ENSG00000116127	ALMS1	-0.247440346781	5.18496918754533	-2.47294437923668	0.029264848817133	0.296273918105022	-3.38878101158733	6	45.6574
Dchs1	ENSG00000166341	DCHS1	-0.380435837312413	3.54687218390122	-2.46995389547411	0.0294258082997806	0.296273918105022	-3.34843712886469	7	92.5409
Atp5g2	ENSG00000135390	ATP5G2	0.178368143848009	6.98540042386566	2.46973400614541	0.0294376773738259	0.296273918105022	-3.42613158585167	15	65.1515
Smg7	ENSG00000116698	SMG7	-0.261575804151678	6.24573217162425	-2.46956188737975	0.0294469711468597	0.296273918105022	-3.41966743233011	1	89.219
Fbxo27	ENSG00000161243	FBXO27	0.303081175737133	1.8649015239019	2.46951155223591	0.0294496895942103	0.296273918105022	-3.40845182566446	7	78.4452
Dot1l	ENSG00000104885	DOT1L	-0.499066723578569	3.41201632543298	-2.46905039791055	0.0294746064435575	0.296273918105022	-3.34846009099362	10	84.3201
Ntan1	ENSG00000157045	NTAN1	0.181203513980589	5.73634399560271	2.46867477446491	0.0294949170154864	0.296273918105022	-3.40948067172161	16	92.2581
Dguok	ENSG00000114956	DGUOK	0.222467137438513	4.08088950304694	2.46836013875794	0.0295119403089595	0.296273918105022	-3.35992034626619	6	75.0903
Nsd1	ENSG00000165671	NSD1	-0.240127175106422	7.91727874986082	-2.46804372974026	0.0295290691394267	0.296273918105022	-3.42990300442107	13	83.865
Whsc1l1	ENSG00000147548	WHSC1L1	-0.350800505115891	5.81686910195567	-2.46732172459526	0.0295681909980822	0.296273918105022	-3.41468975835352	8	91.858
Zfp655	ENSG00000197343	ZNF655	-0.199010222212461	5.7446199903531	-2.46713932654483	0.0295780821751545	0.296273918105022	-3.41305849303244	5	80.9886
Lnx2	ENSG00000139517	LNX2	-0.369166787863962	2.65182732282685	-2.46711896216204	0.0295791867043281	0.296273918105022	-3.36017066251721	5	89.5652
Sipa1l1	ENSG00000197555	SIPA1L1	-0.349650991807237	7.20594756504043	-2.46700756943036	0.0295852291614985	0.296273918105022	-3.43082131241894	12	94.6785
C330027C09Rik	ENSG00000163507	KIAA1524	-0.299898253911314	2.2170213864739	-2.46280828094166	0.029813891527051	0.296273918105022	-3.38634223517044	16	87.5138
Scel	ENSG00000136155	SCEL	0.302015208353781	2.13785039786166	2.46255292043706	0.0298278516129389	0.296273918105022	-3.39595271052149	14	60.7558
Wnk2	ENSG00000165238	WNK2	-0.439426205668988	4.69914780620149	-2.46238166798714	0.0298372172105414	0.296273918105022	-3.38940189079244	13	76.9264
Tmem256	ENSG00000262481		0.202101235801995	6.26825498180697	2.46205340687496	0.0298551773853405	0.296273918105022	-3.4310379619376	11	89.7059
4932438A13Rik	ENSG00000138688	KIAA1109	-0.341852715890453	7.81761478576926	-2.46196753960365	0.0298598771736947	0.296273918105022	-3.43929153525266	3	96.6034
Ptprd	ENSG00000153707	PTPRD	-0.214028298685701	8.75389136060438	-2.461636300778	0.029878013634603	0.296273918105022	-3.44012340378836	4	77.3013
Mrpl13	ENSG00000172172	MRPL13	0.196019954046176	5.75220345622544	2.46031644513604	0.0299503861659456	0.296273918105022	-3.42264958253464	15	89.3258
Nbas	ENSG00000151779	NBAS	-0.171666288364428	6.11395925652713	-2.4573983070512	0.0301110009462486	0.296273918105022	-3.43611034327019	12	85.2383
Plekhh2	ENSG00000152527	PLEKHH2	-0.420550935290537	3.11225473638089	-2.45705220676347	0.0301301055430506	0.296273918105022	-3.364625571066	17	85.8004
Cx3cr1	ENSG00000168329	CX3CR1	0.188251703325103	5.26658356261869	2.45434143476862	0.0302801451401531	0.296273918105022	-3.41820686792898	9	75.7106
Elof1	ENSG00000130165	ELOF1	0.166628759947852	5.81662830582389	2.45388277568216	0.0303056030178915	0.296273918105022	-3.43423627123353	9	100
Tmem80	ENSG00000177042	TMEM80	0.214340081846859	4.3781345136465	2.45366469636789	0.0303177147721243	0.296273918105022	-3.38988257272218	7	41.6667
Phf3	ENSG00000118482	PHF3	-0.163559167946447	6.69316232706041	-2.45311990442807	0.0303479920468358	0.296273918105022	-3.45037115175392	1	76.1648
Pcsk5	ENSG00000099139	PCSK5	-0.270119337438518	4.80233067534719	-2.45073750758078	0.0304807396235464	0.296273918105022	-3.41002988579504	19	81.3979
Szrd1	ENSG00000055070	SZRD1	0.213654956466223	5.22206950111123	2.44919005369478	0.0305672646066284	0.296273918105022	-3.42457657451657	4	97.3684
Snx15	ENSG00000110025	SNX15	0.208202145636665	4.19003555789588	2.44889552470338	0.0305837599003293	0.296273918105022	-3.39121527805854	19	86.5497
Hsdl2	ENSG00000119471	HSDL2	0.22492083814206	4.93285103750773	2.44804568809454	0.0306314038196629	0.296273918105022	-3.41684559160904	4	83.0144
Maf	ENSG00000178573	MAF	-0.247234378203054	3.5386556506291	-2.44773411115291	0.0306488895530275	0.296273918105022	-3.3793356337062	8	89.8263
0610040J01Rik	ENSG00000154274	C4orf19	0.311598171984545	2.65722000491285	2.44747947644488	0.0306631868460657	0.296273918105022	-3.38790785414616	5	57.0064
Hspe1	ENSG00000115541	HSPE1	0.241660949007418	6.79623983107782	2.44663725175655	0.030710522227512	0.296273918105022	-3.46102268521643	1	96.0784
Trmt10a	ENSG00000145331	TRMT10A	0.361047868274778	3.12763268657269	2.44586359713467	0.0307540660107746	0.296273918105022	-3.38015101789976	3	73.4513
Ftl1	ENSG00000087086	FTL	0.155964051115793	8.06188080454309	2.44449220879378	0.0308313988546576	0.296273918105022	-3.46652808660594	7	81.7143
Ago3	ENSG00000126070	AGO3	-0.391527628524679	5.23179508266296	-2.44350190665647	0.0308873589891683	0.296273918105022	-3.43507477630949	4	98.9535
Pcdhgb6	ENSG00000254122	PCDHGB7	-0.318153721171778	2.55129668788266	-2.44317422417312	0.0309058973198927	0.296273918105022	-3.39457835357584	18	74.5963
Mterf1a	ENSG00000127989	MTERF1	0.304912467463965	1.94411574618729	2.4419868060057	0.0309731645042914	0.296273918105022	-3.43406898841187	5	70.4261
Piezo2	ENSG00000154864	PIEZO2	-0.481854872993978	1.3950873777068	-2.44117047656672	0.0310194915616342	0.296273918105022	-3.47502038623017	18	87.718
D130040H23Rik	ENSG00000196381	ZNF781	-0.281241028610663	3.56849504997479	-2.43947482227684	0.0311159347381876	0.296273918105022	-3.39135512631147	8	25.9939
Trim9	ENSG00000100505	TRIM9	-0.420491757601779	6.49078082437133	-2.43867871184186	0.0311613147163638	0.296273918105022	-3.47055157408446	12	95.2113
Tmem258	ENSG00000134825	TMEM258	0.212495926231872	5.531497743863	2.43842087422441	0.0311760257065031	0.296273918105022	-3.45014941149542	19	100
Krt73	ENSG00000186049	KRT73	0.396940089202859	1.635428565126	2.43718998112591	0.0312463471245724	0.296273918105022	-3.4654566485092	15	84.0741
Aifm1	ENSG00000156709	AIFM1	0.189436146586766	4.48308495820279	2.43590451231071	0.0313199500086788	0.296273918105022	-3.41956267515627	X	92.1697
Lyrm1	ENSG00000102897	LYRM1	0.239576603903541	3.61664978437662	2.43574692699027	0.0313289844822867	0.296273918105022	-3.39645245318589	7	87.7049
Zfp658	ENSG00000105497	ZNF175	-0.35075399352898	2.97922015682257	-2.43561911497091	0.0313363138806831	0.296273918105022	-3.39444738964181	7	47.1167
Zfyve16	ENSG00000039319	ZFYVE16	-0.174427542869036	5.81335785915272	-2.43500467606183	0.031371572088536	0.296273918105022	-3.4640109441659	13	73.3593
Ppp4r2	ENSG00000163605	PPP4R2	-0.17376273687461	6.89941499508113	-2.4331489548837	0.0314782912341875	0.296273918105022	-3.48253877284254	6	82.0144
Vcan	ENSG00000038427	VCAN	-0.315953342141581	6.21215699295559	-2.4324064143508	0.0315210915077732	0.296273918105022	-3.47650008212086	13	62.8092
Slc38a1	ENSG00000111371	SLC38A1	-0.332708776302996	5.9096210708615	-2.43217657382235	0.0315343509729425	0.296273918105022	-3.47083546165614	15	85.8847
Frmpd1	ENSG00000070601	FRMPD1	-0.295718573584657	1.92214350601827	-2.43149133026457	0.0315739145376788	0.296273918105022	-3.44299611505683	4	73.5108
Zdhhc21	ENSG00000175893	ZDHHC21	-0.214067508493452	7.07453761409602	-2.43120545217279	0.0315904343008676	0.296273918105022	-3.4861265828627	4	97.7358
Nup214	ENSG00000126883	NUP214	-0.379761528764717	3.87601737986415	-2.43104420506497	0.0315997558131531	0.296273918105022	-3.40982577960349	2	76.9378
Zmym2	ENSG00000121741	ZMYM2	-0.226439040511511	7.09003350616945	-2.42986189803198	0.0316681847980842	0.296273918105022	-3.48823907540214	14	96.0784
Whsc1	ENSG00000109685	WHSC1	-0.15356836847312	8.25491201445451	-2.42953394672181	0.0316871911304265	0.296273918105022	-3.48982790975059	5	90.9157
Zbtb44	ENSG00000196323	ZBTB44	-0.241049195330397	5.97215240584247	-2.42883927643996	0.031727486935166	0.296273918105022	-3.47727858853199	9	76.6667
Prdm15	ENSG00000141956	PRDM15	-0.232523092194788	4.34573248299627	-2.42834641413224	0.0317561064360308	0.296273918105022	-3.42762987743652	16	69.144
Mpnd	ENSG00000008382	MPND	0.165217950350433	6.40103875065272	2.42758196351901	0.0318005458131734	0.296273918105022	-3.48649742969989	17	82.0359
Tll1	ENSG00000038295	TLL1	-0.444323873440555	2.70897207727861	-2.427365172277	0.0318131593366901	0.296273918105022	-3.4097549095498	8	93.6821
Mrpl55	ENSG00000162910	MRPL55	0.215094749470223	4.9190398162453	2.42682617757508	0.0318445404921214	0.296273918105022	-3.44824528716953	11	55.4878
Cep350	ENSG00000135837	CEP350	-0.330749216378711	5.73200139774678	-2.42515267298918	0.031942165155914	0.296273918105022	-3.47727043765626	1	80.1412
Apbb2	ENSG00000163697	APBB2	-0.323506516246582	5.04413660010111	-2.42512805686993	0.0319436033016855	0.296273918105022	-3.45668399422163	5	93.9394
Chd8	ENSG00000100888	CHD8	-0.337390816557699	5.8082589085586	-2.42497135582683	0.0319527597004323	0.296273918105022	-3.47948887852436	14	96.2418
Impg2	ENSG00000081148	IMPG2	-0.590603102429806	1.28653797194392	-2.42467593297637	0.0319700288186702	0.296273918105022	-3.50255673297743	16	70.0242
Atp5s	ENSG00000125375	ATP5S	0.23018698292217	4.32492827592198	2.42458460865026	0.0319753690584575	0.296273918105022	-3.43066005516439	12	72.5581
Wdr44	ENSG00000131725	WDR44	-0.372296411841302	4.09265163129276	-2.42262896487098	0.0320899331699328	0.296273918105022	-3.42800765696764	X	92.2234
Sptssa	ENSG00000165389	SPTSSA	0.5566833109172	3.52057299116672	2.4223827378199	0.0321043855042198	0.296273918105022	-3.41302178935295	12	98.5916
Eri3	ENSG00000117419	ERI3	0.135527651156536	6.9759850160475	2.42159806310611	0.0321504840089381	0.296273918105022	-3.50073343333148	4	97.9229
Ube2g2	ENSG00000184787	UBE2G2	0.192015023223509	5.45151614438437	2.421196613192	0.0321740932959147	0.296273918105022	-3.47410683230722	10	100
Znhit2	ENSG00000174276	ZNHIT2	0.255028687633149	4.41065701487018	2.42023341252263	0.032230807389882	0.296273918105022	-3.4398014651159	19	81.6377
Elavl1	ENSG00000066044	ELAVL1	-0.309238225598643	6.42501620609053	-2.41988850416062	0.0322511393327952	0.296273918105022	-3.49892806174809	8	98.4663
Psmb8	ENSG00000204264	PSMB8	0.319097703070647	2.20365925775499	2.41842407911813	0.0323376033217891	0.296273918105022	-3.44520008847151	17	88.4058
Trim45	ENSG00000134253	TRIM45	0.218317186179393	3.45956180867561	2.41762537749337	0.0323848552043686	0.296273918105022	-3.41951584341607	3	80.8621
4930402H24Rik	ENSG00000088854	C20orf194	-0.17163776173603	6.72828569614636	-2.41665484568142	0.0324423623278767	0.296273918105022	-3.50706645522488	2	85.0467
Ddt	ENSG00000099977	DDT	0.265122821038093	3.96361608500854	2.41553383015487	0.0325089086561696	0.296273918105022	-3.43266970901197	10	72.8814
Synj1	ENSG00000159082	SYNJ1	-0.355943497121137	7.58538712672729	-2.41534331561085	0.0325202311605622	0.296273918105022	-3.51140989139051	16	89.7022
Fam81a	ENSG00000157470	FAM81A	0.210217344698171	8.22004464337777	2.41526516466546	0.0325248768632824	0.296273918105022	-3.51187018086228	9	92.1196
Dcaf10	ENSG00000122741	DCAF10	-0.213945404314417	5.44213594511018	-2.41524441392198	0.032526110503987	0.296273918105022	-3.4841417197575	4	89.0877
Sec23ip	ENSG00000107651	SEC23IP	-0.271301390175949	5.13907264482468	-2.41388988757525	0.0326067353443983	0.296273918105022	-3.47670793677527	7	86.5
Mpg	ENSG00000103152	MPG	0.236911916183712	3.64933099335408	2.41387759132175	0.0326074681303335	0.296273918105022	-3.42767717857658	11	70.8054
Clasp1	ENSG00000074054	CLASP1	-0.27352123534272	6.23618997100776	-2.41381968063512	0.0326109194874139	0.296273918105022	-3.50552969839282	1	92.1326
Smyd1	ENSG00000115593	SMYD1	0.542922673243635	1.4841486721412	2.41326143819969	0.0326442076473321	0.296273918105022	-3.50777091301289	6	94.4898
Ncam1	ENSG00000149294	NCAM1	-0.334515991707475	7.51277003920656	-2.41197355960924	0.0327211292311625	0.296273918105022	-3.51656110077927	9	90.9502
Epor	ENSG00000187266	EPOR	0.414318220805651	1.83552841301085	2.41194104142207	0.0327230737163103	0.296273918105022	-3.47793091897777	9	81.2992
Arhgap23	ENSG00000275832	ARHGAP23	-0.317285244690955	4.80590225977893	-2.41128603296551	0.0327622648850733	0.296273918105022	-3.46919322644322	11	79.4769
Kif1b	ENSG00000054523	KIF1B	-0.297725666881021	9.39964847323204	-2.41080607219374	0.0327910111314659	0.296273918105022	-3.51882989291543	4	97.0057
Wrb	ENSG00000182093	WRB	0.202635003479638	6.38786017136132	2.41030001691262	0.0328213465831446	0.296273918105022	-3.5128669078337	16	93.1034
Lyrm5	ENSG00000205707	ETFRF1	0.28021830991662	4.41111130919556	2.41029178081423	0.0328218405191638	0.296273918105022	-3.45422650019389	6	86.6667
Tpr	ENSG00000047410	TPR	-0.163930632200789	7.17715827699435	-2.41027021522767	0.0328231338863642	0.296273918105022	-3.518766065382	1	93.7791
Fem1c	ENSG00000145780	FEM1C	-0.163278108198967	4.66034810445492	-2.41011891555972	0.0328322092628659	0.296273918105022	-3.46533574406673	18	99.5138
Bhlhe40	ENSG00000134107	BHLHE40	-0.495456185513828	3.82783766615144	-2.40978198469985	0.0328524280069665	0.296273918105022	-3.43904789640282	6	90.2913
Unc50	ENSG00000115446	UNC50	0.195866830029312	6.10190492993282	2.40923763425759	0.0328851190644278	0.296273918105022	-3.50920724742757	1	95.7529
Mrpl10	ENSG00000159111	MRPL10	0.215347473390946	5.07553155590039	2.40826577375341	0.032943562278309	0.296273918105022	-3.4815004511757	11	71.2177
Dctn3	ENSG00000137100	DCTN3	0.180844628742138	7.5812880878283	2.40804097861673	0.0329570946690177	0.296273918105022	-3.52265723262873	4	94.086
Ppp2r2a	ENSG00000221914	PPP2R2A	-0.256729219720466	6.01921400785571	-2.40788147498009	0.0329666998404782	0.296273918105022	-3.51046451581745	14	97.1554
Lamtor1	ENSG00000149357	LAMTOR1	0.18330605316228	6.1286099730412	2.40685370956003	0.0330286557093416	0.296273918105022	-3.51345742259927	7	99.3789
Sharpin	ENSG00000179526	SHARPIN	0.1693849936978	4.85860845956476	2.40628549339267	0.0330629571249384	0.296273918105022	-3.47701902685514	15	72.3514
Egr2	ENSG00000122877	EGR2	-0.994038927922221	2.82674282837628	-2.40610242246343	0.0330740158477805	0.296273918105022	-3.43512894578561	10	88.8655
Zfp654	ENSG00000175105	ZNF654	-0.2534583517194	5.85602277835322	-2.40577989811505	0.0330935071713019	0.296273918105022	-3.50993467573306	16	85.0258
S100a13	ENSG00000189171	S100A13	0.21668954607834	4.51164784820384	2.4053251918491	0.0331210055318342	0.296273918105022	-3.46543028917587	3	82.6531
Serpinb9	ENSG00000170542	SERPINB9	0.263807623797583	4.15082624616658	2.40513930311865	0.033132253490678	0.296273918105022	-3.45308695503493	13	68.617
Ndufc1	ENSG00000109390	NDUFC1	0.240187545509041	6.70010024998881	2.40485872516055	0.0331492379788053	0.296273918105022	-3.52491044168635	3	75
Jmjd8	ENSG00000161999	JMJD8	0.234812362038724	3.55473695305622	2.40418382050642	0.0331901269759138	0.296273918105022	-3.43951982325075	17	76.8421
Cpd	ENSG00000108582	CPD	-0.271244727694536	7.32664103830728	-2.40411038187992	0.0331945791741511	0.296273918105022	-3.52849319598924	11	91.087
Chst2	ENSG00000175040	CHST2	0.167365388912369	7.67756643567572	2.40294524396142	0.03326529238663	0.296273918105022	-3.53060202789656	9	94.9057
Alg14	ENSG00000172339	ALG14	0.223108150689947	3.67282847301987	2.40272368100856	0.0332787556414208	0.296273918105022	-3.44378047671432	3	76.3889
Eif3k	ENSG00000178982	EIF3K	0.192585461544842	6.44210488139967	2.40219848612924	0.0333106900350248	0.296273918105022	-3.52616061669458	7	97.7064
Rad21	ENSG00000164754	RAD21	-0.241910041740815	6.36478214988763	-2.40171322811012	0.0333402223080183	0.296273918105022	-3.52615710833321	15	97.3059
Ankrd35	ENSG00000198483	ANKRD35	0.259563827611405	3.02414801180406	2.40165804816291	0.033343582095769	0.296273918105022	-3.43973826299225	3	81.019
Arhgap21	ENSG00000107863	ARHGAP21	-0.35490281328059	6.11078462411565	-2.40140014273747	0.0333592897243153	0.296273918105022	-3.52232377211262	2	86.4658
March6	ENSG00000145495	MARCH6	-0.229120238298071	8.69433939031565	-2.4010027031727	0.0333835095793771	0.296273918105022	-3.53405348868228	15	97.9121
Cnpy2	ENSG00000257727	CNPY2	0.241096380249889	4.947908269604	2.40058572784567	0.0334089381429653	0.296273918105022	-3.48839964780815	10	97.2527
Mcts1	ENSG00000232119	MCTS1	0.201392091163478	6.5470926607688	2.40041641904216	0.0334192684896426	0.296273918105022	-3.5302578127169	X	96.7033
Mdh1	ENSG00000014641	MDH1	0.161498806626842	9.92395403381408	2.398055672079	0.0335636299137137	0.296273918105022	-3.53843002209282	11	91.1932
Arl3	ENSG00000138175	ARL3	0.183186341571302	5.24853596013893	2.39719748694927	0.0336162572408786	0.296273918105022	-3.50411073451317	19	98.3516
Strbp	ENSG00000165209	STRBP	-0.223547152954806	9.19186086845912	-2.3971179551103	0.0336211384705611	0.296273918105022	-3.54001205567806	2	98.9583
Cdc25a	ENSG00000164045	CDC25A	-0.309184494819	2.13468638430566	-2.39675669247456	0.0336433193884808	0.296273918105022	-3.47092966313198	9	81.8702
Gpr88	ENSG00000181656	GPR88	0.525223386263767	7.18297464605724	2.39589011913719	0.0336965829787048	0.296273918105022	-3.54078899174478	3	95.3125
Otud4	ENSG00000164164	OTUD4	-0.206408588762331	6.59034727057133	-2.3958661399713	0.0336980580024374	0.296273918105022	-3.53793262154058	8	87.0353
Itm2a	ENSG00000078596	ITM2A	0.337041819977886	5.25366769171412	2.39577272344586	0.0337038048998683	0.296273918105022	-3.50562365316177	X	95.057
Cpq	ENSG00000104324	CPQ	0.217264403624954	4.16595451181777	2.39520944470067	0.0337384772845723	0.296273918105022	-3.46824321774606	15	87.7119
Purg	ENSG00000172733	PURG	-0.299230412960219	5.30366899913684	-2.39464813074034	0.0337730628844035	0.296273918105022	-3.51118210928822	8	96.83
St6galnac6	ENSG00000160408	ST6GALNAC6	0.169153316453275	7.26926208179252	2.39451398618952	0.0337813333096924	0.296273918105022	-3.5432532326836	2	70.5882
Zfp719	ENSG00000105497	ZNF175	-0.167105977182652	5.4302869890947	-2.3943752824857	0.0337898868709042	0.296273918105022	-3.51535229997659	7	41.7722
Zfp382	ENSG00000161298	ZNF382	-0.208196909514498	4.09484331783996	-2.39423388024173	0.0337986089913568	0.296273918105022	-3.4688035489675	7	76.3636
Dnajb11	ENSG00000090520	DNAJB11	0.137701997500692	6.01871073224169	2.39373508455324	0.0338293935355713	0.296273918105022	-3.53132270877486	16	98.324
Fgfr2	ENSG00000066468	FGFR2	-0.222159767183324	5.47422864849054	-2.39353055809278	0.0338420242479461	0.296273918105022	-3.51807421260762	7	94.5256
Msrb1	ENSG00000198736	MSRB1	0.223885855132303	4.02044938551761	2.39344484382926	0.0338473189577449	0.296273918105022	-3.46611488833507	17	91.3793
Gstp1	ENSG00000084207	GSTP1	0.222232966717002	5.9540582979936	2.39337244359661	0.0338517918593287	0.296273918105022	-3.53006535095278	19	85.2381
Sec24b	ENSG00000138802	SEC24B	-0.423781000407076	4.72416281801862	-2.39268119594725	0.0338945259411886	0.296273918105022	-3.49404763112901	3	79.1217
Rabggtb	ENSG00000137955	RABGGTB	0.211052112593802	6.06143994760299	2.39263210412946	0.0338975628531177	0.296273918105022	-3.53372242238187	3	95.7704
Mtfp1	ENSG00000242114	MTFP1	0.151550089062295	6.62296223381976	2.39174047133197	0.0339527665256135	0.296273918105022	-3.54452548821169	11	86.747
Stx8	ENSG00000170310	STX8	0.178647615246244	4.54260079073852	2.39071265200751	0.0340165092714471	0.296273918105022	-3.48825876467396	11	92.3729
Stt3b	ENSG00000163527	STT3B	-0.180907824537123	7.05784724292029	-2.39029256199149	0.0340425953283727	0.296273918105022	-3.54929639334297	9	97.3366
Gabra3	ENSG00000011677	GABRA3	-0.324607285425849	5.72404197355894	-2.39023374244278	0.0340462493437205	0.296273918105022	-3.5303565272244	X	96.1382
Snrnp70	ENSG00000104852	SNRNP70	0.195776711785879	7.43244654543952	2.38902171306318	0.0341216276629933	0.296273918105022	-3.55188780030485	7	94.7368
Clic6	ENSG00000159212	CLIC6	0.631701788418939	1.81142120463658	2.3879376742358	0.0341891820336037	0.296273918105022	-3.50972376791468	16	58.1633
Clu	ENSG00000120885	CLU	0.175401732177731	8.29072296715693	2.38619941129685	0.034297774554627	0.296273918105022	-3.55678424344236	14	75.0557
Arl4d	ENSG00000175906	ARL4D	-0.302750392182035	5.05025865261922	-2.38602007752086	0.0343089967327681	0.296273918105022	-3.51562981651959	11	95.0249
Kcnj16	ENSG00000153822	KCNJ16	-0.22122028193865	4.08602544078862	-2.38582218512967	0.0343213843536665	0.296273918105022	-3.48069431848694	11	85.2097
Taf2	ENSG00000064313	TAF2	-0.152573165380421	6.12783313072132	-2.38549891424427	0.0343416296431547	0.296273918105022	-3.54692065952018	15	95.5797
9330159F19Rik	ENSG00000189367	KIAA0408	-0.22713149246926	6.51346892691975	-2.38482143113117	0.0343840952367189	0.296273918105022	-3.55406650654321	10	54.611
Taf15	ENSG00000270647	TAF15	-0.361985144705272	3.21670610925081	-2.38436627315584	0.0344126535394738	0.296273918105022	-3.463178271114	11	84.6284
Ypel3	ENSG00000090238	YPEL3	0.187003808582674	6.45671735806904	2.38435243058443	0.034413522431221	0.296273918105022	-3.55381657683205	7	75.7962
Fam162a	ENSG00000114023	FAM162A	0.19907829951851	5.32562226771619	2.38317495197833	0.0344875094998903	0.296273918105022	-3.52768786233658	16	78.5714
Ttll12	ENSG00000100304	TTLL12	-0.244737699621458	3.19698892930832	-2.38263335101108	0.0345215924337466	0.296273918105022	-3.46533018153644	15	84.7826
Klf7	ENSG00000118263	KLF7	-0.304691251172128	3.49123714132621	-2.38258683136799	0.0345245214237963	0.296273918105022	-3.46936065343394	1	96.6887
Tnr	ENSG00000116147	TNR	-0.402626191858273	6.23370950729763	-2.37972347533581	0.0347052660626463	0.296273918105022	-3.55775466624723	1	93.2253
Tppp3	ENSG00000159713	TPPP3	0.302820643311837	5.72496551316245	2.37847674370583	0.0347842479473638	0.296273918105022	-3.54643958409697	8	93.75
Ptprm	ENSG00000173482	PTPRM	-0.278360457693054	4.79449433734119	-2.37789200097073	0.0348213515777492	0.296273918105022	-3.5184180183556	17	96.6553
Zfp451	ENSG00000112200	ZNF451	-0.169321496757028	6.09924990710235	-2.37769122761964	0.0348341000042698	0.296273918105022	-3.55829909669572	1	78.6051
Urb2	ENSG00000135763	URB2	-0.222281433628066	4.32550776463594	-2.3776094823624	0.0348392918359102	0.296273918105022	-3.50103348386804	8	71.6535
B3gat3	ENSG00000149541	B3GAT3	0.172478555184868	6.79242109239442	2.3773958306447	0.0348528648670646	0.296273918105022	-3.56796530136893	19	95.8209
R3hdm2	ENSG00000179912	R3HDM2	-0.46663462157889	5.65813641787773	-2.37647617573292	0.0349113474669657	0.296273918105022	-3.54960048987344	10	95.6967
Ep400	ENSG00000183495	EP400	-0.316431434707244	5.94125983778624	-2.37537604207877	0.0349814309669057	0.296273918105022	-3.55851949907839	5	84.0858
Lgr4	ENSG00000205213	LGR4	-0.227198222838055	5.68976401330025	-2.37380139618524	0.0350819783755358	0.296273918105022	-3.55430829148023	2	92.9548
Kmt2a	ENSG00000118058	KMT2A	-0.499740750611489	5.29452804980407	-2.37379367313707	0.0350824722066921	0.296273918105022	-3.54256985286123	9	90.9869
Cox18	ENSG00000163626	COX18	0.190758732686743	3.78379186230923	2.37367228862154	0.0350902347160923	0.296273918105022	-3.48742247417487	5	77.8443
Psme1	ENSG00000092010	PSME1	0.205782076806078	5.04164759890399	2.37170221368174	0.0352164515288306	0.296273918105022	-3.53513097070334	14	84.4
Col9a2	ENSG00000049089	COL9A2	0.225033240428397	3.89312146463393	2.37128117594094	0.0352434826790138	0.296273918105022	-3.49384649532077	4	91.1466
Ncoa2	ENSG00000140396	NCOA2	-0.307656584737255	6.04840346534581	-2.3705860733402	0.0352881527646014	0.296273918105022	-3.56821710422868	1	94.194
Nipal4	ENSG00000172548	NIPAL4	-0.307232038366537	2.50823981070085	-2.37048441336205	0.035294690401053	0.296273918105022	-3.48786823146302	11	73.6051
Nsmf	ENSG00000165802	NSMF	0.17909750409166	9.22735217691022	2.37030626107665	0.03530614997644	0.296273918105022	-3.58133321235962	2	94.1509
Efcab2	ENSG00000203666	EFCAB2	0.228743103510779	2.98577094424733	2.36968280726872	0.0353462815465287	0.296273918105022	-3.48219494575254	1	85.8025
Morf4l1	ENSG00000185787	MORF4L1	0.187505408673752	8.45495045891179	2.36967508327924	0.0353467790125781	0.296273918105022	-3.58229999745635	9	99.7238
Rgs14	ENSG00000169220	RGS14	0.202668332692385	6.0497995227646	2.36875742759625	0.0354059288163763	0.296273918105022	-3.56997649385925	13	85.159
Kdm5b	ENSG00000117139	KDM5B	-0.30584573275633	6.11205829827423	-2.36850194580522	0.0354224134512838	0.296273918105022	-3.57272926439926	1	94.2357
Scn4b	ENSG00000177098	SCN4B	0.603775232446783	6.98762279106491	2.36776287205766	0.0354701427603209	0.296273918105022	-3.58324330558462	9	79.386
Hipk2	ENSG00000064393	HIPK2	-0.539079487878164	2.18942946281218	-2.36754241092322	0.0354843920761733	0.296273918105022	-3.50257154933766	6	96.7446
Slc7a1	ENSG00000139514	SLC7A1	-0.47581468386963	3.71996550838013	-2.3672725039282	0.0355018447691687	0.296273918105022	-3.49630230044925	5	86.6455
Idh3g	ENSG00000067829	IDH3G	0.157729171717467	7.09560575312041	2.3657873259368	0.0355980267617901	0.296273918105022	-3.58714853157964	X	95.1654
Pcdh19	ENSG00000165194	PCDH19	-0.319553919759724	5.81496564322062	-2.36511647415122	0.0356415539708518	0.296273918105022	-3.57101695316438	X	96.4286
Snrnp25	ENSG00000161981	SNRNP25	0.232221098685267	4.405173396827	2.36506622078265	0.0356448166420641	0.296273918105022	-3.5203029766784	11	91.6667
Sdk2	ENSG00000069188	SDK2	-0.536106627606415	3.58119922085831	-2.36425661852651	0.0356974191527871	0.296273918105022	-3.49701771421909	11	94.7514
Lama3	ENSG00000053747	LAMA3	-0.347708634140504	2.51411443971067	-2.3632887301929	0.0357604038589229	0.296273918105022	-3.49667735138888	18	77.7678
Plcb1	ENSG00000182621	PLCB1	-0.209813911876653	8.44064587733507	-2.36127212344118	0.0358919761693697	0.296273918105022	-3.59521761728865	2	97.3684
Sf3b5	ENSG00000169976	SF3B5	0.226200682278721	5.35048653986544	2.36112596987038	0.0359015299131793	0.296273918105022	-3.56161707624423	10	98.8372
Prdx3	ENSG00000165672	PRDX3	0.17489650046603	6.64638417900032	2.36112042467561	0.0359018924386719	0.296273918105022	-3.59176597472036	19	86.3281
Stk19	ENSG00000204344	STK19	0.157669165235834	4.7847512976126	2.36073528116335	0.0359270803784694	0.296273918105022	-3.54197825387461	17	59.2391
Tmc3	ENSG00000188869	TMC3	0.366062513913688	1.61403622181332	2.36064471260445	0.0359330059205393	0.296273918105022	-3.55191476362562	7	81.5455
Slc38a9	ENSG00000177058	SLC38A9	-0.167475816221611	5.23573661976137	-2.36012158136633	0.0359672506894768	0.296273918105022	-3.56068086839286	13	91.2656
Baz2b	ENSG00000123636	BAZ2B	-0.264150563617719	5.08164145203982	-2.35996985842446	0.0359771885059568	0.296273918105022	-3.55569254361009	2	83.441
Frs3	ENSG00000137218	FRS3	0.17954320105621	3.67637515269525	2.35990144234116	0.0359816706052808	0.296273918105022	-3.50395412193704	17	85.7724
Commd3	ENSG00000148444	COMMD3	0.206616965202255	6.3493449905269	2.3597370342662	0.0359924435586157	0.296273918105022	-3.58982954557746	2	89.2308
Foxj1	ENSG00000129654	FOXJ1	0.389834694187008	2.10973852490602	2.3594807855488	0.0360092406075098	0.296273918105022	-3.52113313344886	11	92.6366
Tbcel	ENSG00000154114	TBCEL	-0.188492418598309	5.37007644437921	-2.35938453937522	0.0360155514673127	0.296273918105022	-3.56633357370759	9	97.4057
Arih1	ENSG00000166233	ARIH1	-0.162261367528926	6.75845788703138	-2.35728939625363	0.036153193334435	0.296273918105022	-3.59865052012247	9	99.1023
Kpna4	ENSG00000186432	KPNA4	-0.25221506116306	5.62587724308509	-2.3563751091015	0.0362134161522694	0.296273918105022	-3.57895059411207	3	98.8484
Gltscr2	ENSG00000105373	GLTSCR2	0.171006650729778	6.35148020268801	2.35612990880007	0.0362295835176201	0.296273918105022	-3.59548636458056	7	81.7992
Gca	ENSG00000115271	GCA	-0.356547189720147	4.88019808144615	-2.35610547746222	0.0362311947855937	0.296273918105022	-3.55411918797003	2	82.4885
Cdkn1a	ENSG00000124762	CDKN1A	-0.620714662037035	2.15975262661168	-2.35595203532698	0.0362413160000931	0.296273918105022	-3.5176287593257	17	72.561
Rps5	ENSG00000083845	RPS5	0.181486387882167	7.9008297782629	2.3548738703547	0.0363125095100912	0.296273918105022	-3.60476814875991	7	99.0196
Rgs11	ENSG00000076344	RGS11	0.174583839511837	5.09698321093404	2.35410979916611	0.0363630439708448	0.296273918105022	-3.56359116208839	17	77.7302
Ten1	ENSG00000257949	TEN1	0.213961661480887	3.90074862825865	2.35367189379796	0.0363920367500093	0.296273918105022	-3.51903798498398	11	61.7886
Gtf2h3	ENSG00000111358	GTF2H3	0.200572619938749	4.82081064204722	2.35280864507796	0.0364492555696724	0.296273918105022	-3.55490398227163	5	93.5065
Amotl2	ENSG00000114019	AMOTL2	-0.32460722555232	4.06404001274589	-2.35267958979981	0.0364578171688952	0.296273918105022	-3.5277710823757	9	81.362
Nup93	ENSG00000102900	NUP93	-0.206884293675201	5.34607440603337	-2.35192594022807	0.0365078532443514	0.296273918105022	-3.57683381749181	8	97.558
Timp3	ENSG00000100234	TIMP3	-0.173286640852967	5.92526079995247	-2.35145700700827	0.0365390197565934	0.296273918105022	-3.59437832529702	10	96.2085
Mycn	ENSG00000134323	MYCN	-0.25094709903	3.84387924071457	-2.35055667797075	0.0365989295027658	0.296273918105022	-3.52323246502499	12	84.9138
Praf2	ENSG00000243279	PRAF2	0.329027497461158	4.56774782676542	2.35046492512732	0.0366050402132126	0.296273918105022	-3.54743450620714	X	91.0112
Cox6b1	ENSG00000126267	COX6B1	0.191865409079369	8.48744987365942	2.3503985891375	0.0366094587787272	0.296273918105022	-3.61193035232127	7	82.5581
Ergic3	ENSG00000125991	ERGIC3	0.181130146514973	5.44058842401949	2.34986732567941	0.0366448640977681	0.296273918105022	-3.5817323847909	2	96.9072
Fbxl17	ENSG00000145743	FBXL17	-0.271002440971279	6.02887712496483	-2.3495838669111	0.0366637682491272	0.296273918105022	-3.59979350269014	17	93.2953
Wnk1	ENSG00000060237	WNK1	-0.374618814682697	6.65172139731866	-2.34930250888308	0.0366825415492471	0.296273918105022	-3.6097937588861	6	83.0676
Sephs2	ENSG00000179918	SEPHS2	0.206775771605328	6.5818879712034	2.34893119421414	0.0367073312178613	0.296273918105022	-3.60970006945463	7	89.0625
Cort	ENSG00000241563	CORT	0.447478377177239	2.16536599808403	2.34834422832601	0.0367465509443469	0.296273918105022	-3.53176062333925	4	53.3333
Kcnk10	ENSG00000100433	KCNK10	-0.22713852278491	3.32993169920545	-2.3478682341717	0.0367783852962527	0.296273918105022	-3.51412264765772	12	93.3702
Nfs1	ENSG00000244005	NFS1	0.171824013354	6.20699497665597	2.3474898896836	0.0368037077298951	0.296273918105022	-3.60596603820147	2	90.8096
Rad51ap2	ENSG00000214842	RAD51AP2	-0.26076707255087	3.1227567278	-2.34684622712612	0.0368468262075153	0.296273918105022	-3.51293768516352	12	44.8663
Cdh4	ENSG00000179242	CDH4	-0.386701081744285	3.58229403842487	-2.34608019210082	0.0368982054550156	0.296273918105022	-3.52220299008904	2	91.9214
Ccdc53	ENSG00000120860	CCDC53	0.196462077969763	4.41062998452821	2.34589228205075	0.0369108193836923	0.296273918105022	-3.54863536589559	10	90.2062
Dnal4	ENSG00000100246	DNAL4	0.175564042278985	5.43406216559493	2.34559363933148	0.0369308750249949	0.296273918105022	-3.58796414102298	15	99.0476
Snx32	ENSG00000172803	SNX32	0.151498342797955	5.75668705455633	2.34550270579623	0.0369369838294106	0.296273918105022	-3.59807276008246	19	91.067
Sec24a	ENSG00000113615	SEC24A	-0.352417545077206	4.20571660092055	-2.34494631155361	0.0369743828226119	0.296273918105022	-3.54421524777418	11	86.9167
Kcns1	ENSG00000124134	KCNS1	0.24707672125187	4.13142213633202	2.34459694885751	0.036997884386676	0.296273918105022	-3.53977248981707	2	84.7909
Myo5a	ENSG00000197535	MYO5A	-0.279589308758906	9.18064917874491	-2.34446494413774	0.0370067680470703	0.296273918105022	-3.62101991404226	9	95.6334
Snx8	ENSG00000106266	SNX8	0.189788739059226	3.94508813417808	2.34388706185105	0.0370456824754507	0.296273918105022	-3.53453428010641	5	87.957
Sec14l5	ENSG00000103184	SEC14L5	-0.272143030975177	2.05756270327377	-2.34368993117901	0.0370589661696385	0.296273918105022	-3.53834799916387	16	88.0747
Pcdha3	ENSG00000255408	PCDHA3	-0.299920010788587	2.05030792315188	-2.34351802692164	0.0370705537031518	0.296273918105022	-3.53878902000846	18	85.4737
Arhgef6	ENSG00000129675	ARHGEF6	-0.282440000467935	3.70693942955401	-2.34339023698079	0.0370791698777453	0.296273918105022	-3.52916704914051	X	91.1082
Elk3	ENSG00000111145	ELK3	-0.313567339380519	2.93671340040131	-2.34289631374177	0.0371124904643715	0.296273918105022	-3.51745244456428	10	92.3833
Ccdc71	ENSG00000177352	CCDC71	0.191927222552803	4.5735095347239	2.34272989289176	0.0371237238549706	0.296273918105022	-3.55984036700349	9	69.8073
Lrba	ENSG00000198589	LRBA	-0.2679314739384	6.43455617039313	-2.34223175353494	0.0371573676927237	0.296273918105022	-3.61831945430974	3	90.3947
Polq	ENSG00000051341	POLQ	-0.323376235850326	3.30790462868742	-2.34103861174951	0.0372380701736205	0.296273918105022	-3.52314645605843	16	72.6255
Prkg1	ENSG00000185532	PRKG1	-0.265259926610333	4.56276118974559	-2.3410266250418	0.0372388817898548	0.296273918105022	-3.5638087594219	19	99.5627
Trim67	ENSG00000119283	TRIM67	-0.403799624091232	2.23454757172434	-2.34092351504694	0.0372458640355796	0.296273918105022	-3.53336146119947	8	91.8263
D8Ertd738e	ENSG00000104979	C19orf53	0.182738050858532	6.1906733435852	2.3408023215652	0.0372540724354076	0.296273918105022	-3.6157847991289	8	78.7879
1110032A03Rik	ENSG00000137720	C11orf1	0.218201796059886	4.77421397061104	2.33993881043489	0.0373126079998612	0.296273918105022	-3.57193403081363	9	74.6667
Rnaset2b	ENSG00000026297	RNASET2	0.275814725693142	1.93251971134463	2.3398678451948	0.0373174224985386	0.296273918105022	-3.5527847865153	17	68.3594
Rangrf	ENSG00000108961	RANGRF	0.231290488500641	3.36996806837675	2.33936520407742	0.0373515402524303	0.296273918105022	-3.52552779002627	11	88.172
Adrb3	ENSG00000188778	ADRB3	0.382542943337569	1.5147772328095	2.33908057100317	0.0373708735354146	0.296273918105022	-3.58300450055358	8	79.6569
Ppfibp1	ENSG00000110841	PPFIBP1	-0.23390999343222	5.85795627321653	-2.33864292040677	0.0374006190169782	0.296273918105022	-3.61225556458464	6	86.3502
Zfp292	ENSG00000188994	ZNF292	-0.162048181630297	6.77707957736433	-2.33804094514498	0.0374415700989405	0.296273918105022	-3.62825544290749	4	80.9769
Commd7	ENSG00000149600	COMMD7	0.223323920952098	4.4835857836607	2.3365169153717	0.0375454387196292	0.296273918105022	-3.56502943470269	2	88
Morn4	ENSG00000171160	MORN4	0.211561441561786	4.71862315534804	2.33644253148066	0.0375505153335673	0.296273918105022	-3.57490365949973	19	97.9452
Tbc1d14	ENSG00000132405	TBC1D14	-0.277503502003753	4.69949044060653	-2.33635696726126	0.0375563558051975	0.296273918105022	-3.57618810378069	5	90.6205
Usp24	ENSG00000162402	USP24	-0.237344937011809	6.44467302439088	-2.33527909910585	0.0376300038679433	0.296273918105022	-3.62910904525499	4	97.7481
Fdxr	ENSG00000161513	FDXR	0.215649358851125	3.30419214476697	2.33487117487979	0.0376579123916822	0.296273918105022	-3.53062453866493	11	80.1498
Vps25	ENSG00000131475	VPS25	0.217509815773659	3.79243349187832	2.33427095952105	0.0376990127479464	0.296273918105022	-3.54299737344578	11	98.2955
Lrp6	ENSG00000070018	LRP6	-0.246485205632575	5.85796212824035	-2.33325809345244	0.0377684672280948	0.296273918105022	-3.62043722394068	6	98.0161
Rasa1	ENSG00000145715	RASA1	-0.308895857434386	6.56196301893143	-2.3332151142108	0.0377714171192728	0.296273918105022	-3.63360181035939	13	95.0334
Mtrf1	ENSG00000120662	MTRF1	0.261692222925174	3.68976835076215	2.33218721356359	0.0378420331238111	0.296273918105022	-3.54262327506235	14	81.7978
Rb1	ENSG00000139687	RB1	-0.20391073430322	5.36712598401631	-2.33071710848863	0.0379432479965744	0.296273918105022	-3.60939335042242	14	89.8707
Nubp2	ENSG00000095906	NUBP2	0.170469461542083	4.29051536161458	2.33031821128521	0.0379707562456162	0.296273918105022	-3.56666343861616	17	83.3948
Tbl1xr1	ENSG00000177565	TBL1XR1	-0.188183382541674	7.02401168094392	-2.3302054699356	0.0379785344339331	0.296273918105022	-3.64145949863604	3	99.0272
Simc1	ENSG00000170085	SIMC1	-0.297574019401628	2.53550568848628	-2.32983593024364	0.0380040402075667	0.296273918105022	-3.53835261066475	13	80.0224
Fus	ENSG00000089280	FUS	-0.372927063429622	3.91475985485354	-2.32944596852911	0.0380309733025119	0.296273918105022	-3.55571342071943	7	91.4449
Usp36	ENSG00000055483	USP36	-0.334757336699648	3.6623409506642	-2.32904730817395	0.0380585260684593	0.296273918105022	-3.54806041450279	11	73.1968
Stx1b	ENSG00000099365	STX1B	-0.389646245065681	5.63827931785389	-2.32831286304107	0.0381093361006495	0.296273918105022	-3.62194380013975	7	100
Snx2	ENSG00000205302	SNX2	0.149031093406546	6.1053066688965	2.32806620254035	0.0381264150126404	0.296273918105022	-3.6333970000526	18	98.0732
Rpl6	ENSG00000089009	RPL6	0.179794384395656	8.40388321594045	2.32790456369396	0.0381376109513641	0.296273918105022	-3.64637172847259	5	89.2361
Dph7	ENSG00000148399	DPH7	0.189930718440166	4.1991982113142	2.32772756799617	0.0381498741948471	0.296273918105022	-3.56677427401522	2	66.3717
Pfkfb3	ENSG00000170525	PFKFB3	-0.409931585162765	3.9425968618098	-2.32761500638374	0.0381576750512076	0.296273918105022	-3.55937332102454	2	88.3895
Ubn2	ENSG00000157741	UBN2	-0.398993438397506	5.92703032585213	-2.32760930975638	0.0381580698851129	0.296273918105022	-3.63088382407006	6	89.4581
Ehmt1	ENSG00000181090	EHMT1	-0.253269928870982	4.86687214785101	-2.32752214583707	0.0381641117142758	0.296273918105022	-3.59586126991601	2	88.7519
Mrps18b	ENSG00000204568	MRPS18B	0.211407424651497	3.70204554209983	2.32696386501156	0.0382028310699479	0.296273918105022	-3.55053250254736	17	77.1318
Atxn7	ENSG00000163635	ATXN7	-0.233406932967446	4.39320806946384	-2.32688813308645	0.0382080863246046	0.296273918105022	-3.57748444318479	14	75.9788
Ncoa3	ENSG00000124151	NCOA3	-0.297743787778766	4.87333756461156	-2.32621521482966	0.0382548124470558	0.296273918105022	-3.59812874826736	2	81.0393
Kcnn2	ENSG00000080709	KCNN2	-0.288488655723059	3.83979528098111	-2.32578889890233	0.0382844432856495	0.296273918105022	-3.55815763972957	18	95.1641
Galc	ENSG00000054983	GALC	-0.247649775066424	3.48536072237496	-2.32557567640223	0.0382992714305301	0.296273918105022	-3.54790243471106	12	82.6277
Arid5a	ENSG00000196843	ARID5A	-0.310221341961291	2.96764569771209	-2.32517042789737	0.0383274688044713	0.296273918105022	-3.54084622612126	1	74.5791
Scamp3	ENSG00000116521	SCAMP3	-0.288906723434704	2.37234839442024	-2.3248515841379	0.0383496680625736	0.296273918105022	-3.54861291522308	3	90.7781
Gapvd1	ENSG00000165219	GAPVD1	-0.141541728814081	7.07116800761975	-2.32436547838793	0.0383835364955938	0.296273918105022	-3.65054485173026	2	94.5528
Col4a2	ENSG00000134871	COL4A2	-0.269844227269884	5.56113409681901	-2.32420355739793	0.0383948243668041	0.296273918105022	-3.62565090731929	8	83.6449
Vat1l	ENSG00000171724	VAT1L	0.253368882063811	6.59582386627338	2.32418549413281	0.0383960837940146	0.296273918105022	-3.64758094291436	8	98.0907
Asap1	ENSG00000153317	ASAP1	-0.413345685423923	5.62847470993767	-2.32403925326417	0.0384062816195861	0.296273918105022	-3.62812082830402	15	96.3685
Psmb7	ENSG00000136930	PSMB7	0.246863924998173	7.68711847362896	2.32383990671185	0.0384201868427785	0.296273918105022	-3.65216577527028	2	96.0289
Eml5	ENSG00000165521	EML5	-0.328462146882984	6.55487648330848	-2.32248335932685	0.0385149394978585	0.296273918105022	-3.64988031843802	12	95.8017
Spen	ENSG00000065526	SPEN	-0.346059817244077	4.57466356512383	-2.32189766612014	0.0385559183043572	0.296273918105022	-3.59249579173779	4	80.5677
Cbfb	ENSG00000067955	CBFB	-0.205850712955871	5.92888155181337	-2.32071117924056	0.0386390603338833	0.296273918105022	-3.64120524745025	8	98.9305
Sec14l3	ENSG00000100012	SEC14L3	0.484194997755891	1.20111513189939	2.31998844264108	0.0386897895069623	0.296273918105022	-3.63029339134377	11	97
Arid1a	ENSG00000117713	ARID1A	-0.41552873278322	4.74750611316418	-2.31969996819719	0.0387100554309036	0.296273918105022	-3.60289399314236	4	96.3676
Dnajb2	ENSG00000135924	DNAJB2	0.146906680533237	5.77001036224213	2.31961845659792	0.0387157836285697	0.296273918105022	-3.63762563203189	1	85.1852
Dtx3	ENSG00000178498	DTX3	0.160086718415366	6.91280519707821	2.31885716273657	0.038769322442371	0.296273918105022	-3.65837381760925	10	96.2857
Cd47	ENSG00000196776	CD47	-0.252869094583069	6.50938906432908	-2.31868208282852	0.0387816451391875	0.296273918105022	-3.65524976488229	16	65.9443
Shisa6	ENSG00000188803	SHISA6	-0.512826199729852	1.6915592521275	-2.31845030619731	0.0387979640999958	0.296273918105022	-3.58704690158443	11	86.2069
Cyp27a1	ENSG00000135929	CYP27A1	-0.300809778534425	2.41696168416707	-2.31820634802856	0.0388151478355087	0.296273918105022	-3.55559813118707	1	71.9397
Samd4b	ENSG00000179134	SAMD4B	-0.381767396162873	3.31927721548961	-2.31672155713065	0.0389198894660087	0.296273918105022	-3.55651248580992	7	96.6859
Lypd6b	ENSG00000150556	LYPD6B	0.198031771801371	4.46083859088451	2.31582267960956	0.0389834303042393	0.296273918105022	-3.59436353961215	2	74.3961
Meig1	ENSG00000197889	MEIG1	0.436441962185644	1.31616881218236	2.3151038962102	0.0390343118238713	0.296273918105022	-3.62528791652167	2	87.5
Enah	ENSG00000154380	ENAH	-0.371009178704451	6.46538995045971	-2.31502356132938	0.0390400025447981	0.296273918105022	-3.66012427578981	1	84.264
Dopey1	ENSG00000083097	DOPEY1	-0.138665385819143	7.02385035437412	-2.31500240714469	0.039041501185998	0.296273918105022	-3.66471279323162	9	92.4879
Echdc2	ENSG00000121310	ECHDC2	0.165970849112886	4.23409255540594	2.31348418538735	0.0391492014352775	0.296273918105022	-3.58871343468158	4	85.9589
Dlc1	ENSG00000164741	DLC1	-0.316060603947131	5.48522911702296	-2.31345364352103	0.039151370939133	0.296273918105022	-3.63948184446548	8	84.6204
Mpc2	ENSG00000143158	MPC2	0.198698345103645	7.52826454380052	2.31317795223063	0.0391709595330609	0.296273918105022	-3.66833253445138	1	92.126
Cox14	ENSG00000178449	COX14	0.169566773068172	6.74036153508256	2.3126324665042	0.0392097453501664	0.296273918105022	-3.66676717154754	15	80.7018
Naf1	ENSG00000145414	NAF1	-0.329657452684785	3.27714430151087	-2.31245751668193	0.0392221926286864	0.296273918105022	-3.56140057355035	8	71.8624
Chmp5	ENSG00000086065	CHMP5	0.195135601092175	7.1190367002378	2.31174181965399	0.0392731521793052	0.296273918105022	-3.66997227443889	4	98.6301
Ruvbl1	ENSG00000175792	RUVBL1	0.149104834883451	5.75129988966162	2.31149035152021	0.0392910724082694	0.296273918105022	-3.64934937944066	6	99.7807
Amer1	ENSG00000184675	AMER1	-0.287859452030873	3.79893777076477	-2.31112123211616	0.0393173909109491	0.296273918105022	-3.57739537155652	X	77.8855
Slitrk4	ENSG00000179542	SLITRK4	-0.203427790464953	6.68913573754401	-2.31064651553542	0.0393512633493381	0.296273918105022	-3.66938758616201	X	97.2521
Adprh	ENSG00000144843	ADPRH	0.146986330684732	5.84488026097608	2.31062242980312	0.0393529826812457	0.296273918105022	-3.65330065322947	16	82.0728
Cacnb4	ENSG00000182389	CACNB4	-0.18892518024888	8.35183438407559	-2.30975015809879	0.0394152971911048	0.296273918105022	-3.67410755709563	2	98.2692
Slc25a19	ENSG00000125454	SLC25A19	0.15161964793609	5.36759771233977	2.30949499266081	0.0394335438635816	0.296273918105022	-3.64002461254038	11	75
Tprkb	ENSG00000144034	TPRKB	0.189411815189134	6.09277844926707	2.30937837815728	0.0394418855594828	0.296273918105022	-3.66134873778622	6	85.1429
Ubr5	ENSG00000104517	UBR5	-0.218435134751869	7.28394046621693	-2.3092057128645	0.0394542397909957	0.296273918105022	-3.67412972709953	15	98.2136
Rbpj	ENSG00000168214	RBPJ	-0.230577572391476	4.79810069478464	-2.30754858228992	0.0395729959977006	0.296273918105022	-3.62252393091224	5	97.8
Ddrgk1	ENSG00000198171	DDRGK1	0.163218673796804	5.99774824333062	2.30742949887365	0.0395815431065486	0.296273918105022	-3.66208790974245	2	83.758
Tmem150a	ENSG00000168890	TMEM150A	-0.287399361046782	1.92819052915443	-2.30677789558239	0.0396283426120414	0.296273918105022	-3.58794907067997	6	91.5129
Lacc1	ENSG00000179630	LACC1	0.249416808456634	2.90958229662495	2.30623111924717	0.0396676540233847	0.296273918105022	-3.56540167777029	14	77.2093
Ifit1	ENSG00000204010	IFIT1B	0.458715258028725	2.24063039072466	2.3048816248031	0.0397648377515579	0.296273918105022	-3.58060433525383	19	57.173
Mtf2	ENSG00000143033	MTF2	-0.155679411414486	6.54486214254976	-2.30445917985808	0.0397953068121342	0.296273918105022	-3.67739014846999	5	97.4705
Cspg5	ENSG00000114646	CSPG5	0.227537477585681	8.55207801679992	2.30369153865302	0.0398507304309259	0.296273918105022	-3.68341458736129	9	86.2191
Mad2l1bp	ENSG00000124688	MAD2L1BP	0.236278028111911	2.47644170605122	2.30366150532298	0.0398529003326697	0.296273918105022	-3.57368258659971	17	66.3399
Kiss1r	ENSG00000116014	KISS1R	0.243183541059975	2.74179751378441	2.30344276393374	0.0398687077569272	0.296273918105022	-3.56970257956535	10	82.1608
Kcnh7	ENSG00000184611	KCNH7	-0.25555934084792	5.94090515116538	-2.30299769909926	0.0399008890189617	0.296273918105022	-3.66840746130037	2	94.398
Cpeb2	ENSG00000137449	CPEB2	-0.360475386544783	6.15182184256114	-2.30195538476628	0.0399763526774777	0.296273918105022	-3.67482112325025	5	73.1141
Ino80	ENSG00000128908	INO80	-0.188732053360569	5.00755290565483	-2.30099535968605	0.0400459791773481	0.296273918105022	-3.6405877731073	2	96.9794
1110065P20Rik	ENSG00000197982	C1orf122	0.239714925127079	4.61307455796511	2.30018714606331	0.0401046852274012	0.296273918105022	-3.62337081024189	4	37.2727
Eif4g2	ENSG00000110321	EIF4G2	-0.200712857718278	8.83574388254464	-2.29951896079535	0.0401532821218722	0.296273918105022	-3.68979115296057	7	99.0077
Irf8	ENSG00000140968	IRF8	0.283038293842439	2.60621163190006	2.29843136264732	0.0402325030590109	0.296273918105022	-3.57774128082773	8	89.6714
Rpl24	ENSG00000114391	RPL24	0.195262471980365	7.98534011883128	2.2981907096447	0.0402500524425095	0.296273918105022	-3.6915263714768	16	100
Msl2	ENSG00000174579	MSL2	-0.224816741602824	5.43372192155909	-2.29755733741103	0.0402962754308987	0.296273918105022	-3.66145412180411	9	98.9601
Pik3r4	ENSG00000196455	PIK3R4	-0.317530290935123	4.25676174773739	-2.29709650363774	0.0403299385526939	0.296273918105022	-3.61516944395026	9	95.8763
Aldh7a1	ENSG00000164904	ALDH7A1	0.209153561659722	5.6253162202283	2.29524146150531	0.040465717983363	0.296273918105022	-3.66966520753102	18	88.3117
Zcchc11	ENSG00000134744	ZCCHC11	-0.316474574213358	5.46788316545384	-2.29429434248177	0.0405352103406671	0.296273918105022	-3.66764136243419	4	87.538
Sertad1	ENSG00000197019	SERTAD1	-0.420805148805292	3.62993849286261	-2.29350248931073	0.0405933978954989	0.296273918105022	-3.5966793824153	7	86.4407
Mrpl16	ENSG00000166902	MRPL16	0.235743709949619	4.63395152131435	2.29291985971011	0.0406362620263617	0.296273918105022	-3.63490591906947	19	84.4622
Acot7	ENSG00000097021	ACOT7	0.16508620105238	7.06175838194576	2.29291256317605	0.0406367991070554	0.296273918105022	-3.6985199536041	4	83.9474
Cd53	ENSG00000143119	CD53	0.212417286017306	4.34695824074519	2.29253537906834	0.0406645719701399	0.296273918105022	-3.62315672255971	3	83.105
Cd209c	ENSG00000090659	CD209	-0.360077319040067	1.96877024198869	-2.29176940731316	0.0407210278467669	0.296273918105022	-3.60333594755141	8	25.7426
Thbs4	ENSG00000113296	THBS4	-0.401303088557543	1.56955476092317	-2.29171197282666	0.0407252640635172	0.296273918105022	-3.62497379027541	13	92.5078
Lonrf3	ENSG00000175556	LONRF3	-0.264832414511087	5.08027388366459	-2.29141358988284	0.0407472787738641	0.296273918105022	-3.65780806387358	X	75.7576
Gss	ENSG00000100983	GSS	0.203294974624097	4.64181235724692	2.2898943536877	0.0408595443267204	0.296273918105022	-3.63983946326944	2	88.6076
Dctpp1	ENSG00000179958	DCTPP1	0.195990180392253	4.4096812576981	2.28927706339498	0.0409052439112528	0.296273918105022	-3.63068458653413	7	75.8824
Anxa5	ENSG00000164111	ANXA5	0.175239172577869	5.03326788095959	2.28913809119873	0.0409155391030252	0.296273918105022	-3.65774761196058	3	92.1875
Brd3	ENSG00000169925	BRD3	-0.32757706542151	4.66187602629477	-2.28884156070204	0.0409375146286118	0.296273918105022	-3.64449536117259	2	95.5923
Chst3	ENSG00000122863	CHST3	-0.3408990354512	2.28533504704604	-2.28869930748318	0.0409480608434024	0.296273918105022	-3.59539246434025	10	85.595
Dars	ENSG00000115866	DARS	0.257497559881926	6.81733201945835	2.28850902252614	0.0409621720357937	0.296273918105022	-3.703978497463	1	96.008
Brwd3	ENSG00000165288	BRWD3	-0.3476098044976	4.43418452540114	-2.28846589362433	0.0409653710429646	0.296273918105022	-3.63527801274164	X	94.6171
Mt3	ENSG00000087250	MT3	0.164402159854799	7.57049948933303	2.2883099818098	0.040976937504135	0.296273918105022	-3.70627727376674	8	86.7647
Trim33	ENSG00000197323	TRIM33	-0.216666935785636	6.78906102621555	-2.2881739522993	0.0409870315232498	0.296273918105022	-3.70435123093585	3	96.0071
Denr	ENSG00000139726	DENR	0.151620579985959	5.71006412425504	2.28816605277106	0.0409876177776711	0.296273918105022	-3.68320260775387	5	96.4646
Abi3bp	ENSG00000154175	ABI3BP	-0.552350258575633	4.46902614829517	-2.2879451926433	0.0410040118974073	0.296273918105022	-3.63790033075319	16	77.8605
Plekhh1	ENSG00000054690	PLEKHH1	-0.372585784818209	3.91516248751227	-2.28755276825012	0.0410331564112859	0.296273918105022	-3.61498171219176	12	82.1114
Fam13c	ENSG00000148541	FAM13C	-0.37006739504611	3.73765252490499	-2.28621893186843	0.0411323653678023	0.296273918105022	-3.6103321960475	10	81.1966
Mphosph6	ENSG00000135698	MPHOSPH6	0.375489864319979	3.18513574958862	2.28618720815422	0.0411347277183435	0.296273918105022	-3.59379524594405	8	86.875
Znhit1	ENSG00000106400	ZNHIT1	0.275808695989904	4.5086908233118	2.28607416180965	0.0411431469240617	0.296273918105022	-3.63908241750064	5	94.1558
Zfp688	ENSG00000229809	ZNF688	0.238402547403513	3.73639900990081	2.28559531593872	0.0411788275356112	0.296273918105022	-3.60903523831066	7	69.9275
Wasf1	ENSG00000112290	WASF1	-0.432214790906956	6.44176120905436	-2.28476744434458	0.0412405850017801	0.296273918105022	-3.70569644210592	10	98.39
Qk	ENSG00000112531	QKI	-0.221585345181158	9.29569583356035	-2.28474120968189	0.0412425434952889	0.296273918105022	-3.71223034453744	17	100
Hmbox1	ENSG00000147421	HMBOX1	-0.308815518385127	3.77078285416181	-2.28474104997399	0.0412425554182173	0.296273918105022	-3.61344654152025	14	98.8095
Prkca	ENSG00000154229	PRKCA	-0.295226755112717	7.22738709868714	-2.28473450983865	0.0412430436721987	0.296273918105022	-3.71128106756189	11	99.4048
2510002D24Rik	ENSG00000242259	C22orf39	0.171746234101853	4.1509855137198	2.28329964257717	0.0413502971048718	0.296273918105022	-3.62852854661205	16	53.5211
Pdgfrb	ENSG00000113721	PDGFRB	-0.308775154088603	3.47530472468402	-2.28325746804669	0.0413534535862732	0.296273918105022	-3.60590576982646	18	85.443
Ino80d	ENSG00000114933	INO80D	-0.33986384626616	5.09382743712364	-2.28285742817517	0.0413834053220473	0.296273918105022	-3.67113226978952	1	93.963
Commd4	ENSG00000140365	COMMD4	0.143827774086267	5.11745732604837	2.28270507290584	0.041394817885473	0.296273918105022	-3.67075754403932	9	90.9548
Smim8	ENSG00000111850	SMIM8	0.273649915773845	4.99501695660601	2.28209750858125	0.0414403589078919	0.296273918105022	-3.66597435522712	4	88.6598
Cct8	ENSG00000156261	CCT8	0.176766807706001	7.56975925236182	2.28183481525528	0.0414600643249624	0.296273918105022	-3.71612383711191	16	96.8978
Slc25a33	ENSG00000171612	SLC25A33	-0.152640796594413	5.44415692299383	-2.28161681919755	0.0414764236484353	0.296273918105022	-3.68547717047696	4	91.2773
Spred2	ENSG00000198369	SPRED2	-0.366851874600929	3.48686596932877	-2.28154396689971	0.0414818921573733	0.296273918105022	-3.60869197187106	11	92.1053
Fbxo28	ENSG00000143756	FBXO28	-0.155931329341097	6.08927132275366	-2.28011430711627	0.0415893458594426	0.296273918105022	-3.70641277567171	1	94.837
Timm13	ENSG00000099800	TIMM13	0.175646738964223	6.79167598709952	2.27848923627758	0.0417118089531748	0.296273918105022	-3.7191003738031	10	94.7368
Neo1	ENSG00000067141	NEO1	-0.192520047026924	6.78450511725843	-2.27833236429371	0.0417236487845782	0.296273918105022	-3.71928729194152	9	94.5243
Dhtkd1	ENSG00000181192	DHTKD1	-0.266118152583534	1.98135621992481	-2.27800498081926	0.0417483682013309	0.296273918105022	-3.61905207502592	2	86.8335
Bend7	ENSG00000165626	BEND7	-0.26391007876971	2.03660626152299	-2.2770483682363	0.0418206782007442	0.296273918105022	-3.61796489013103	2	67.735
Cartpt	ENSG00000164326	CARTPT	0.329493813425437	4.24984687696226	2.27567308037155	0.0419248449034614	0.296273918105022	-3.64250518412049	13	96.5517
Lrch3	ENSG00000186001	LRCH3	-0.202287238625575	4.69188092596833	-2.27564864111717	0.041926698209305	0.296273918105022	-3.66475151988021	16	86.9382
Itga1	ENSG00000213949	ITGA1	-0.224245126061164	3.74226281936518	-2.27562460688236	0.0419285208773772	0.296273918105022	-3.62492640058983	13	87.9559
Ptpdc1	ENSG00000158079	PTPDC1	-0.209997225457185	4.79335222783348	-2.27399805978908	0.0420520478493349	0.296273918105022	-3.67157753313323	13	73.0198
Dph5	ENSG00000117543	DPH5	-0.161819627579237	4.48573836348053	-2.27398622796832	0.0420529476777276	0.296273918105022	-3.65793030455518	3	89.8246
Zmym1	ENSG00000197056	ZMYM1	-0.271142553701936	4.93886863332261	-2.2735425562499	0.0420867028477949	0.296273918105022	-3.67855488832672	4	55.5166
Arl6ip5	ENSG00000144746	ARL6IP5	0.19421492310271	5.43233810671438	2.27346985856769	0.0420922362509128	0.296273918105022	-3.69586302231037	6	90.4255
Gpc6	ENSG00000183098	GPC6	-0.247021088453095	3.84438413810688	-2.27336379497324	0.0421003105525377	0.296273918105022	-3.63195951567136	14	96.7568
Zmat5	ENSG00000100319	ZMAT5	0.244456980829223	3.92499011571277	2.27291758055956	0.0421342956761963	0.296273918105022	-3.63370844751909	11	92.9412
Chd1	ENSG00000153922	CHD1	-0.240556635264109	4.87807536965923	-2.27290311064635	0.0421353981886995	0.296273918105022	-3.67689004466877	17	95.9064
Bcl7b	ENSG00000106635	BCL7B	0.190534683531032	4.10731480384252	2.2724575117577	0.0421693633605251	0.296273918105022	-3.64204141271209	5	77.4648
Ddx25	ENSG00000109832	DDX25	0.193378788486676	5.33765438843224	2.27196192504117	0.0422071694230996	0.296273918105022	-3.69474550474369	9	93.1677
Aimp2	ENSG00000106305	AIMP2	0.193706459111659	4.02301852754282	2.27174053865125	0.0422240684182532	0.296273918105022	-3.63955483469762	5	86.875
Phf8	ENSG00000172943	PHF8	-0.347600024568823	3.88293638205834	-2.2711512671277	0.0422690804518818	0.296273918105022	-3.63682603745773	X	91.5094
Cacna1d	ENSG00000157388	CACNA1D	-0.390127566021163	4.90848636234827	-2.27091330070269	0.0422872706837236	0.296273918105022	-3.68134016365678	14	95.0023
Bend6	ENSG00000151917	BEND6	0.175721009526291	7.48713996025772	2.27089856936167	0.0422883969973318	0.296273918105022	-3.73266632763413	1	83.5125
Atp5sl	ENSG00000105341	ATP5SL	0.2165788706561	3.99478583799491	2.27064690568562	0.0423076428523766	0.296273918105022	-3.6397862256774	7	63.8783
Mrpl40	ENSG00000185608	MRPL40	0.245979718051554	4.72895503178206	2.26981488084365	0.0423713309443535	0.296273918105022	-3.67274531413868	16	75.2427
Rad9b	ENSG00000151164	RAD9B	0.277827361725959	2.45009244701343	2.26953955908617	0.0423924257969546	0.296273918105022	-3.61642035472816	5	59.2075
Pde1b	ENSG00000123360	PDE1B	0.346016323067017	8.32129246176932	2.2692219479128	0.0424167732435401	0.296273918105022	-3.73575742116306	15	95.8955
Cryab	ENSG00000109846	CRYAB	0.3281679320521	3.27033486583071	2.26781605421763	0.0425247063166701	0.296273918105022	-3.61987996247007	9	97.7143
Zfp445	ENSG00000185219	ZNF445	-0.157826099673824	7.5696175667458	-2.26773302630961	0.0425310886958686	0.296273918105022	-3.73757431979389	9	59.8448
Snrpd1	ENSG00000167088	SNRPD1	0.235356074833778	5.38986489866712	2.26759179225955	0.0425419474935673	0.296273918105022	-3.70293635970879	18	100
Hdhd2	ENSG00000167220	HDHD2	0.186335294664869	7.01230591878857	2.26675808516546	0.0426061009757289	0.296273918105022	-3.73806929953064	18	88.0309
Ero1lb	ENSG00000086619	ERO1B	-0.139616779059659	4.92297559194562	-2.26645197681281	0.0426296790235819	0.296273918105022	-3.68800552225228	13	94.0043
Adcy7	ENSG00000121281	ADCY7	-0.228555042037304	3.35818404657034	-2.26637685075396	0.0426354675194366	0.296273918105022	-3.62550299317632	8	83.9815
Rab30	ENSG00000137502	RAB30	-0.157025193189118	5.15491074445377	-2.26636213072186	0.0426366017920609	0.296273918105022	-3.69759789498198	7	100
Pde4dip	ENSG00000178104	PDE4DIP	-0.238300574563752	7.59165983241049	-2.26587496049896	0.0426741575886373	0.296273918105022	-3.74041576197414	3	79.6782
Spag7	ENSG00000091640	SPAG7	0.163480419383765	4.21201966202306	2.26571617645444	0.0426864050040836	0.296273918105022	-3.65620937273791	11	96.9163
Nsun7	ENSG00000179299	NSUN7	-0.434556364039335	1.73865964382504	-2.26553838278541	0.0427001226515414	0.296273918105022	-3.64427573463563	5	66.5738
Col26a1	ENSG00000160963	COL26A1	0.21413611601957	3.46426627725403	2.26522577692443	0.0427242518938582	0.296273918105022	-3.62860813409861	5	87.9819
Irgm1	ENSG00000237693	IRGM	0.283689824735066	3.08879003420931	2.26459954138328	0.0427726284598685	0.296273918105022	-3.62113191257352	11	55.2486
Focad	ENSG00000188352	FOCAD	-0.163214360234246	6.22190425582516	-2.26392267015417	0.0428249752628582	0.296273918105022	-3.73371080076725	4	83.8423
Psmb2	ENSG00000126067	PSMB2	0.220132968014222	5.62771701970587	2.26391361035438	0.042825676328843	0.296273918105022	-3.7166447610664	4	96.5174
Ift140	ENSG00000187535	IFT140	-0.27168432286044	4.10526333339687	-2.26377597229226	0.0428363283896885	0.296273918105022	-3.65625876765012	17	81.6005
Mon2	ENSG00000061987	MON2	-0.242081084239337	6.2602456867399	-2.26284998172605	0.0429080580778052	0.296273918105022	-3.73612750753682	10	94.8165
Nsmce1	ENSG00000169189	NSMCE1	0.318676759803843	3.64685310412256	2.2627872624558	0.0429129206109192	0.296273918105022	-3.63718265746357	7	89.4737
Tmem143	ENSG00000161558	TMEM143	0.241089860284333	4.51297275231607	2.26271185579975	0.0429187674728512	0.296273918105022	-3.6733179454249	7	83.878
Insr	ENSG00000171105	INSR	-0.275191120006273	5.81162452373514	-2.26193221744309	0.0429792633350724	0.296273918105022	-3.72682844771282	8	94.5007
Ythdf2	ENSG00000198492	YTHDF2	-0.154646019471264	5.80766696883357	-2.2615796615598	0.0430066464695883	0.296273918105022	-3.72699931078252	4	99.6546
Naa16	ENSG00000172766	NAA16	-0.337113808593913	3.27935783483816	-2.26099050093991	0.043052443835928	0.296273918105022	-3.63092273155348	14	88.1944
Alkbh8	ENSG00000137760	ALKBH8	-0.261405409477256	4.16789966043423	-2.25997722137218	0.0431313179171565	0.296273918105022	-3.66432667391545	9	76.4618
Dbnl	ENSG00000136279	DBNL	0.15404304635719	5.81761456615726	2.25964799782452	0.0431569743913706	0.296273918105022	-3.72921190813139	11	77.4487
Dab1	ENSG00000173406	DAB1	-0.291586290679181	5.2618873543978	-2.25879240467257	0.0432237189100296	0.296273918105022	-3.71321563015114	4	96.2162
Nrxn3	ENSG00000021645	NRXN3	-0.328768925678177	7.3234214798013	-2.25847966013227	0.043248140504074	0.296273918105022	-3.75129257430461	12	99.0575
Mrpl23	ENSG00000214026	MRPL23	0.230379822464617	5.21406218792122	2.2574864408878	0.0433257860843272	0.296273918105022	-3.71140328604381	7	80.3922
Sec61b	ENSG00000106803	SEC61B	0.217826873513103	5.39565517955282	2.25641419123497	0.0434097587844107	0.296273918105022	-3.71984330428554	4	98.9583
Sema5b	ENSG00000082684	SEMA5B	-0.338820249113695	3.07050820466292	-2.25635860071124	0.0434141165476081	0.296273918105022	-3.63271644423025	16	84.8963
Dhodh	ENSG00000102967	DHODH	0.218031624798311	4.02147993035612	2.25625015426082	0.0434226189056478	0.296273918105022	-3.6611993394895	8	87.5949
Mfap3l	ENSG00000198948	MFAP3L	-0.205913782621485	6.19475881790721	-2.25614852148011	0.0434305884999678	0.296273918105022	-3.74492444759193	8	89.9755
Zgrf1	ENSG00000138658	ZGRF1	-0.21711988005391	3.44005758190433	-2.25507583816563	0.0435147884774544	0.296273918105022	-3.64311534833823	3	59.1255
Ctnnd1	ENSG00000198561	CTNND1	-0.288007019781084	6.29001553820156	-2.25497738802959	0.0435225240679652	0.296273918105022	-3.74851701230073	2	94.7314
Pkn2	ENSG00000065243	PKN2	-0.171300725400114	6.44967846885079	-2.25431231827429	0.0435748153257608	0.296273918105022	-3.75219409659344	3	94.7154
Zfp738	ENSG00000229676	ZNF492	-0.205239600330574	5.32362949145959	-2.25426662238155	0.0435784103685468	0.296273918105022	-3.72204684875628	13	51.6008
Dctn5	ENSG00000166847	DCTN5	0.170584639113765	6.4423256688507	2.2540738053737	0.0435935830091292	0.296273918105022	-3.75209414859178	7	99.4505
Trip12	ENSG00000153827	TRIP12	-0.182539886203498	8.36041422167259	-2.25405683772883	0.0435949184221728	0.296273918105022	-3.75879959536309	1	96.2745
Yeats2	ENSG00000163872	YEATS2	-0.191921813799252	5.17639038737718	-2.25382160037396	0.0436134364346202	0.296273918105022	-3.71708973350203	16	86.2869
R3hdm1	ENSG00000048991	R3HDM1	-0.306520245077176	7.23366724434232	-2.25335529796554	0.0436501661282223	0.296273918105022	-3.75889591806016	1	90.8182
Cdk13	ENSG00000065883	CDK13	-0.187062364549918	6.36893032358965	-2.25244904454976	0.0437216340270381	0.296273918105022	-3.7537127315501	13	95.3042
Lsm7	ENSG00000130332	LSM7	0.182259557025101	6.10081152262672	2.25199883944887	0.0437571789320069	0.296273918105022	-3.74820098973509	10	97.0874
Slc23a2	ENSG00000089057	SLC23A2	-0.206985543845684	7.30913588658067	-2.25193279513198	0.0437623956192993	0.296273918105022	-3.76121779077662	2	94.6154
Cmc1	ENSG00000187118	CMC1	0.264896194598805	3.30005282437243	2.25172449252416	0.0437788528330866	0.296273918105022	-3.64238021798994	9	88.6792
Slc25a38	ENSG00000144659	SLC25A38	0.176615586305415	4.94356845868197	2.25151141828942	0.0437956931238244	0.296273918105022	-3.7094325129439	9	86.8421
Reep3	ENSG00000165476	REEP3	-0.300821465513081	4.55986499947363	-2.25128684397471	0.0438134489887654	0.296273918105022	-3.69458679519402	10	92.1569
Chmp2a	ENSG00000130724	CHMP2A	0.178667263748506	6.73908896372559	2.24971378908895	0.0439380138675557	0.296273918105022	-3.76226556167106	7	99.5496
Gmppa	ENSG00000144591	GMPPA	0.187371781145607	3.91247619819145	2.2495802635662	0.0439486027893968	0.296273918105022	-3.66626095923822	1	97.619
Stk35	ENSG00000125834	STK35	-0.226837197056266	3.66003109610064	-2.24904717884538	0.0439909019786117	0.296273918105022	-3.6588349728134	2	88.3895
Lyrm4	ENSG00000214113	LYRM4	0.199471349979908	5.67336045836285	2.24898402097984	0.0439959159904011	0.296273918105022	-3.74053356104327	13	50.7692
Csnk2a2	ENSG00000070770	CSNK2A2	-0.247444701838038	4.40707865376034	-2.24858723576498	0.0440274286257624	0.296273918105022	-3.69140463738459	8	98.8571
Slc16a14	ENSG00000163053	SLC16A14	-0.29201749286038	2.88101232794504	-2.24854642281594	0.0440306712021213	0.296273918105022	-3.6403818487459	1	87.451
Ndnf	ENSG00000173376	NDNF	-0.499209304333254	4.52329633688457	-2.24763971248021	0.0441027676316863	0.296273918105022	-3.69866806954429	6	87.3239
Dgki	ENSG00000157680	DGKI	-0.216911726287663	6.55996415630077	-2.247386283401	0.0441229389214552	0.296273918105022	-3.76404844322299	6	93.8967
Exoc6b	ENSG00000144036	EXOC6B	-0.199355856130875	6.15927227931598	-2.24715594955918	0.0441412795884849	0.296273918105022	-3.75773174290602	6	98.8903
Homer1	ENSG00000152413	HOMER1	-0.183697267332931	9.10168451778839	-2.24680571637427	0.0441691813012823	0.296273918105022	-3.76982168302521	13	97.7401
Ache	ENSG00000087085	ACHE	0.161660038645277	5.10020750168082	2.24643262783525	0.0441989222497735	0.296273918105022	-3.72354829970661	5	82.1718
Pfn4	ENSG00000176732	PFN4	0.360987576161553	2.05507797238046	2.24491166364569	0.0443203637664794	0.296273918105022	-3.6577247931408	12	83.7209
Alas1	ENSG00000023330	ALAS1	0.17478544612157	5.97847816634251	2.24473633626675	0.0443343831616104	0.296273918105022	-3.75599601315538	9	91.7188
Psmg2	ENSG00000128789	PSMG2	0.194536873271286	4.56470416668776	2.24462562213799	0.0443432381715341	0.296273918105022	-3.70217934006127	18	87.8788
Sorbs2	ENSG00000154556	SORBS2	-0.265599246765064	6.68817246786631	-2.24370598402361	0.0444168565931562	0.296273918105022	-3.7708692193376	8	89.5833
Paip2	ENSG00000120727	PAIP2	0.149712185434636	7.00488351460453	2.24363446041053	0.0444225870311649	0.296273918105022	-3.77305753548686	18	96.063
Cand1	ENSG00000111530	CAND1	-0.175041028588264	7.79691064591559	-2.243617367377	0.0444239566209123	0.296273918105022	-3.77427618993062	10	99.4309
Rsph9	ENSG00000172426	RSPH9	0.216199592446792	4.27015264778437	2.24329693942279	0.0444496385331625	0.296273918105022	-3.69043838197588	17	63.7255
Camsap3	ENSG00000076826	CAMSAP3	-0.342430032770345	3.07863660547493	-2.24263339408647	0.0445028657464331	0.296273918105022	-3.65098968503355	8	87.069
Entpd7	ENSG00000198018	ENTPD7	-0.446735501522478	3.39959572873403	-2.24224444495645	0.044534093988074	0.296273918105022	-3.65976878678021	19	92.3841
Srd5a1	ENSG00000145545	SRD5A1	0.21202837894016	3.91284277437675	2.24192136068326	0.044560049849994	0.296273918105022	-3.67679820566961	13	61.0039
March2	ENSG00000099785	MARCH2	0.13283785889828	5.79088434542657	2.24190136726884	0.0445616565479302	0.296273918105022	-3.75508684722468	17	92.2764
Jph3	ENSG00000154118	JPH3	0.172748190173335	6.80128052486218	2.24091975329486	0.0446406080965524	0.296273918105022	-3.77604331278048	8	91.4438
Rfc2	ENSG00000049541	RFC2	0.183415131567614	5.48732642484554	2.24021849085527	0.0446970922267245	0.296273918105022	-3.74737422602847	5	91.8079
Arfrp1	ENSG00000101246	ARFRP1	0.141654039253464	4.70535519260485	2.24013139878926	0.044704111912028	0.296273918105022	-3.71558845174882	2	97.0149
Rnf7	ENSG00000114125	RNF7	0.173314855595221	6.68905372047804	2.23963508860925	0.0447441348725472	0.296273918105022	-3.77702565918028	9	96.4602
Lamp1	ENSG00000185896	LAMP1	0.136584854926677	7.94434486744497	2.23950029343667	0.0447550107686236	0.296273918105022	-3.78057676532011	8	63.789
Sdhb	ENSG00000117118	SDHB	0.202327693750693	7.91396906765926	2.23921885681324	0.0447777264675605	0.296273918105022	-3.78097654847067	4	91.7857
Vps37d	ENSG00000176428	VPS37D	0.179095621877873	4.63220534464767	2.23916428144699	0.0447821326968459	0.296273918105022	-3.71334852933963	5	92.8287
1810022K09Rik	ENSG00000176731	C8orf59	0.237333704931758	5.21534662261219	2.23905119552801	0.0447912641797114	0.296273918105022	-3.73866786813018	3	77
Zbtb11	ENSG00000066422	ZBTB11	-0.142608107386332	7.08055368874479	-2.23824464112768	0.0448564432875796	0.296273918105022	-3.78143063780454	16	89.1738
Kcnc3	ENSG00000131398	KCNC3	-0.510494724104828	2.94989450276874	-2.23820845592029	0.0448593695893049	0.296273918105022	-3.6547681866068	7	91.9419
Zzz3	ENSG00000036549	ZZZ3	-0.132684932156384	6.52141009056886	-2.23721584230867	0.0449397130941582	0.296273918105022	-3.77894180467193	3	87.3754
Psmc5	ENSG00000087191	PSMC5	0.218361881838232	6.07314015020485	2.23675446393063	0.0449771041920912	0.296273918105022	-3.77027310105057	11	100
Mdc1	ENSG00000137337	MDC1	-0.368568461249007	3.31495232152107	-2.23655515744046	0.0449932655547092	0.296273918105022	-3.66478107816073	17	42.652
Hivep3	ENSG00000127124	HIVEP3	-0.586879566751675	3.15744167197875	-2.23617828364765	0.0450238405654349	0.296273918105022	-3.66139036601881	4	79.9668
Prokr2	ENSG00000101292	PROKR2	-0.876276736631012	1.52245416854262	-2.23594195126016	0.045043023798694	0.296273918105022	-3.68743131561357	2	89.3229
Fign	ENSG00000182263	FIGN	-0.555704021964696	1.72164687320805	-2.23572846937353	0.0450603589148513	0.296273918105022	-3.67835887884176	2	97.892
Sox11	ENSG00000176887	SOX11	-0.224946428299717	5.16357129757966	-2.23537885884492	0.045088761605003	0.296273918105022	-3.74389410974852	12	77.551
Lrp4	ENSG00000134569	LRP4	-0.317160786794137	5.31792380696541	-2.23514361019548	0.0451078829937578	0.296273918105022	-3.75042045829763	2	96.8504
Ndufb6	ENSG00000165264	NDUFB6	0.171873612958477	7.35398256505081	2.23484365502111	0.0451322749994843	0.296273918105022	-3.78711647851598	4	70.3125
Hscb	ENSG00000100209	HSCB	0.280920544624494	2.70136010505185	2.23429142355926	0.0451772145713472	0.296273918105022	-3.65760376266026	5	73.1915
Zfp532	ENSG00000074657	ZNF532	-0.203081204555099	5.20377902412257	-2.23300361551832	0.0452821790952267	0.296273918105022	-3.74893164416445	18	72.2521
Arid5b	ENSG00000150347	ARID5B	-0.408493211145831	3.03094369614164	-2.23272112864888	0.0453052345056512	0.296273918105022	-3.66320074756258	10	87.8788
Atp6v0e2	ENSG00000171130	ATP6V0E2	0.165861983327606	7.16506418497534	2.23241820207647	0.0453299705005926	0.296273918105022	-3.79047834539052	6	25.3521
Luc7l2	ENSG00000146963	LUC7L2	-0.203057392752834	7.06053745098091	-2.23214513336035	0.0453522793858994	0.296273918105022	-3.79054789926386	6	99.4898
Abca5	ENSG00000154265	ABCA5	-0.166714492234591	6.91467660739629	-2.23205301098327	0.0453598078549963	0.296273918105022	-3.7901155756906	11	90.0731
Usp54	ENSG00000166348	USP54	-0.236256479785646	5.24788391053476	-2.23198245742737	0.0453655744686097	0.296273918105022	-3.75225894468778	14	75.4157
Scaf11	ENSG00000139218	SCAF11	-0.176169580418134	5.91683466442182	-2.23181173554743	0.0453795311038225	0.296273918105022	-3.77473702659696	15	68.0793
Smim12	ENSG00000163866	SMIM12	0.179301225825657	5.73621568857586	2.23173715764763	0.0453856291790719	0.296273918105022	-3.76836902954492	4	95.6522
Cnpy3	ENSG00000137161	CNPY3	0.15177696362237	5.85091426685043	2.23118474442308	0.0454308230483801	0.296273918105022	-3.77280222054666	17	87.4101
Fggy	ENSG00000172456	FGGY	0.266906187221366	3.85712607149862	2.23103203190979	0.0454433242534905	0.296273918105022	-3.68935617512408	4	87.3043
Limk2	ENSG00000182541	LIMK2	0.136665785266831	6.89953520463114	2.23102130021396	0.0454442028840283	0.296273918105022	-3.79162700047455	11	77.6968
Uqcr10	ENSG00000184076	UQCR10	0.192329578116678	7.55789618971645	2.23076938830733	0.0454648321677847	0.296273918105022	-3.79345510595916	11	84.127
Mllt3	ENSG00000171843	MLLT3	-0.158440778743222	4.94558918284827	-2.22972208898641	0.0455506917269032	0.296273918105022	-3.74292258872506	4	97.7113
Foxj3	ENSG00000198815	FOXJ3	-0.245914921039151	5.27659982455492	-2.2291714428928	0.045595896418465	0.296273918105022	-3.7575406975887	4	94.5338
Rabac1	ENSG00000105404	RABAC1	0.203140079005994	7.85025332289019	2.22840237586408	0.0456591033869546	0.296273918105022	-3.79726422787634	7	94.5946
Trp53inp2	ENSG00000078804	TP53INP2	-0.368374743613847	6.26688748590876	-2.22825449862001	0.0456712664336863	0.296273918105022	-3.7882630076977	2	85
Smpdl3b	ENSG00000130768	SMPDL3B	0.285350748212047	1.80991276459401	2.22821074661037	0.0456748656681919	0.296273918105022	-3.68639227778167	4	74.7253
Samd8	ENSG00000156671	SAMD8	-0.141257670346649	7.59029187155678	-2.22768101512808	0.0457184650910725	0.296273918105022	-3.79817749631178	14	95.6627
Tmod2	ENSG00000128872	TMOD2	-0.162119119464668	9.65009092209249	-2.22764331003544	0.0457215699044875	0.296273918105022	-3.79865204652297	9	95.1567
Smdt1	ENSG00000183172	SMDT1	0.17625937276993	7.22311857025049	2.22731607413003	0.04574852444025	0.296273918105022	-3.7982877222354	15	81.3084
Ccm2	ENSG00000136280	CCM2	0.177902225412936	5.31390448211067	2.22710831264713	0.0457656456495667	0.296273918105022	-3.76044982268735	11	87.957
Crmp1	ENSG00000072832	CRMP1	-0.343161689001684	5.52344373681762	-2.22645763749531	0.0458193058289535	0.296273918105022	-3.77078998611975	5	96.5015
B230118H07Rik	ENSG00000166352	C11orf74	0.193587667991134	4.98165024954879	2.22597942533779	0.045858781296266	0.296273918105022	-3.74839085545593	2	64.7059
Ngb	ENSG00000165553	NGB	0.389830611935552	3.01044813023147	2.22541682734923	0.0459052639496915	0.296273918105022	-3.6709125456707	12	94.0397
Med15	ENSG00000099917	MED15	-0.386613468949454	3.83527843296143	-2.22500626300361	0.0459392135682881	0.296273918105022	-3.6995507272911	16	91.1168
Mchr1	ENSG00000128285	MCHR1	0.159443268616091	4.70892922696574	2.22472949309831	0.045962113144029	0.296273918105022	-3.73799710807339	15	80.3318
Kctd17	ENSG00000100379	KCTD17	0.151340390173837	7.11570909571171	2.22468593113434	0.0459657183892759	0.296273918105022	-3.80201106611565	15	66.6667
Tmem11	ENSG00000178307	TMEM11	0.174264927893406	4.56747989286029	2.22443804720829	0.045986238694144	0.296273918105022	-3.73160549786229	11	96.875
Gck	ENSG00000106633	GCK	0.352872864341905	1.3270832260783	2.22354002513766	0.0460606514522884	0.296273918105022	-3.71914983875039	11	93.133
Spcs2	ENSG00000118363	SPCS2	0.151538666623158	6.44147150376279	2.22327883632938	0.0460823157553297	0.296273918105022	-3.7985076045082	7	94.2478
Tmem240	ENSG00000205090	TMEM240	0.144935262508851	5.71187963969019	2.22268797562155	0.0461313603519107	0.296273918105022	-3.78122262108335	4	97.6879
Etv6	ENSG00000139083	ETV6	-0.316775181441761	3.61367495341773	-2.22249851307832	0.0461470972334395	0.296273918105022	-3.69391426553346	6	89.3805
Kctd2	ENSG00000180901	KCTD2	0.217500743974808	4.68198918056576	2.22234344163471	0.0461599813562646	0.296273918105022	-3.73986168177448	11	96.1977
Rab27a	ENSG00000069974	RAB27A	0.290831229307777	2.07388859440544	2.22175468902053	0.0462089289787717	0.296273918105022	-3.68349970857555	9	95.9276
Lyst	ENSG00000143669	LYST	-0.286317834830643	6.84436399661723	-2.22053523595544	0.0463104682543065	0.296273918105022	-3.80695561859333	13	85.267
Armcx4	ENSG00000196440	ARMCX4	-0.300245436057375	5.80599432083523	-2.22032703671456	0.0463278253511203	0.296273918105022	-3.78894347572868	X	59.0393
Slc18a2	ENSG00000165646	SLC18A2	-0.268127806543981	3.46890208664271	-2.22019198547936	0.0463390875629173	0.296273918105022	-3.69158761067661	19	88.1323
Frs2	ENSG00000166225	FRS2	-0.31187908125094	4.97533140111853	-2.2171646273713	0.0465922276632579	0.296273918105022	-3.76294996867827	10	95.8661
Frmd4a	ENSG00000151474	FRMD4A	-0.234272549394613	4.88150215978699	-2.21676968219499	0.0466253484790582	0.296273918105022	-3.75924509917626	2	92.8778
Lamtor5	ENSG00000134248	LAMTOR5	0.161693663861429	5.98130165467035	2.21670561211332	0.0466307236149866	0.296273918105022	-3.79807475775168	3	64.7399
Aph1a	ENSG00000117362	APH1A	0.144250145711522	5.8775611402297	2.21666311851984	0.046634288923293	0.296273918105022	-3.79530908690874	3	99.2453
Spg20	ENSG00000133104	SPG20	0.180083523655938	5.0368408932091	2.21660458194281	0.0466392006971654	0.296273918105022	-3.76461810984421	3	85.8859
Cnot6l	ENSG00000138767	CNOT6L	-0.2827577018841	6.20662556989479	-2.21636386899231	0.0466594039502169	0.296273918105022	-3.80497799437664	5	98.018
Ikzf2	ENSG00000030419	IKZF2	-0.294724692957451	3.7523499971768	-2.2155154575852	0.0467306780304541	0.296273918105022	-3.70899317575191	1	97.9087
Tmem230	ENSG00000089063	TMEM230	0.150820854497797	4.4437015792078	2.21544259007731	0.0467368043560328	0.296273918105022	-3.73874028048259	2	63.388
Pofut2	ENSG00000186866	POFUT2	0.150637601192382	4.49377036866996	2.21493242981763	0.0467797173308223	0.296273918105022	-3.74187318280047	10	92.3077
Fsd1l	ENSG00000106701	FSD1L	-0.269834110379712	5.81341232970867	-2.21419257452897	0.0468420178245618	0.296273918105022	-3.79825399481504	4	89.6226
Cd59a	ENSG00000085063	CD59	0.277528886339077	3.51586588921357	2.21406692784772	0.0468526058758972	0.296273918105022	-3.69946712435452	2	39.0625
Pan3	ENSG00000152520	PAN3	-0.194209701125265	6.04033778041374	-2.21355028660212	0.0468961662705904	0.296273918105022	-3.80533267202201	5	88.0496
Tab3	ENSG00000157625	TAB3	-0.232827208346699	4.19304421450141	-2.21262892520598	0.0469739457274186	0.296273918105022	-3.73273248758907	X	95.2247
Abcc4	ENSG00000125257	ABCC4	-0.279416459493335	3.01270043707886	-2.2124600331964	0.0469882164959015	0.296273918105022	-3.68922004311776	14	86.8679
Chka	ENSG00000110721	CHKA	-0.218095433570974	5.70208942605391	-2.21229732171443	0.0470019689164708	0.296273918105022	-3.7975524944131	19	80.9628
Tspan17	ENSG00000048140	TSPAN17	0.185585919698327	5.03452405948338	2.21210798544766	0.0470179764714397	0.296273918105022	-3.77105421548916	13	78.3133
Tceanc2	ENSG00000116205	TCEANC2	0.193467201107242	4.15359897771785	2.21182168216663	0.0470421919738946	0.296273918105022	-3.72994701466346	4	90.8654
Manf	ENSG00000145050	MANF	0.164772398834363	5.86517064884505	2.21177426160367	0.0470462039405947	0.296273918105022	-3.80212808740222	9	94.5946
Bcs1l	ENSG00000074582	BCS1L	0.207666717516707	3.70634815421136	2.21175806979085	0.0470475739060656	0.296273918105022	-3.71016211845808	1	93.7947
Ostc	ENSG00000198856	OSTC	0.160846471500997	6.16394252138886	2.21155627783644	0.0470646503970639	0.296273918105022	-3.81046173873055	3	84.7953
Vkorc1	ENSG00000167397	VKORC1	0.299244694996974	2.3634479874085	2.21120264579838	0.0470945904011141	0.296273918105022	-3.68907707624667	7	84.6626
Oxr1	ENSG00000164830	OXR1	-0.176219074145761	8.27534760616808	-2.20985309175497	0.0472090153105716	0.296273918105022	-3.8254848179843	15	83.4096
Pepd	ENSG00000124299	PEPD	0.15090125205213	5.08774177995378	2.20876139235244	0.0473017700524013	0.296273918105022	-3.77846288532541	7	88.8438
Arhgap27	ENSG00000159314	ARHGAP27	0.193590699181723	3.54723795755499	2.20848380262356	0.0473253825900244	0.296273918105022	-3.70855706727594	11	82.4522
Pdzd11	ENSG00000120509	PDZD11	0.189403141560812	4.96083634516351	2.20706562598611	0.0474461908359087	0.296273918105022	-3.77515875782427	X	96.4286
Chchd10	ENSG00000250479	CHCHD10	0.283466545249679	4.75690245484671	2.20672628546464	0.04747514103125	0.296273918105022	-3.76546557117276	10	78.5235
Fmr1	ENSG00000102081	FMR1	-0.18798643032349	6.69649881102778	-2.20603615810495	0.0475340695463235	0.296273918105022	-3.82772204767604	X	93.6709
Trappc4	ENSG00000196655	TRAPPC4	0.158082714164364	5.93356646434195	2.20575893293203	0.0475577607085567	0.296273918105022	-3.81309910944332	9	98.1735
Srrm2	ENSG00000167978	SRRM2	-0.459971235870462	6.52437644373842	-2.20476774609439	0.0476425572117071	0.296273918105022	-3.82731688419063	17	81.9404
Zdhhc5	ENSG00000156599	ZDHHC5	-0.208922192920513	5.3289442700172	-2.20424187431567	0.0476876038844334	0.296273918105022	-3.79627284052656	2	97.9021
Iqsec2	ENSG00000124313	IQSEC2	-0.398530933602916	5.35419362470986	-2.20412630098515	0.0476975094077351	0.296273918105022	-3.79775484989603	X	98.3871
Syt14	ENSG00000143469	SYT14	-0.25867378423773	3.82438561073045	-2.20305453489287	0.0477894608261876	0.296273918105022	-3.72926076553466	1	94.0767
Rbp1	ENSG00000114115	RBP1	0.349990704602708	4.19623065145562	2.20263566276598	0.0478254432461786	0.296273918105022	-3.74372589662834	9	65.9898
Guk1	ENSG00000143774	GUK1	0.203213447994254	7.0721217538479	2.20208706145501	0.0478726085921067	0.296273918105022	-3.83586043228763	11	65.9751
Fat4	ENSG00000196159	FAT4	-0.295846350733732	5.20297192581479	-2.20164036711341	0.0479110451191258	0.296273918105022	-3.79530210358914	3	91.3672
Nabp2	ENSG00000139579	NABP2	0.211975182851505	4.04980380503969	2.20104048151228	0.047962709180326	0.296273918105022	-3.74014961613575	10	93.3649
Lancl3	ENSG00000147036	LANCL3	-0.328107192645389	3.33463975889607	-2.20002775445778	0.0480500481098016	0.296273918105022	-3.71442142316383	X	95.7143
Fam173b	ENSG00000150756	FAM173B	0.209210628519578	3.16459545489538	2.19921511277181	0.0481202402167049	0.296273918105022	-3.70890612355296	15	73.8197
Elk4	ENSG00000158711	ELK4	-0.291456278866534	4.39276927872878	-2.19854778369397	0.0481779534483234	0.296273918105022	-3.7626147166644	1	86.7749
Magi2	ENSG00000187391	MAGI2	-0.253770050714372	6.13291050597211	-2.19840009082072	0.0481907353539915	0.296273918105022	-3.83023910644908	5	83.9175
Bet1l	ENSG00000177951	BET1L	0.163238628055558	5.00473020337759	2.19815725071784	0.0482117586389665	0.296273918105022	-3.79028321101728	7	90.991
Glrx5	ENSG00000182512	GLRX5	0.219649304562428	5.22070062610091	2.19809646987215	0.0482170219487394	0.296273918105022	-3.79922077932643	12	90.4459
Ccdc80	ENSG00000091986	CCDC80	0.169348703304048	4.36696286471423	2.19796510408434	0.0482283994099133	0.296273918105022	-3.75984473758015	16	84
Jak2	ENSG00000096968	JAK2	-0.174744844715707	6.43374630441791	-2.19750597982692	0.0482681836615656	0.296273918105022	-3.83734736422354	19	93.7279
Wdfy3	ENSG00000163625	WDFY3	-0.41828965098648	6.79687101191665	-2.1969172491661	0.0483192440582205	0.296273918105022	-3.84189995890122	5	95.9444
Ecel1	ENSG00000171551	ECEL1	0.690932791433946	2.25930388833617	2.19665024793789	0.0483424178147268	0.296273918105022	-3.70977847120061	1	94.7097
Xpo4	ENSG00000132953	XPO4	-0.152696658572509	4.5179817986556	-2.19659724201415	0.0483470195922896	0.296273918105022	-3.77098857560744	14	98.523
Clvs1	ENSG00000177182	CLVS1	-0.230556902556398	3.75085841059473	-2.19654802913493	0.0483512924427397	0.296273918105022	-3.73498105143832	4	97.1751
Srgap2	ENSG00000266028	SRGAP2	-0.302310592950206	5.67354297714493	-2.19638972889617	0.0483650390976296	0.296273918105022	-3.820394137268	1	98.226
Fastkd1	ENSG00000138399	FASTKD1	-0.181134229784958	3.76908648372087	-2.19606154031397	0.0483935504859447	0.296273918105022	-3.73625887580668	2	66.4699
Tor4a	ENSG00000198113	TOR4A	-0.245230250504978	3.78607903917948	-2.19512473199331	0.0484750232042073	0.296273918105022	-3.73850327790131	2	78.0142
Lmo2	ENSG00000135363	LMO2	0.229656482003499	4.80793234239533	2.19485122968878	0.0484988337160652	0.296273918105022	-3.7855096186504	2	94.2731
Atp11a	ENSG00000068650	ATP11A	-0.246088077774544	4.941036836532	-2.19484091510894	0.0484997318972067	0.296273918105022	-3.79390326685535	8	92.328
Fam19a5	ENSG00000219438	FAM19A5	0.163233762669636	6.62005235036403	2.19483877960356	0.0484999178563988	0.296273918105022	-3.84365578638593	15	75.7576
Flt3	ENSG00000122025	FLT3	-0.25692477794676	2.33091850130813	-2.19419248265353	0.0485562282019713	0.296273918105022	-3.70913758737603	5	85.9013
Rplp1	ENSG00000137818	RPLP1	0.171152603584654	9.49202738556197	2.1941083604981	0.04856356211502	0.296273918105022	-3.84914810977755	9	97.3684
Psme4	ENSG00000068878	PSME4	-0.26931619868162	7.33753332476859	-2.19329622061643	0.0486344197492797	0.296273918105022	-3.84959320303907	11	95.7135
Irf9	ENSG00000213928	IRF9	0.237451468051729	3.34749962108986	2.19306738599952	0.048654402774401	0.296273918105022	-3.72229429242803	14	69.7201
Stx2	ENSG00000111450	STX2	0.182012801979842	4.07201589440608	2.19275096561488	0.0486820470329832	0.296273918105022	-3.75301258132245	5	89.5833
Pcdhga6	ENSG00000253731	PCDHGA6	-0.283371273025315	2.85457353464342	-2.19257905541859	0.0486970722970406	0.296273918105022	-3.71220909493203	18	80.2575
Mrps16	ENSG00000182180	MRPS16	0.180612303250276	5.44383512127422	2.19240525149711	0.0487122675335905	0.296273918105022	-3.81652941043184	14	89.781
Ctss	ENSG00000163131	CTSS	0.167717172479345	6.38779779739989	2.19232832119743	0.0487189947860448	0.296273918105022	-3.8439029857342	3	74.0181
Sppl3	ENSG00000157837	SPPL3	-0.288085855248157	5.45033480424846	-2.19223684087687	0.0487269955239976	0.296273918105022	-3.8187122252917	5	100
Tmub2	ENSG00000168591	TMUB2	0.156945827609113	5.64613829025814	2.19200268757655	0.0487474798963452	0.296273918105022	-3.824524368613	11	85.6698
Cd151	ENSG00000177697	CD151	0.167391258944441	5.29788376605708	2.19169967916356	0.0487739999880307	0.296273918105022	-3.81203488590493	7	93.6759
Svop	ENSG00000166111	SVOP	0.135824159029751	8.43915711478668	2.1910505684864	0.0488308577749174	0.296273918105022	-3.85378747611203	5	95.6204
Fhit	ENSG00000189283	FHIT	0.270853067355903	1.98353188050279	2.19002360265795	0.0489209411736012	0.296273918105022	-3.7230024566216	14	91.1565
Slc7a8	ENSG00000092068	SLC7A8	-0.373696712901602	4.31395372934428	-2.19000623428759	0.0489224660425516	0.296273918105022	-3.77116775892909	14	91.5888
Xkr7	ENSG00000260903	XKR7	-0.346809585673981	2.29307805150439	-2.1892355843523	0.0489901710671381	0.296273918105022	-3.71549177136984	2	91.019
Vps72	ENSG00000163159	VPS72	0.188631556720083	4.09496806747067	2.1890138552892	0.0490096673525602	0.296273918105022	-3.75930959526808	3	94.1333
Oaz2	ENSG00000180304	OAZ2	0.145989942393911	7.68710093832034	2.18876263746995	0.0490317653990266	0.296273918105022	-3.85674318830275	9	99.4709
Cttnbp2	ENSG00000077063	CTTNBP2	-0.299817601772306	6.29774682773806	-2.18840066840839	0.049063622094443	0.296273918105022	-3.84854551068479	6	85.0872
Plxna2	ENSG00000076356	PLXNA2	-0.336978699258608	6.83531158825221	-2.18819684481793	0.0490815691032269	0.296273918105022	-3.85537838540999	1	96.5681
Huwe1	ENSG00000086758	HUWE1	-0.323373124233473	7.927745688096	-2.18598196559499	0.0492769933686094	0.296273918105022	-3.86112391257106	X	97.8281
Ndufa13	ENSG00000186010	NDUFA13	0.182979409162673	7.81290470085831	2.18587109939723	0.0492867946650975	0.296273918105022	-3.86117449491848	8	83.3333
Ndufa9	ENSG00000139180	NDUFA9	0.192130225926181	7.37158978221415	2.1851816709484	0.0493477860024329	0.296273918105022	-3.8618078051134	6	78.2493
Nfat5	ENSG00000102908	NFAT5	-0.394831810160735	5.5936835289544	-2.18422310982888	0.0494327050824809	0.296273918105022	-3.83583126938631	8	92.5759
Dok6	ENSG00000206052	DOK6	-0.192563477241799	4.71993647506173	-2.18385408668159	0.0494654336917291	0.296273918105022	-3.7993789174171	18	99.6979
Rnf181	ENSG00000168894	RNF181	0.178657478861662	4.54512433405576	2.18352534814421	0.0494946067048499	0.296273918105022	-3.7892186505992	6	72.549
Hook3	ENSG00000168172	HOOK3	-0.25447347901425	6.70652768177245	-2.18352284024746	0.049494829323828	0.296273918105022	-3.86147188015332	8	97.7716
Rad9a	ENSG00000172613	RAD9A	0.277154877857945	1.85504645844553	2.18313272057502	0.0495294706761818	0.296273918105022	-3.73517574955052	19	81.0742
Pprc1	ENSG00000148840	PPRC1	-0.424610689163107	2.45504043858711	-2.18137780096205	0.0496855852348244	0.296273918105022	-3.72376360073185	19	75.601
Nab2	ENSG00000166886	NAB2	-0.341658288286888	5.21082224252767	-2.18104009357432	0.0497156803644443	0.296273918105022	-3.82592109688941	10	95.619
Zfp715	ENSG00000105497	ZNF175	-0.140770266019894	6.068466364268	-2.18040718968535	0.0497721285966761	0.296273918105022	-3.85535058539318	7	45.1477
Rgs10	ENSG00000148908	RGS10	0.20446194138472	5.24767878736765	2.18009481737302	0.0498000111577746	0.296273918105022	-3.82680003724775	7	92.2652
Slc4a7	ENSG00000033867	SLC4A7	-0.265966484750328	5.7920869518037	-2.17998609080474	0.0498097196240741	0.296273918105022	-3.84841830321127	14	84.2669
Sap30	ENSG00000164105	SAP30	-0.355752667294426	3.79173554871337	-2.17990657711752	0.0498168207308918	0.296273918105022	-3.76011782298322	8	95.9091
Rpl10a	ENSG00000198755	RPL10A	0.187748030572533	7.47888422624671	2.17982616594095	0.0498240029618094	0.296273918105022	-3.86993190082612	17	100
Col4a1	ENSG00000187498	COL4A1	-0.298346629889195	5.67696633168708	-2.17965582048099	0.0498392212462874	0.296273918105022	-3.84526884902753	8	90.7729
Plk3	ENSG00000173846	PLK3	-0.26524208701637	2.73938428192731	-2.17953676972809	0.0498498595814669	0.296273918105022	-3.72725562056336	4	93.4985
Cntnap5b	ENSG00000155052	CNTNAP5	-0.241650783978582	5.16791943545975	-2.17923998489419	0.0498763895109835	0.296273918105022	-3.8265399408327	1	81.4701
Mfsd7c	ENSG00000119686	FLVCR2	-0.335247624757214	1.55981471661804	-2.17821689261473	0.0499679471114107	0.296273918105022	-3.75014547343234	12	85.9316
Skap1	ENSG00000141293	SKAP1	-0.236836065777954	2.06512527559407	-2.17814672072008	0.0499742326798864	0.296273918105022	-3.73294045607486	11	79.6657
Csmd1	ENSG00000183117	CSMD1	-0.32424907969259	7.01626409111007	-2.17791060249063	0.049995388187184	0.296273918105022	-3.87173312010272	8	93.4642
