# Supplementary material for: Multiscale network modeling of oligodendrocytes reveals molecular components of myelin dysregulation in Alzheimer’s disease
Source: Mol Neurodegener. 2017 Nov 6;12:82. doi: 10.1186/s13024-017-0219-3 (PMC5674813; doi:10.1186/s13024-017-0219-3)
Supplement: Supplementary file 5 — Differentially expressed genes found the mouse knockout RNAseq analyses of Ugt8 in the CBM (Data 1) and FC (Data 2), Cnp in the FC (Data 3), and Plp1 in the CBM (Data 4). For these differential expression analyses, we mapped RNAseq reads using TopHat, converted to count space using HTSeq, used voom to transform the read space data to log2 counts per million, and used limma for differential expression analysis. We also used the Ensembl database to identify the human gene with the highest homology percentage based on protein coding region DNA divergence, and report this homology percentage for each gene. Note that the differential expression signatures of Cnp in the CBM and Plp1 in the FC were not found not have any differentially expressed genes at FDR < 0.3, so they are not included here. (ZIP 358 kb) [file 13024_2017_219_MOESM5_ESM.zip › Data 4.tsv]

MGI_Symbol	Human_Ensembl	HGCN_Symbol	logFC	AveExpr	t	P.Value	Q.Value	B	Chromosome	Human_Mouse_Homology
Plp1	ENSG00000123560	PLP1	5.3927966691307	8.32326806206043	16.186408675818	1.29561009613526e-08	0.000111927801769295	7.98978948621229	X	100
Glra4	ENSG00000188828	GLRA4	-6.27396467187639	0.734338850619573	-12.542658596712	1.56152708834726e-07	0.000674501900391447	3.45912865242465	X	94.7242
S100a10	ENSG00000197747	S100A10	0.413623944378593	5.59449074737571	6.29041109571124	8.21723110117062e-05	0.119997650246233	1.85150040474677	3	91.7526
Dctpp1	ENSG00000179958	DCTPP1	0.49841357337344	4.31244275362369	6.07464862274514	0.000109516320632302	0.119997650246233	1.4902311424082	7	75.8824
Dnajc7	ENSG00000168259	DNAJC7	-0.561004862031353	5.34917451073582	-6.06384068220579	0.000111121751496188	0.119997650246233	1.56467706627011	11	97.166
Stk11	ENSG00000118046	STK11	-0.396555683262688	5.76735315248387	-5.86308636877954	0.000146031579565626	0.129132664367235	1.34071052695049	10	89.3764
Ik	ENSG00000113141	IK	-0.446678389815662	5.79334470300021	-5.7813581070702	0.000163468985255079	0.129132664367235	1.23932821561506	18	98.3842
Safb2	ENSG00000130254	SAFB2	-0.579127044183714	3.92212706254027	-5.54424885696049	0.000227951008502383	0.129132664367235	0.813194626831659	17	71.6684
Usp29	ENSG00000131864	USP29	-0.534578080531491	5.42957138268309	-5.51242178807918	0.000238498469589147	0.129132664367235	0.888006906171874	7	41.3232
Copb2	ENSG00000184432	COPB2	-0.382022264034807	6.46853542609189	-5.48926966026508	0.000246498556640683	0.129132664367235	0.874649726959302	9	98.234
Sipa1l2	ENSG00000116991	SIPA1L2	-0.46247295157617	6.50414702486399	-5.45337232655447	0.000259475395718933	0.129132664367235	0.827264005872557	8	91.4053
Nap1l5	ENSG00000177432	NAP1L5	-0.533059765028788	8.04547973427011	-5.42652857621103	0.000269656013459182	0.129132664367235	0.789202791504493	6	65.9341
Zdhhc13	ENSG00000177054	ZDHHC13	0.362547852196056	5.71683973032746	5.28817176901554	0.000329352640556151	0.129132664367235	0.603221744878167	7	91.1576
Ssu72	ENSG00000160075	SSU72	0.336586277268231	7.07367412042502	5.27730553063974	0.00033460496139268	0.129132664367235	0.592895972443702	4	98.9691
Nrsn2	ENSG00000125841	NRSN2	-0.832388122464666	1.96568622051776	-5.27114668792299	0.000337621540308534	0.129132664367235	0.0186758965384923	2	57.3529
Crebl2	ENSG00000111269	CREBL2	-0.519119672008245	4.32452426617133	-5.25772700977525	0.000344295426709054	0.129132664367235	0.505507081122722	6	93.3333
Slc17a6	ENSG00000091664	SLC17A6	-1.561417187584	5.815913065323	-5.16444979695713	0.0003947565891204	0.129132664367235	0.431127820624766	7	97.4227
Aamp	ENSG00000127837	AAMP	-0.339478437791294	6.77781683518377	-5.08379249849475	0.000444761556203244	0.129132664367235	0.327776668687227	1	98.6207
Mgp	ENSG00000111341	MGP	-0.698457270495549	5.80695545964185	-4.99109601518497	0.000510689149902969	0.129132664367235	0.198204129617038	6	67.1875
Rnf181	ENSG00000168894	RNF181	-0.423591414583304	4.53136096929489	-4.99036695896468	0.000511247127594923	0.129132664367235	0.172230924872358	6	72.549
Arl6ip4	ENSG00000182196	ARL6IP4	-0.443566684920435	4.36554432444161	-4.97552691573765	0.000522746938788499	0.129132664367235	0.144470536318027	5	44.6556
Rpl36al	ENSG00000241343	RPL36A	0.255694811938199	7.1600205287452	4.96783535351469	0.000528815246813515	0.129132664367235	0.165963533211952	12	74.6479
Prpsap1	ENSG00000161542	PRPSAP1	-0.427152280031541	4.50725457281714	-4.95856808858239	0.000536226396699319	0.129132664367235	0.128895799144638	11	97.4026
Tmem68	ENSG00000167904	TMEM68	0.322308134178892	6.11831966954464	4.93413046829941	0.000556304178280225	0.129132664367235	0.119047678775001	4	92.9012
Zfhx3	ENSG00000140836	ZFHX3	-1.44931226513466	2.58484343497264	-4.88698749014183	0.000597329425830011	0.129132664367235	-0.236834324881064	8	94.842
Cox17	ENSG00000138495	COX17	-0.540506080924844	4.19783694864991	-4.88614516978826	0.000598091039118434	0.129132664367235	0.0165123609372335	16	90.4762
Ypel3	ENSG00000090238	YPEL3	-0.384383306136516	6.48358721006039	-4.87818877273071	0.000605336204632557	0.129132664367235	0.039930950634071	7	75.7962
Tnni1	ENSG00000159173	TNNI1	-0.940726206513429	1.92585196429681	-4.86157059331619	0.000620771340796548	0.129132664367235	-0.416839675484113	1	97.861
Isca1	ENSG00000135070	ISCA1	-0.339501506421277	5.45355991260425	-4.84432567380039	0.000637231454837636	0.129132664367235	-0.00680453368460476	13	96.8992
Plekha1	ENSG00000107679	PLEKHA1	-0.491553406099443	7.07280348979511	-4.82108184523786	0.000660154574150275	0.129132664367235	-0.0415463060370813	7	80.198
Nde1	ENSG00000072864	NDE1	-0.588344079950778	4.14983853134572	-4.8178623028393	0.000663398090332482	0.129132664367235	-0.0770954248064006	16	85.0746
F2r	ENSG00000181104	F2R	-0.484002175494526	2.58212035483691	-4.81748832272235	0.000663775950516108	0.129132664367235	-0.2786711635937	13	78.8235
Sdha	ENSG00000073578	SDHA	-0.421957516957533	7.90186229640026	-4.78941144942785	0.000692806971385242	0.129132664367235	-0.0853756358856979	13	94.7289
Grb10	ENSG00000106070	GRB10	-0.628846064209648	5.06021022936605	-4.78660220087415	0.00069578497248605	0.129132664367235	-0.0907315276210063	11	78.1145
Rbm8a	ENSG00000265241	RBM8A	-0.384165259816466	5.21547807727625	-4.75079388347377	0.000734957322547968	0.129132664367235	-0.139000057549469	3	100
Lhx9	ENSG00000143355	LHX9	-2.79102290268436	1.48986176598722	-4.73393241493883	0.000754206853637359	0.129132664367235	-0.673325924331576	1	98.4887
Tal1	ENSG00000162367	TAL1	-1.34951316097433	1.65592239324591	-4.69740602397779	0.000797763676172423	0.129132664367235	-0.69085519828364	4	93.0514
Itgad	ENSG00000156886	ITGAD	-1.95893742910871	1.10073992045089	-4.69190613941748	0.000804549784864897	0.129132664367235	-0.78800426331196	7	72.0069
Mars	ENSG00000166986	MARS	-0.28843844021892	5.90785720271548	-4.67503905304732	0.000825745659572824	0.129132664367235	-0.248172074498885	10	89.6667
Ddit3	ENSG00000175197	DDIT3	-0.530194429303966	4.10791820184457	-4.67371734795942	0.000827431382687337	0.129132664367235	-0.272040736970929	10	77.6042
Olig1	ENSG00000184221	OLIG1	-0.836698925563777	5.78876445971833	-4.67223138104568	0.000829330962810106	0.129132664367235	-0.25057785767524	16	76.3838
Slc6a11	ENSG00000132164	SLC6A11	-1.46077321767209	5.31575850109504	-4.66014581071683	0.00084495317707328	0.129132664367235	-0.267515233696805	6	93.6709
Limch1	ENSG00000064042	LIMCH1	-0.264113137703682	7.01628888855185	-4.65300689313527	0.000854327383791878	0.129132664367235	-0.284213765645547	5	84.0259
AW551984	ENSG00000110002	VWA5A	-2.57442789658888	2.67920688816681	-4.64855744561422	0.00086022568723858	0.129132664367235	-0.558917456089237	9	65.0127
Psmd12	ENSG00000197170	PSMD12	-0.455162004850298	5.0491000024838	-4.61676729025677	0.000903642871193463	0.129132664367235	-0.328990849532222	11	97.5877
Scrib	ENSG00000180900	SCRIB	-0.406686700727546	5.09125278982923	-4.61647780356138	0.000904048732891342	0.129132664367235	-0.329230880019987	15	87.0695
Olig2	ENSG00000205927	OLIG2	-0.737703590230543	3.82158551300679	-4.59733718005264	0.000931316853994678	0.129132664367235	-0.393059006649796	16	96.2848
Taf13	ENSG00000197780	TAF13	-0.640595402308328	3.28194935289172	-4.59456390087041	0.00093533936717263	0.129132664367235	-0.444144468025771	3	100
Plod3	ENSG00000106397	PLOD3	-0.362955057567939	4.69675546855764	-4.59247641057369	0.000938379302297108	0.129132664367235	-0.366222766402225	5	91.5989
Cxx1a	ENSG00000212747	FAM127C	-0.56577929898231	3.02405323790096	-4.56740467041308	0.000975718310697368	0.129132664367235	-0.509072108571845	X	69.0266
Man2a1	ENSG00000112893	MAN2A1	0.348843726046875	5.3500445753068	4.55681751118562	0.000991954737191681	0.129132664367235	-0.415371373233259	17	80.6818
Syngr2	ENSG00000108639	SYNGR2	-0.617407577523678	2.23346184532092	-4.55014533908495	0.00100233376082423	0.129132664367235	-0.6704843816113	11	88.8393
Inppl1	ENSG00000165458	INPPL1	-0.4025122236696	5.07738346784428	-4.54728364919299	0.00100682045415483	0.129132664367235	-0.427902273372206	7	95.8665
Slc40a1	ENSG00000138449	SLC40A1	0.402658142507477	4.13693512933927	4.54213973518737	0.00101493881173181	0.129132664367235	-0.447181567421658	1	90.5429
Serinc5	ENSG00000164300	SERINC5	-0.396765384471346	6.95406160807527	-4.52203699185182	0.00104733582027406	0.129132664367235	-0.47603253140452	13	81.7787
Ndufs6	ENSG00000145494	NDUFS6	-0.305168980149206	6.17236265633191	-4.51898235106654	0.00105235350081024	0.129132664367235	-0.477413383559169	13	78.2258
Diras1	ENSG00000176490	DIRAS1	-0.421811781281793	5.763887892366	-4.4931201360595	0.00109586800835127	0.129132664367235	-0.510934145205729	10	93.9394
Pde8a	ENSG00000073417	PDE8A	-0.846435374442932	2.30017321555073	-4.4840963639999	0.0011114950606762	0.129132664367235	-0.740304506268263	7	79.1315
Fabp7	ENSG00000164434	FABP7	0.823087807934201	6.90556919115631	4.48356033620595	0.00111243071233071	0.129132664367235	-0.534253784134147	10	87.1212
Snapin	ENSG00000143553	SNAPIN	-0.285889436372607	5.4669562462307	-4.47575011462905	0.00112615846854936	0.129132664367235	-0.53366515213941	3	97.7941
Chchd10	ENSG00000250479	CHCHD10	-0.699390037150882	4.92833839141406	-4.47194925645794	0.00113290373426576	0.129132664367235	-0.535929537624677	10	78.5235
Gpld1	ENSG00000112293	GPLD1	-0.421831856640572	6.08086247065391	-4.47154428241406	0.00113362494086426	0.129132664367235	-0.545873929168839	13	79.1667
Laptm4b	ENSG00000104341	LAPTM4B	-0.32581753828771	6.49660447134764	-4.47020124038118	0.00113602019871982	0.129132664367235	-0.551928715125599	15	65.9306
Dgkq	ENSG00000145214	DGKQ	-0.285804238117872	5.75690413078821	-4.44714543844926	0.00117798347024736	0.130469273618118	-0.578814140890088	5	80.6794
Lrrc8a	ENSG00000136802	LRRC8A	-0.481101777380353	5.9957334814984	-4.41370327006991	0.00124178315507435	0.134097113047563	-0.630182258218897	2	99.0123
Dnajc14	ENSG00000135392	DNAJC14	0.318832053631334	5.89171903165855	4.38689345059059	0.00129556088471823	0.138177222707713	-0.671815400163135	10	85.755
Klhl1	ENSG00000150361	KLHL1	-0.697728042835053	4.15195665353505	-4.37072270874389	0.00132918087003641	0.138740018550145	-0.688888793937402	14	95.4545
Yars2	ENSG00000139131	YARS2	0.284790637586894	4.32970065527629	4.36893337176025	0.00133295715382597	0.138740018550145	-0.686182204008503	16	84.4864
Dnm2	ENSG00000079805	DNM2	-0.348406398631896	5.56449875085116	-4.34664851485301	0.00138094732703433	0.142023914461685	-0.724635497291136	9	96.7816
Ipcef1	ENSG00000074706	IPCEF1	0.516722729056214	7.11505488758901	4.33872312340756	0.00139845075841257	0.14213201200017	-0.750220025909587	10	73.0594
Gpr101	ENSG00000165370	GPR101	-1.34465112637506	2.67112751569178	-4.3259560528678	0.00142714061060147	0.142495262127476	-0.883821020029291	X	66.5354
Grb14	ENSG00000115290	GRB14	-0.796159668304736	5.38859061068414	-4.31532308635826	0.00145150804057613	0.142495262127476	-0.767171367256306	2	85.7407
Lsm7	ENSG00000130332	LSM7	0.256411132365028	6.05559165110496	4.29428756434792	0.00150101526174273	0.145445016359272	-0.812970910565764	10	97.0874
Aes	ENSG00000104964	AES	-0.273061696485967	7.08465403937543	-4.25779649270451	0.00159116155471902	0.145445016359272	-0.871395763769381	10	71.5909
Scd2	ENSG00000099194	SCD	-0.487086849777484	9.0869485004588	-4.25151657056094	0.00160724152085939	0.145445016359272	-0.866650956999477	19	82.7298
Tspyl2	ENSG00000184205	TSPYL2	-0.36130031499451	6.18328609538894	-4.23274648485581	0.00165633039891534	0.145445016359272	-0.904429794474637	X	72.1501
Vkorc1	ENSG00000167397	VKORC1	-0.5381809861603	2.51148464855579	-4.22992305591936	0.00166384983642595	0.145445016359272	-1.00672493820625	7	84.6626
Amotl1	ENSG00000166025	AMOTL1	-0.408607435594671	5.21584535469563	-4.22704335913681	0.00167155612627409	0.145445016359272	-0.89657127072806	9	86.0879
Nop10	ENSG00000182117	NOP10	0.264947720661734	6.62055605124373	4.22449488218357	0.00167840736111714	0.145445016359272	-0.923495591472403	2	100
Ogdh	ENSG00000105953	OGDH	-0.313816658239076	7.43491087203389	-4.21723277810241	0.00169809302096669	0.145445016359272	-0.931102110096965	11	93.6461
Wdr36	ENSG00000134987	WDR36	0.228761828840041	6.07968577059028	4.2159031554144	0.00170172350172931	0.145445016359272	-0.931792967138501	18	83.7014
Fn3k	ENSG00000167363	FN3K	-0.439832254438806	4.39371491811999	-4.20346102621839	0.00173609441903017	0.145445016359272	-0.923894923466604	11	88.6731
Zfp777	ENSG00000196453	ZNF777	-0.335624723179127	4.02705204086497	-4.20245439093513	0.00173890694442308	0.145445016359272	-0.928492807673435	6	91.4561
Psmc5	ENSG00000087191	PSMC5	-0.373944996300823	6.62976855196329	-4.19088174086387	0.00177158702968014	0.145445016359272	-0.972658007916724	11	100
Entpd5	ENSG00000187097	ENTPD5	-0.315944127534396	5.59476577085297	-4.16250353917341	0.0018544867150828	0.145445016359272	-1.00086708053465	12	87.1495
Kctd3	ENSG00000136636	KCTD3	-0.341719870882324	5.910542692998	-4.1551201241729	0.00187671687016766	0.145445016359272	-1.01787675649776	1	93.6196
Mrpl35	ENSG00000132313	MRPL35	0.291825785046457	4.87417299872133	4.1527103567298	0.00188403269713828	0.145445016359272	-1.00250974269995	6	76.5957
Plcd4	ENSG00000115556	PLCD4	-0.445012531957638	4.10968127585323	-4.13413242423897	0.00194144897307545	0.145445016359272	-1.0256102472567	1	75.4593
Hist1h1d	ENSG00000124575	HIST1H1D	0.574883281434227	5.36355996103513	4.12018969698748	0.00198574516286544	0.145445016359272	-1.06100625838641	13	87.7828
Gtf3c5	ENSG00000148308	GTF3C5	-0.425479189974373	2.95985863379787	-4.1172438598256	0.0019952391398302	0.145445016359272	-1.09984848643957	2	83.8403
Tmx2	ENSG00000213593	TMX2	-0.219444530927855	7.44967272362698	-4.11513299302824	0.00200207142945041	0.145445016359272	-1.08709184481666	2	92.5676
Vps26a	ENSG00000122958	VPS26A	0.259552293153273	6.78526076931784	4.11094494126554	0.00201569977913224	0.145445016359272	-1.09742277777	10	98.7768
Vcl	ENSG00000035403	VCL	-0.407054503244551	4.99793998715515	-4.11012237620177	0.00201838791011298	0.145445016359272	-1.06696727418451	14	93.3862
Cetn3	ENSG00000153140	CETN3	0.349534488573852	5.67562443443132	4.10565186475831	0.00203306340842074	0.145445016359272	-1.09104436167955	13	86.3874
Polr2h	ENSG00000163882	POLR2H	0.376817240431544	4.48192040947437	4.10521369383276	0.00203450781981546	0.145445016359272	-1.0680385232034	16	70.2857
Golim4	ENSG00000173905	GOLIM4	-0.470968422423469	4.42845828495459	-4.09379641862968	0.00207252642545092	0.145445016359272	-1.08387462771857	3	81.4655
Ccnh	ENSG00000134480	CCNH	0.272526792920572	5.95124319513515	4.09078076911256	0.0020826922240711	0.145445016359272	-1.12045799375098	13	95.0464
Frmpd1	ENSG00000070601	FRMPD1	-0.6054466314166	2.82577525333868	-4.0814613096642	0.00211444017224398	0.145445016359272	-1.16248905830947	4	73.5108
Orc6	ENSG00000091651	ORC6	0.275958693316943	5.04419757106242	4.07352120252092	0.00214188960448735	0.145445016359272	-1.12404784472198	8	77.7778
Gamt	ENSG00000130005	GAMT	-0.835076128912507	4.61148665653713	-4.06527785507628	0.0021707830390657	0.145445016359272	-1.12685079357723	10	64.684
Rnf2	ENSG00000121481	RNF2	0.360404926014787	6.15651018960373	4.06122077447254	0.00218515313818554	0.145445016359272	-1.1701902981743	1	99.7024
Amigo2	ENSG00000139211	AMIGO2	-0.431127082246552	3.66138143530964	-4.05983934673122	0.00219006885945666	0.145445016359272	-1.13959037757926	15	87.5479
Snd1	ENSG00000197157	SND1	-0.282086745020025	6.01664555072735	-4.04731291883772	0.00223517606485844	0.145445016359272	-1.18512288523912	6	97.3626
Csrp1	ENSG00000159176	CSRP1	-0.464165531717181	7.72885330507315	-4.04488246309151	0.00224404027772671	0.145445016359272	-1.19253045997094	1	99.4819
Sspo	ENSG00000197558	SSPO	-1.26741543541378	1.54478784848227	-4.03638257399353	0.00227533138101365	0.145445016359272	-1.43606333812225	6	75.7282
Chm	ENSG00000188419	CHM	0.246229499747751	7.19636410072313	4.03183159897249	0.00229227274861547	0.145445016359272	-1.21818416117822	X	83.6141
Fam3a	ENSG00000071889	FAM3A	-0.315609959475009	3.05225902883442	-4.02594201305114	0.00231439361566697	0.145445016359272	-1.21492344397782	X	75.8197
Zfp507	ENSG00000168813	ZNF507	-0.297135785651808	4.84722214900156	-4.0246798070047	0.00231916340537171	0.145445016359272	-1.19226826783971	7	79.7482
Ppp1ca	ENSG00000172531	PPP1CA	0.315916202302839	8.46614600873825	4.02274358083008	0.00232650029538098	0.145445016359272	-1.21943143526569	19	96.1877
Ppil3	ENSG00000240344	PPIL3	0.246264163773522	4.69769261045309	4.01994837076038	0.00233713502530102	0.145445016359272	-1.19753221910643	1	78.7879
Snx16	ENSG00000104497	SNX16	0.221769079394367	6.2548887918852	4.01776658888152	0.0023454712694377	0.145445016359272	-1.23823785145961	3	84.0116
Uxs1	ENSG00000115652	UXS1	0.34849970737154	4.82013836787457	4.01024682786267	0.00237444253746549	0.145445016359272	-1.21459170597049	1	97.4118
Uqcrq	ENSG00000164405	UQCRQ	0.39755779263185	7.25088419948261	4.00977413353375	0.00237627615428217	0.145445016359272	-1.25218864110117	11	79.2683
Zfp260	ENSG00000254004	ZNF260	0.214729872164423	7.16371887861906	4.00903529941561	0.00237914511816117	0.145445016359272	-1.25364620916431	7	84.9515
Kctd2	ENSG00000180901	KCTD2	-0.34470232699205	4.87144144391796	-4.00746740938096	0.00238524540898279	0.145445016359272	-1.21852227624452	11	96.1977
C1d	ENSG00000197223	C1D	0.21953306514418	6.57538165942635	4.00430332411507	0.00239760605352736	0.145445016359272	-1.26181100572246	11	90.0709
Sh3gl3	ENSG00000140600	SH3GL3	-0.488428080840803	5.1463546442181	-3.99632523250099	0.00242907153012584	0.145445016359272	-1.24148892433997	7	80.8451
Rps16	ENSG00000105193	RPS16	-1.04975999148996	2.07130190149366	-3.99483318526305	0.00243500397558748	0.145445016359272	-1.38034516190935	7	100
Sema4d	ENSG00000187764	SEMA4D	-0.659024906803078	4.50446272731834	-3.99065177111303	0.00245171041820158	0.145445016359272	-1.23653667408921	13	85.4988
Thap11	ENSG00000168286	THAP11	0.226466574697052	5.73662210868936	3.9887130634756	0.00245949701235323	0.145445016359272	-1.27167669580128	8	92.3567
Cdc34	ENSG00000099804	CDC34	0.357225314271219	5.7123335830201	3.98332645076072	0.00248126789614991	0.145445016359272	-1.27963315788943	10	99.1525
Tmem70	ENSG00000175606	TMEM70	0.195645889269918	6.3142123052664	3.98162003618507	0.00248820664685513	0.145445016359272	-1.29493582290992	1	60
Mfap1b	ENSG00000140259	MFAP1	-0.409865790398234	2.19033436964609	-3.9810534042461	0.00249051521703178	0.145445016359272	-1.36592609224875	2	99.5444
Akap2	ENSG00000241978	AKAP2	-0.348317007712033	5.48838972516771	-3.97952352361866	0.00249675945595753	0.145445016359272	-1.27672771232692	4	76.3788
Rbm22	ENSG00000086589	RBM22	-0.238486405649082	4.49212850068173	-3.97429085315826	0.00251824084930951	0.145445016359272	-1.26157957435024	18	100
Coro1a	ENSG00000102879	CORO1A	0.528466915782537	7.13885998124349	3.95600999694966	0.00259481870852085	0.145445016359272	-1.33657119500114	7	94.577
Mrpl33	ENSG00000243147	MRPL33	0.313874133303133	5.66375071787092	3.95210264894968	0.00261150016281947	0.145445016359272	-1.32619731297916	5	76.9231
Klf10	ENSG00000155090	KLF10	0.409044839898818	4.99607325696603	3.94374645745774	0.00264755238859751	0.145445016359272	-1.31938776396739	15	85.4167
Scn1a	ENSG00000144285	SCN1A	-0.313842714529994	8.31255620225016	-3.94060133552837	0.00266125628753323	0.145445016359272	-1.34779841812921	2	97.6107
5031439G07Rik	ENSG00000100364	KIAA0930	-0.370581469126363	6.96972696237552	-3.93935128585845	0.00266672357344011	0.145445016359272	-1.36120943695852	15	90.9535
Tgoln1	ENSG00000152291	TGOLN2	-0.223001120228063	6.41170959446719	-3.93840018676397	0.00267089121925224	0.145445016359272	-1.36087803040712	6	33.3333
Zfp551	ENSG00000204519	ZNF551	-0.485775586092455	2.16111742330857	-3.93720336604672	0.00267614527795168	0.145445016359272	-1.42662374080196	7	62.6866
Ddx23	ENSG00000174243	DDX23	-0.245085990361362	6.16874233457373	-3.93261028888195	0.0026964094740332	0.145445016359272	-1.36579698584443	15	98.0488
Ttc39a	ENSG00000085831	TTC39A	-0.903710597256435	1.70419030575303	-3.9315781435321	0.00270098523199676	0.145445016359272	-1.51777147984507	4	87.9282
Srgn	ENSG00000122862	SRGN	0.31527230825629	3.0364257856443	3.93022425062277	0.0027069996884836	0.145445016359272	-1.34350605218541	10	50
Lgmn	ENSG00000100600	LGMN	-0.360653566531953	6.90649909515545	-3.92314982676852	0.00273865521147383	0.145445016359272	-1.38667870711532	12	83.3718
Smarcc2	ENSG00000139613	SMARCC2	-0.343411125423086	6.92853021333532	-3.91761738214764	0.00276368043450857	0.145445016359272	-1.39533604141365	10	96.458
Rps29	ENSG00000213741	RPS29	-0.324298364232796	8.11786859275107	-3.91688181003603	0.00276702564617136	0.145445016359272	-1.3868560003139	12	82.0896
Kcnab3	ENSG00000170049	KCNAB3	-0.415842969816417	5.047892802994	-3.91118928292176	0.00279305746183808	0.145445016359272	-1.36853809513174	11	93.0693
Crls1	ENSG00000088766	CRLS1	0.291470135591109	5.53086840179959	3.91027020533195	0.0027972843226364	0.145445016359272	-1.38647152342343	2	86.3787
Thoc5	ENSG00000100296	THOC5	-0.279361870972612	4.70316656467544	-3.90026288390318	0.00284374321953104	0.145445016359272	-1.37657439522852	11	96.0469
Slitrk6	ENSG00000184564	SLITRK6	-1.164097478978	1.62653853843988	-3.89757852615303	0.00285634194689309	0.145445016359272	-1.57973180002524	14	89.1796
Mettl9	ENSG00000197006	METTL9	0.297046874176687	6.27968297171948	3.89634769546949	0.00286213819434341	0.145445016359272	-1.42785176826852	7	97.1698
Smc1a	ENSG00000072501	SMC1A	-0.43631396651412	6.45381313021116	-3.89572492934006	0.00286507561430477	0.145445016359272	-1.42633301357005	X	99.8378
Psmb2	ENSG00000126067	PSMB2	-0.255215957753378	5.41123755408888	-3.89485813674959	0.00286916928401849	0.145445016359272	-1.40510646841749	4	96.5174
Arl4d	ENSG00000175906	ARL4D	0.563317072895112	3.88871083961011	3.89202752498201	0.00288258024318482	0.145445016359272	-1.37830736352084	11	95.0249
Wdr83	ENSG00000123154	WDR83	-0.6283732545235	2.69802824741576	-3.88631187287937	0.00290985999718592	0.145445016359272	-1.43483363921219	8	93.9683
Fgf1	ENSG00000113578	FGF1	-0.679026395618378	5.78000698758304	-3.8721848757076	0.00297844854775415	0.145445016359272	-1.44719967808596	18	95.4839
Timm8b	ENSG00000150779	TIMM8B	0.263053732280905	7.38545799590335	3.86908192033648	0.00299373866905198	0.145445016359272	-1.47020368601481	9	82.6531
Hist1h4k	ENSG00000278637	HIST1H4A	0.55049194508363	4.80249566261111	3.85983286483856	0.00303980232338036	0.145445016359272	-1.44206288888633	13	100
Ddc	ENSG00000132437	DDC	-0.968027583259296	4.19973056471621	-3.85523488288478	0.00306297664953576	0.145445016359272	-1.43338072607841	11	89.375
Ptpn11	ENSG00000179295	PTPN11	-0.277645020811298	7.25267754068077	-3.84817335372656	0.00309892717489974	0.145445016359272	-1.50275543109569	5	99.4941
Lgi3	ENSG00000168481	LGI3	-0.629359702385784	7.14802376736325	-3.84287714700606	0.00312617914975754	0.145445016359272	-1.51027381184257	14	96.5328
D2hgdh	ENSG00000180902	D2HGDH	-0.346995935489252	3.65686238687523	-3.8399810261233	0.00314118695876162	0.145445016359272	-1.45513781539981	1	80.6142
Abhd4	ENSG00000100439	ABHD4	-0.482045834803098	5.77676765435518	-3.83392288604639	0.00317282402577078	0.145445016359272	-1.50836394278651	14	96.4912
Hsd17b4	ENSG00000133835	HSD17B4	-0.245571165184309	6.69874489985019	-3.83231059771237	0.0031812996565226	0.145445016359272	-1.52930118073859	18	79.5007
Ick	ENSG00000112144	ICK	-0.351356110256276	5.27011532840551	-3.83188365948263	0.00318354797828235	0.145445016359272	-1.49738577805981	9	86.076
Foxj1	ENSG00000129654	FOXJ1	-1.11946186361678	3.13634791226597	-3.82728142421182	0.00320788953365426	0.145445016359272	-1.49250521795534	11	92.6366
Pfdn5	ENSG00000123349	PFDN5	0.255351275279541	7.43334666828845	3.82659448573921	0.0032115394155879	0.145445016359272	-1.53638730518515	15	99.3506
Agtr2	ENSG00000180772	AGTR2	-0.834850633146464	1.64759795208509	-3.82299163704511	0.00323075333090171	0.145445016359272	-1.65615270154994	X	91.7355
Hapln4	ENSG00000187664	HAPLN4	-0.571917267366747	4.13284599076688	-3.82131655901052	0.00323972727102095	0.145445016359272	-1.48378526192124	8	90.796
Pole4	ENSG00000115350	POLE4	0.296650471081667	5.6702572622774	3.82038097650996	0.00324475080106447	0.145445016359272	-1.53086656577183	6	89.7436
Sac3d1	ENSG00000168061	SAC3D1	0.230487716866097	4.12429688971328	3.8124939932101	0.0032874234687513	0.14639207684429	-1.49804046479834	19	76.8156
Pih1d1	ENSG00000104872	PIH1D1	0.302376481494576	4.69078173952068	3.80863390701146	0.00330852138562462	0.146576040440299	-1.51671615684384	7	80.3448
Gm14327	ENSG00000198429	ZNF69	0.464421866460389	2.17140373456444	3.80293920492765	0.00333990474474518	0.147211473651379	-1.59011816220187	2	20.1342
Cachd1	ENSG00000158966	CACHD1	-0.514686981800239	3.47584940537611	-3.7990645461156	0.00336143514167967	0.147408375687846	-1.51695601640336	4	97.547
Acat2	ENSG00000120437	ACAT2	-0.328985054869243	5.66848557300319	-3.78942254400963	0.00341564320251268	0.148280169038601	-1.57601701291935	17	87.6574
Pdxk	ENSG00000160209	PDXK	-0.236322985474713	6.51325357908875	-3.78081701482283	0.00346479339237743	0.149661811508876	-1.60905721420022	10	86.2179
Sparcl1	ENSG00000152583	SPARCL1	-0.386081950432077	11.2250200682486	-3.77183366009804	0.00351688812939273	0.151156263273919	-1.57450004772299	5	61.4458
Hist1h4f	ENSG00000276180	HIST1H4I	0.394731800837319	5.64506669177776	3.75854324097615	0.00359546055564493	0.151704068092634	-1.62689219329938	13	100
Ube2w	ENSG00000258677		0.337552244713476	6.68938605981378	3.7585198888959	0.00359560020942771	0.151704068092634	-1.64765853726913	1	90.6832
Rab11fip5	ENSG00000135631	RAB11FIP5	-0.259404916256802	5.93805531186703	-3.75780551744033	0.00359987513588453	0.151704068092634	-1.6337065637218	6	83.461
Atp1a1	ENSG00000163399	ATP1A1	0.328707875278374	10.6251032004828	3.75165169132529	0.00363692056471338	0.15249479587858	-1.61288240462681	3	96.5787
Fxr1	ENSG00000114416	FXR1	-0.218749954805747	6.6005704567783	-3.74613853579638	0.00367044623325932	0.15249479587858	-1.66475166870554	3	98.0676
Rwdd4a	ENSG00000182552	RWDD4	-0.245844065468546	4.24437353852284	-3.74595064244194	0.00367159447047547	0.15249479587858	-1.59927197380982	8	90.9574
Tsga10	ENSG00000135951	TSGA10	0.441126687129353	3.33709808360012	3.73304180113757	0.00375138375718097	0.154620199554784	-1.61258756553271	1	95.4155
Wdfy1	ENSG00000085449	WDFY1	-0.199350314869402	6.67811755014733	-3.73189428017532	0.00375856333931525	0.154620199554784	-1.68793889675592	1	97.8049
Ache	ENSG00000087085	ACHE	-0.542759155513407	5.16971419341715	-3.72473438889653	0.00380368396862979	0.15550848088121	-1.65882077692929	5	82.1718
Padi2	ENSG00000117115	PADI2	-0.610795057528631	3.93388915605118	-3.72036159535592	0.00383151750363536	0.15550848088121	-1.63136587272493	4	92.9323
Hpgd	ENSG00000164120	HPGD	0.295777962305307	3.86843661912999	3.7199484407645	0.0038341582293882	0.15550848088121	-1.63246527124507	8	89.0977
Gng12	ENSG00000172380	GNG12	-0.235824909209155	6.27878716114012	-3.70350986639097	0.0039407779721404	0.159085956823811	-1.72765461278042	6	97.2222
Kif19a	ENSG00000196169	KIF19	-0.509055284833466	3.16358918087393	-3.68892450241307	0.00403795849622885	0.161368371734085	-1.681608580789	11	89.6794
Nefh	ENSG00000100285	NEFH	-1.12189745857349	5.81790432942443	-3.68455160529886	0.00406757736986178	0.161368371734085	-1.73629525396481	11	80
Iglon5	ENSG00000142549	IGLON5	-0.57480118919071	1.91499871287147	-3.68306962886786	0.00407766636027777	0.161368371734085	-1.78430466548184	7	97.9167
Arntl	ENSG00000133794	ARNTL	0.254888943907091	5.63882397806798	3.67588811421932	0.00412692619814106	0.161368371734085	-1.75614797330433	7	98.4026
Smn1	ENSG00000172062	SMN1	0.301871875294867	2.94594395367229	3.67018728609085	0.00416646958490871	0.161368371734085	-1.71201137404649	13	81.2925
Crip1	ENSG00000213145	CRIP1	0.335936283677782	2.61757796503317	3.66459922748446	0.00420561281513412	0.161368371734085	-1.73583447718602	12	97.4026
Prkcsh	ENSG00000130175	PRKCSH	-0.360761238150097	5.2994480801548	-3.66145781782188	0.0042277852698369	0.161368371734085	-1.76330189553186	9	85.7944
Sox10	ENSG00000100146	SOX10	-0.706018925611496	4.04891125479438	-3.66015738897935	0.00423699934996846	0.161368371734085	-1.72281140344269	15	98.4979
Eif2s1	ENSG00000134001	EIF2S1	0.23960612333422	6.5098140194633	3.65639941179294	0.00426374355993901	0.161368371734085	-1.80878506471618	12	99.0476
Slc7a8	ENSG00000092068	SLC7A8	0.382700858740281	4.2085213714798	3.6538271066119	0.00428215075600982	0.161368371734085	-1.73888887047712	14	91.5888
Dmpk	ENSG00000104936	DMPK	-0.440665254458091	2.43732411021883	-3.64933921635299	0.00431446350879014	0.161368371734085	-1.77312557902037	7	78.8732
Psmd2	ENSG00000175166	PSMD2	-0.243691168396286	7.92585920974672	-3.64368107443835	0.00435556313019534	0.161368371734085	-1.81861299423885	16	98.6784
Frs3	ENSG00000137218	FRS3	-0.428601092895038	3.78009894488551	-3.63907833901391	0.00438929613793266	0.161368371734085	-1.75069774947546	17	85.7724
Rac1	ENSG00000136238	RAC1	-0.262424721136727	6.72892704345508	-3.63607218016375	0.0044114742586458	0.161368371734085	-1.84002036954077	5	90.9953
Arhgef10	ENSG00000104728	ARHGEF10	-0.658420352245702	5.83008110992704	-3.63487679893251	0.00442032554157111	0.161368371734085	-1.82029410571298	8	78.5819
Tspan31	ENSG00000135452	TSPAN31	0.200873185167416	6.06559580027262	3.63263722095335	0.00443695829082184	0.161368371734085	-1.83909963118973	10	88.0952
Rheb	ENSG00000106615	RHEB	0.197925605300679	7.02619457461331	3.63172060653646	0.00444378445773025	0.161368371734085	-1.84824978862745	5	98.913
Cuta	ENSG00000112514	CUTA	-0.385316323610016	3.49904592197723	-3.62824008629066	0.00446980381882762	0.161368371734085	-1.76474439405304	17	76.7677
Gin1	ENSG00000145723	GIN1	0.29518515065453	3.4948544176042	3.62795827892655	0.00447191743420514	0.161368371734085	-1.76535265289293	1	85.4406
Ostc	ENSG00000198856	OSTC	0.264224333043798	6.11257578290497	3.62701668710575	0.00447898709705091	0.161368371734085	-1.84970730998745	3	84.7953
Layn	ENSG00000204381	LAYN	0.412253671546654	2.79340866919492	3.62594608762421	0.00448703946395849	0.161368371734085	-1.78017275389256	9	82.7225
Golt1b	ENSG00000111711	GOLT1B	0.184888650341391	5.9024198379331	3.62475992620163	0.00449597855349906	0.161368371734085	-1.84654439425545	6	98.5507
Gla	ENSG00000102393	GLA	0.213444134678244	4.75828313976564	3.62271098795394	0.00451146319992876	0.161368371734085	-1.80452893221721	X	75.7576
Psmd6	ENSG00000163636	PSMD6	0.206839547700108	7.1272175881762	3.62237871619218	0.00451397951896178	0.161368371734085	-1.86254200839268	14	85.9728
Mrpl30	ENSG00000185414	MRPL30	0.263666984676513	5.78376388367787	3.61611724164183	0.00456167131036246	0.161368371734085	-1.85639965705956	1	81.9876
Nod1	ENSG00000106100	NOD1	-0.522989173474842	3.06265564910425	-3.61555841665216	0.00456595303918127	0.161368371734085	-1.78881680705089	6	81.532
Zfp316	ENSG00000205903	ZNF316	-0.214334803701481	4.88055184971938	-3.6129243498994	0.00458619151030081	0.161368371734085	-1.82286163011665	5	77.8884
Acin1	ENSG00000100813	ACIN1	-0.232930695877351	6.21013530756614	-3.61219984169503	0.00459177446113069	0.161368371734085	-1.87120432641958	14	86.1298
Cep290	ENSG00000198707	CEP290	-0.212737847361919	4.56185766988581	-3.61087008403409	0.00460203971870136	0.161368371734085	-1.81421657754525	10	87.4143
Pygm	ENSG00000068976	PYGM	-0.488342305717817	5.20093723768269	-3.59888707981233	0.00469562458777018	0.162328645387987	-1.85658834332722	19	97.0309
Safb	ENSG00000160633	SAFB	-0.39495474347119	5.54424914898827	-3.59858102864726	0.00469804046252905	0.162328645387987	-1.87117188603256	17	85.3871
Plekha3	ENSG00000116095	PLEKHA3	0.207315988841504	5.25887983302527	3.59574882520992	0.00472045823730338	0.162328645387987	-1.86653969137548	2	91
Aldh7a1	ENSG00000164904	ALDH7A1	-0.179791118787527	6.16536447131385	-3.59550482261068	0.00472239477467297	0.162328645387987	-1.89731047086378	18	88.3117
Vps11	ENSG00000160695	VPS11	-0.200537369785012	5.98191472403097	-3.57775631234192	0.00486548804927849	0.162328645387987	-1.92033933163027	9	97.5558
Tm6sf1	ENSG00000136404	TM6SF1	0.269011717245197	4.35757238493699	3.57736836358849	0.00486866549956343	0.162328645387987	-1.86003759190213	7	94.3243
Ogfrl1	ENSG00000119900	OGFRL1	0.272498115123278	6.39808325513138	3.575031002787	0.00488785493360356	0.162328645387987	-1.93776794438374	1	80.9313
Nynrin	ENSG00000205978	NYNRIN	-0.378951454783198	3.06569863694523	-3.5736780022249	0.00489899868199127	0.162328645387987	-1.84802632093966	14	75.5005
Rbms3	ENSG00000144642	RBMS3	-0.480856077646817	4.65462166091204	-3.57139976528852	0.00491782247796037	0.162328645387987	-1.8771046082705	9	86.27
Tax1bp1	ENSG00000106052	TAX1BP1	-0.22133382820838	7.28185432363849	-3.57089588879853	0.00492199583475235	0.162328645387987	-1.94212683244884	6	85.1711
Tlr4	ENSG00000136869	TLR4	0.385044040791148	2.34673523887326	3.57077065426155	0.004923033658788	0.162328645387987	-1.88215815160807	4	66.8653
Galnt6	ENSG00000139629	GALNT6	-1.0557572595945	3.76476069640337	-3.56428995143336	0.00497705003538302	0.16286648772357	-1.85996398447831	15	88.5852
Aifm1	ENSG00000156709	AIFM1	-0.336595870507788	4.66536543821835	-3.55369672534484	0.00506666939520832	0.164822358803586	-1.9057289120962	X	92.1697
Kpna2	ENSG00000182481	KPNA2	0.264660737549317	6.17022740953893	3.54806711922298	0.00511497445537768	0.164822358803586	-1.97701755682223	11	94.518
Tpi1	ENSG00000111669	TPI1	0.194828111590242	9.69956666033434	3.54779414629589	0.00511732879333122	0.164822358803586	-1.9442777565628	6	90.5594
Tmem63c	ENSG00000165548	TMEM63C	0.322109792647455	5.24372679811598	3.54292940091598	0.00515947489494266	0.164822358803586	-1.94915278781346	12	83.0025
Hepacam	ENSG00000165478	HEPACAM	-0.51131103959669	4.52458306518106	-3.53964485048141	0.00518813387166419	0.164822358803586	-1.92111067105949	9	94.7115
Gmnn	ENSG00000112312	GMNN	-0.407255961754633	1.72691906564084	-3.53585052656167	0.00522144598464672	0.164822358803586	-1.99243130893303	13	77.512
Pmm1	ENSG00000100417	PMM1	-0.33240310765142	6.33404812533147	-3.53257158038803	0.00525041160525368	0.164822358803586	-1.99988680034255	15	95.0382
Txndc16	ENSG00000087301	TXNDC16	-0.232519759351828	6.91922866053959	-3.52967900280952	0.00527610212209265	0.164822358803586	-2.01038418020683	14	75.3939
Tcf7l2	ENSG00000148737	TCF7L2	-1.37118475753529	2.34737395097753	-3.52479585606053	0.00531976740354972	0.164822358803586	-1.95888227264289	19	91.3621
Ddx47	ENSG00000213782	DDX47	-0.385203537604714	5.059792127334	-3.52220479186691	0.00534308842089314	0.164822358803586	-1.97128461364606	6	96.044
Efnb3	ENSG00000108947	EFNB3	-0.373213059232677	5.7220038128284	-3.52203118563839	0.00534465474822185	0.164822358803586	-1.99883564623932	11	93.8235
Taf1b	ENSG00000115750	TAF1B	0.255081613739071	4.40482901661268	3.5219035998015	0.00534580616855399	0.164822358803586	-1.94705703623337	12	74.3197
4833439L19Rik	ENSG00000122203	KIAA1191	-0.226038306631491	6.55146817776568	-3.52015959444635	0.00536157099110697	0.164822358803586	-2.02428232422551	13	79.6721
Dnajc18	ENSG00000170464	DNAJC18	-0.231718611726526	6.5516969672973	-3.5185574432631	0.00537609590585502	0.164822358803586	-2.02680009675333	18	89.9441
Nat9	ENSG00000109065	NAT9	-0.307956501496016	3.35400787097991	-3.51671551230943	0.00539284493099715	0.164822358803586	-1.92805435486872	11	81.6425
Neurod2	ENSG00000171532	NEUROD2	0.28236198681801	5.50241498465967	3.51508966472509	0.00540767390380605	0.164822358803586	-2.00471028487956	11	98.1675
Bcat1	ENSG00000060982	BCAT1	-0.558908229747268	6.79468359025729	-3.51322361568497	0.00542474567729796	0.164822358803586	-2.0345971199958	6	83.9196
Csdc2	ENSG00000172346	CSDC2	-0.418100165382487	4.22607818871191	-3.51183915665052	0.00543744756940934	0.164822358803586	-1.95360827006625	15	96.732
Gpr22	ENSG00000172209	GPR22	0.388446490017088	7.55476662762866	3.51120512000759	0.00544327487989982	0.164822358803586	-2.03589558285889	12	96.7667
Yars	ENSG00000134684	YARS	-0.237419448802883	6.44603736121474	-3.51000547960137	0.00545431821981644	0.164822358803586	-2.03907368029352	4	96.5909
Il33	ENSG00000137033	IL33	-0.572140245538999	3.23618240714396	-3.50976284391774	0.00545655462763624	0.164822358803586	-1.93840000226934	19	51.1111
Ube2l3	ENSG00000185651	UBE2L3	-0.272224809806449	5.95063479248895	-3.50695934556545	0.00548246373804301	0.165027956493892	-2.03139532315169	16	69.8113
Dst	ENSG00000151914	DST	-0.347748625101087	9.33483618391046	-3.49678641415241	0.00557755186250482	0.167015139980842	-2.03037290116581	1	89.4347
Wdr75	ENSG00000115368	WDR75	0.216612919954894	5.70300541770562	3.49576994531101	0.00558714617496487	0.167015139980842	-2.04427681511937	1	84.5783
Dynll2	ENSG00000264364	DYNLL2	-0.503829538021095	7.19902681270334	-3.49053989599336	0.0056367822350855	0.167109300786987	-2.07025603732062	11	100
Nrip2	ENSG00000053702	NRIP2	-0.546829637011928	3.71956475800367	-3.48931702589643	0.00564845353326435	0.167109300786987	-1.97284790304246	6	58.7189
Eif3e	ENSG00000104408	EIF3E	0.199370412827108	7.05239647883366	3.48878838127252	0.00565350674266053	0.167109300786987	-2.07699680709465	15	100
Zfp354c	ENSG00000177932	ZNF354C	0.217687721225182	6.42152067114081	3.48550361963955	0.00568500997894915	0.167109300786987	-2.08134346917293	11	76.1733
Golga4	ENSG00000144674	GOLGA4	-0.234399841517009	6.76024538832287	-3.48213134580971	0.00571754123180658	0.167109300786987	-2.08670955771416	9	71.1101
Mrps18c	ENSG00000163319	MRPS18C	0.304436288267747	5.48110060186485	3.4813406502968	0.00572519661173305	0.167109300786987	-2.0573825969034	5	80.2817
Nicn1	ENSG00000145029	NICN1	-0.332620061496404	4.43153498504732	-3.48128856888885	0.00572570122661582	0.167109300786987	-2.00864890696302	9	89.2019
Sarnp	ENSG00000205323	SARNP	-0.326507293226955	4.30030591683759	-3.47803638210183	0.0057573027246243	0.167144555937861	-2.00865609601935	10	95.7143
Churc1	ENSG00000258289	CHURC1	0.308549270098157	5.01587598313046	3.47622667106235	0.00577496564632218	0.167144555937861	-2.04419953570496	12	76.4286
Cndp2	ENSG00000133313	CNDP2	-0.275711149914343	5.42232425377523	-3.4752059969643	0.00578495217974671	0.167144555937861	-2.06241793415193	18	91.1579
Itga1	ENSG00000213949	ITGA1	0.399145760079725	4.29357473131938	3.46354393142216	0.00590033093181313	0.167601416065151	-2.03299469070867	13	87.9559
Gnb5	ENSG00000069966	GNB5	0.216433483433444	7.18185842522715	3.46053890971378	0.00593044436379282	0.167601416065151	-2.12149648661739	9	99.2405
Phldb1	ENSG00000019144	PHLDB1	-0.527711618868237	6.43587147871599	-3.45992974197047	0.00593656817202718	0.167601416065151	-2.11607579217474	9	93.5367
Ampd2	ENSG00000116337	AMPD2	-0.270684677812991	4.66142377608405	-3.45325933991927	0.00600405264178361	0.168240984350664	-2.06201806713577	3	88.3959
Rps15a	ENSG00000134419	RPS15A	0.200447213535359	8.4166077445123	3.44661082305727	0.00607210379640436	0.168240984350664	-2.12527009107283	7	100
Lonrf3	ENSG00000175556	LONRF3	-0.353337088225539	5.68092208403606	-3.44542771188941	0.00608429674957633	0.168240984350664	-2.11966168508041	X	75.7576
Gpm6a	ENSG00000150625	GPM6A	0.344896192298728	11.5535783594665	3.44526055969647	0.0060860214287095	0.168240984350664	-2.07555827918353	8	98.9209
Rhoq	ENSG00000119729	RHOQ	-0.28868579279717	5.70110312480847	-3.43812800681397	0.00616008716015275	0.168240984350664	-2.13259814287628	17	99.5122
Ramp3	ENSG00000122679	RAMP3	0.453626170983972	4.39303077222395	3.43433533641899	0.00619984899193454	0.168240984350664	-2.08233023788301	11	82.4324
Gprasp2	ENSG00000158301	GPRASP2	-0.42383741020343	7.37208725280535	-3.43011647100275	0.00624439014058215	0.168240984350664	-2.16626717871659	X	73.9857
Chgb	ENSG00000089199	CHGB	-0.375302692363843	8.1119387546226	-3.42824139082333	0.00626429231666422	0.168240984350664	-2.15961288434933	2	63.9586
Tmem64	ENSG00000180694	TMEM64	0.273627398363721	6.79004275346937	3.4271728786039	0.00627566279506465	0.168240984350664	-2.177218386957	4	88.9474
Pibf1	ENSG00000083535	PIBF1	0.216268832211408	5.07671686675121	3.42517989717962	0.00629692783252733	0.168240984350664	-2.12729319505186	14	88.7715
Sncg	ENSG00000173267	SNCG	-1.90155631435823	0.794602106638984	-3.42143951468621	0.00633703837156739	0.168240984350664	-2.21254191465755	14	81.8898
Map4k4	ENSG00000071054	MAP4K4	-0.368595144274781	7.85005648999441	-3.42126559463595	0.00633890982529023	0.168240984350664	-2.17488512093955	1	93.0872
Slitrk2	ENSG00000185985	SLITRK2	0.282015643800296	5.6585922460035	3.42122215764805	0.00633937731467587	0.168240984350664	-2.16156915420326	X	97.5148
Nacad	ENSG00000136274	NACAD	-0.376896187872215	4.19765935707167	-3.42098574466384	0.00634192232617073	0.168240984350664	-2.09215207892915	11	50.1921
Scd1	ENSG00000099194	SCD	-0.308086597306328	7.34198969567116	-3.4190685828276	0.00636259972746485	0.168240984350664	-2.18484315747751	19	83.5655
Bbs5	ENSG00000163093	BBS5	0.289429920931592	4.23174870491889	3.41892803359111	0.00636411834217121	0.168240984350664	-2.09919602710841	2	96.4809
Trpt1	ENSG00000149743	TRPT1	-0.386139167105632	2.74219670751636	-3.41695276589338	0.00638550040132845	0.168240984350664	-2.07878255984392	19	80.7843
Taf9	ENSG00000273841	TAF9	0.260642182732864	6.9513592141611	3.4165292753392	0.00639009427332111	0.168240984350664	-2.19399869375855	13	91.6667
Rtkn	ENSG00000114993	RTKN	-0.493290307413059	5.03437217586456	-3.41515416084825	0.00640503452136128	0.168240984350664	-2.13785300891473	6	86.5009
Hsdl1	ENSG00000103160	HSDL1	-0.220042627770787	6.16446908738227	-3.41496086135284	0.00640713755280367	0.168240984350664	-2.18587279760649	8	87.8788
Ass1	ENSG00000130707	ASS1	-1.03986510386559	2.08053387163375	-3.40673486047604	0.0064972963620324	0.1698234673973	-2.13260371217683	2	96.8447
Pi4k2a	ENSG00000155252	PI4K2A	-0.24082299240079	5.06087985752529	-3.40475772329671	0.00651916046620222	0.1698234673973	-2.15700883492418	19	95.4071
Hnrnpm	ENSG00000099783	HNRNPM	-0.28898619788749	6.46957382111486	-3.39761405813738	0.00659879225823481	0.1698234673973	-2.21968090201022	17	97.5342
Faim2	ENSG00000135472	FAIM2	-0.439276701543229	6.60232846339819	-3.39567803590261	0.0066205455816273	0.1698234673973	-2.22316923905326	15	92.0886
Clgn	ENSG00000153132	CLGN	-0.44493410784788	2.84309879576319	-3.39515796503305	0.00662640172337784	0.1698234673973	-2.1078097008945	8	79.1803
Cds1	ENSG00000163624	CDS1	-0.197443006714789	5.87796237710669	-3.39059338799904	0.0066780296084486	0.1698234673973	-2.21614742153216	5	95.8785
Chid1	ENSG00000177830	CHID1	0.25020554233645	6.28172356820584	3.39049028572468	0.00667920052507417	0.1698234673973	-2.23247015620967	7	84.4498
Tbcc	ENSG00000124659	TBCC	0.307023479191789	5.16271539562057	3.38956706817858	0.00668969479278772	0.1698234673973	-2.18795714175049	17	76.0116
Cstf3	ENSG00000176102	CSTF3	0.293023880133089	5.11426423958872	3.38948027011301	0.00669068230438858	0.1698234673973	-2.1857219140247	2	99.3027
Carhsp1	ENSG00000153048	CARHSP1	-0.585572487691377	5.68485085408666	-3.38730214835302	0.00671551226100109	0.1698234673973	-2.21014582534311	16	97.2789
Dynlt3	ENSG00000165169	DYNLT3	0.259683424995565	7.70923714159118	3.38497036298328	0.00674219913169126	0.1698234673973	-2.23614576015633	X	87.931
Cryab	ENSG00000109846	CRYAB	-0.921545913912395	4.28873215297465	-3.38479013824073	0.00674426631314066	0.1698234673973	-2.14775627926281	9	97.7143
Usp8	ENSG00000138592	USP8	-0.233030967546327	6.1548421984447	-3.38249145819194	0.00677068953947199	0.1698234673973	-2.23765729626246	2	81.5742
Mef2a	ENSG00000068305	MEF2A	-0.309053182259387	5.0020096793991	-3.37979778473134	0.00680178888517838	0.1698234673973	-2.19311707169708	7	87.7756
Slc32a1	ENSG00000101438	SLC32A1	-0.306331136761361	5.77647660239261	-3.3777397595156	0.00682564854466399	0.1698234673973	-2.23186346565638	2	98.4762
Ptpdc1	ENSG00000158079	PTPDC1	-0.352253089566386	5.04215050836328	-3.37636721790512	0.00684160894842764	0.1698234673973	-2.20033007842562	13	73.0198
Skp1a	ENSG00000113558	SKP1	0.255711884529441	9.67417030431666	3.3762249712578	0.00684326523889919	0.1698234673973	-2.21672442303644	11	99.3865
Prph	ENSG00000135406	PRPH	-2.12007670151651	1.19912269519656	-3.37306068953352	0.00688021638993267	0.1698234673973	-2.24891378135649	15	95.1064
Ebf3	ENSG00000108001	EBF3	-1.11458852325466	1.93741248238332	-3.36739008461465	0.00694694996867725	0.170718996534959	-2.19798973315314	7	99.0926
Rab1b	ENSG00000174903	RAB1B	0.252899553236745	7.45013102396999	3.36608058132188	0.0069624550997998	0.170718996534959	-2.27072694821747	19	99.005
Kcnh2	ENSG00000055118	KCNH2	-0.488166443754646	4.23206875862588	-3.3648762150086	0.00697674679847729	0.170718996534959	-2.17937243370953	5	96.2899
Slc35a5	ENSG00000138459	SLC35A5	-0.175776663063858	5.63780503208986	-3.3632960712714	0.00699554348551512	0.170718996534959	-2.25072337272474	16	85.8491
Gna12	ENSG00000146535	GNA12	-0.405788012545623	5.09682108057627	-3.35475580321598	0.00709804040357216	0.172732383123754	-2.23699884413859	5	98.1627
Abat	ENSG00000183044	ABAT	-0.265589673686099	8.19761225411468	-3.35285845337402	0.00712102063883226	0.17280483803978	-2.2793257823624	16	91.2
9130401M01Rik	ENSG00000189376	C8orf76	0.250876960689688	5.67690566265343	3.34009127199148	0.00727765662232537	0.176111207715457	-2.29237025772326	15	68.1579
Nip7	ENSG00000132603	NIP7	0.394492796568037	5.53390790364273	3.33682097772505	0.00731834575645481	0.176402178217269	-2.29077407776767	8	97.7778
Rnf121	ENSG00000137522	RNF121	-0.288195390954925	3.79566850983256	-3.33584618993158	0.00733051929620816	0.176402178217269	-2.20780420140647	7	98.1651
Phlda1	ENSG00000139289	PHLDA1	0.418619382874184	2.92763689001286	3.3314818883825	0.00738527819940985	0.177189879550798	-2.19802988878852	10	86.5337
Abhd13	ENSG00000139826	ABHD13	0.241937302116733	6.96002750798385	3.32851022656327	0.00742280410242627	0.177189879550798	-2.33616748334525	8	95.8457
Rbm20	ENSG00000203867	RBM20	-0.338397266377228	2.64506462407522	-3.32673660317301	0.00744529460507459	0.177189879550798	-2.20876131493765	19	73.2681
Anxa2	ENSG00000182718	ANXA2	-0.440320537867527	4.42801541305729	-3.32467834587116	0.00747148223128031	0.177324618878648	-2.25081939654891	9	92.7171
Heph	ENSG00000089472	HEPH	-0.51137657586646	4.46050939664866	-3.32283750939268	0.007494983748794	0.177395043737751	-2.25477528566603	X	81.9307
Panx2	ENSG00000073150	PANX2	-0.467160511269227	2.69308279065416	-3.3205272802626	0.00752458541027707	0.177609070551734	-2.21688872798727	15	91.8759
Lsm1	ENSG00000175324	LSM1	0.265098649902784	4.64200831194728	3.31656718707375	0.00757560701072841	0.177716288006341	-2.27746634811293	8	97.7444
Zfp710	ENSG00000140548	ZNF710	-0.361995351243126	3.27811279875208	-3.31559499084016	0.00758818697833462	0.177716288006341	-2.22365730796692	7	95.0301
Sh3d19	ENSG00000109686	SH3D19	-0.338455199355477	4.10850077804172	-3.31407385559188	0.0076079131467184	0.177716288006341	-2.25326066515854	3	78.3544
Echdc1	ENSG00000093144	ECHDC1	-0.344734561023006	3.23393616093521	-3.30054586099748	0.00778567889782168	0.179361353010799	-2.24519230266952	10	81.1075
Qsox2	ENSG00000165661	QSOX2	0.23620993330359	4.18950847473911	3.2919236441655	0.00790120006820017	0.180456194874354	-2.29370666657929	2	66.0458
Rasgrp2	ENSG00000068831	RASGRP2	-0.943626614572078	2.5550038332406	-3.29057619730735	0.00791941160645354	0.180456194874354	-2.26429460051018	19	96.2233
Cisd3	ENSG00000277972	CISD3	-0.33844346622939	3.07940153560423	-3.28989219771165	0.00792867274412665	0.180456194874354	-2.25901480512316	11	75.5906
Upf3b	ENSG00000125351	UPF3B	-0.411947248438858	4.07560752751983	-3.287282320225	0.00796411189544836	0.180456194874354	-2.29268696563581	X	84.6791
Tceal3	ENSG00000196507	TCEAL3	-0.285767851136781	5.93867548085028	-3.28565187339928	0.00798633395895009	0.180456194874354	-2.38604630535914	X	74
Acaa1a	ENSG00000060971	ACAA1	-0.202778565214495	5.75898491030761	-3.28408840626632	0.00800770289024583	0.180456194874354	-2.38269548310748	9	85.3774
Lipt2	ENSG00000175536	LIPT2	0.412457338437733	2.62080241408385	3.28217412332483	0.00803394656627557	0.180456194874354	-2.27149351427883	7	84.4156
Pts	ENSG00000150787	PTS	0.345085953055001	4.60666998807832	3.2816676948856	0.00804090414804822	0.180456194874354	-2.33070400450922	9	81.3793
Tbc1d23	ENSG00000036054	TBC1D23	0.181843806397446	6.11117896312197	3.28033003264738	0.00805931140528618	0.180456194874354	-2.40582419656901	16	92.4177
Rps19	ENSG00000105372	RPS19	0.271630083603534	7.11039567720398	3.28006398847986	0.00806297752813121	0.180456194874354	-2.41379371064462	7	99.3103
Yipf5	ENSG00000145817	YIPF5	0.188603137489198	5.4425967785985	3.26171478780253	0.00832000462339759	0.182642695067521	-2.40589095740762	18	92.607
Elovl1	ENSG00000066322	ELOVL1	-0.757972114177925	4.15937803887016	-3.26009709496098	0.0083430638171633	0.182642695067521	-2.33584599300114	4	92.4731
Degs1	ENSG00000143753	DEGS1	-0.396401552255976	6.2231780267846	-3.25772920568269	0.00837693479196568	0.182642695067521	-2.43870480348951	1	85.4489
Dnmt1	ENSG00000130816	DNMT1	-0.168106634407335	6.02424453395802	-3.257543771829	0.0083795932363018	0.182642695067521	-2.43594994924997	9	76.5319
Znhit3	ENSG00000273611	ZNHIT3	0.390092880281352	5.35357979658108	3.25610863446069	0.00840019713511335	0.182642695067521	-2.41048239702032	11	78.0645
Ngb	ENSG00000165553	NGB	-1.74983782802063	1.59637068170434	-3.25585364482162	0.00840386338557117	0.182642695067521	-2.38178503340106	12	94.0397
Abl1	ENSG00000097007	ABL1	-0.227629143032869	5.03234443600001	-3.25519575662477	0.00841333010332909	0.182642695067521	-2.39259780803942	2	88.0766
Trappc2l	ENSG00000167515	TRAPPC2L	0.203134596357315	5.83159266905748	3.25515031262037	0.00841398442575506	0.182642695067521	-2.43611130142368	8	97.1429
Pdcd10	ENSG00000114209	PDCD10	0.234795069552844	6.9890672845092	3.25512336969438	0.00841437238628413	0.182642695067521	-2.45496434418501	3	99.5283
Erbb3	ENSG00000065361	ERBB3	-0.851218229225084	4.24100243034396	-3.24739082738859	0.00852647715349901	0.184408399470849	-2.35845808629501	10	90.6855
Dpp10	ENSG00000175497	DPP10	0.265917219473769	8.41599007942706	3.24479570662706	0.00856444276254266	0.184408399470849	-2.44958986179934	1	89
Ufsp1	ENSG00000176125	UFSP1	-0.509685212674258	2.10750307987764	-3.24315748245755	0.00858849848946497	0.184408399470849	-2.34556231571559	5	75.3521
Aldh5a1	ENSG00000112294	ALDH5A1	-0.240171041717653	6.25132543834074	-3.24083451858902	0.00862272768470447	0.184408399470849	-2.46898222369902	13	81.5693
Tmem189	ENSG00000240849	TMEM189	-0.222840410653786	5.18904765640807	-3.24047463848072	0.00862804305786799	0.184408399470849	-2.42476250298645	2	92.5926
Rpl32	ENSG00000144713	RPL32	0.236771264570438	8.24256233075616	3.23786015249207	0.00866675951808582	0.184408399470849	-2.46391281122356	6	100
Kdm4a	ENSG00000066135	KDM4A	-0.227025610468985	5.89089172217142	-3.23585828289106	0.0086965243535958	0.184408399470849	-2.46537067755755	4	92.6692
Csf2ra	ENSG00000198223	CSF2RA	0.600660444049241	2.11883715460027	3.23572369795877	0.00869852918463376	0.184408399470849	-2.35197332025455	19	27.8802
Ap1m1	ENSG00000072958	AP1M1	-0.396004542559302	3.52429621168652	-3.23265799391727	0.00874432557048763	0.184699900624916	-2.35376946003497	8	96.5517
Tmem170	ENSG00000166822	TMEM170A	-0.509097660828427	2.3801251887836	-3.22721761690736	0.00882620436615302	0.185298204030603	-2.35607934488136	8	95.8333
Nipa2	ENSG00000140157	NIPA2	0.292714750446348	5.74685093445321	3.22624457682698	0.0088409313823755	0.185298204030603	-2.47927149860122	7	95.5556
Kcnip3	ENSG00000115041	KCNIP3	0.320487936126303	6.20230117411312	3.22423778736358	0.00887138375888244	0.185298204030603	-2.50012823797572	2	80.8594
Pnpla2	ENSG00000177666	PNPLA2	-0.440451354297898	2.00127090123199	-3.22183486892781	0.00890798858935557	0.185298204030603	-2.37985043270381	7	81.3492
Gnl3	ENSG00000163938	GNL3	0.199241676874766	4.98220054475367	3.22121320247698	0.00891748389028037	0.185298204030603	-2.44583135309851	14	70.674
Mfn1	ENSG00000171109	MFN1	-0.207308445078407	6.77347976447951	-3.21990942511856	0.00893743138326711	0.185298204030603	-2.51079123217905	3	90.5533
Gm2a	ENSG00000196743	GM2A	-0.333594696694426	5.92099281056895	-3.21907064316289	0.00895028869382918	0.185298204030603	-2.49217692051164	11	67.8756
Ano4	ENSG00000151572	ANO4	-0.372023864909459	5.28386214163175	-3.21679771415927	0.00898522464790298	0.185298204030603	-2.4668338776756	10	98.3246
Eif2b5	ENSG00000145191	EIF2B5	0.179917066701602	6.81352132186248	3.21398367698944	0.00902867113363505	0.185298204030603	-2.52216892728219	16	87.656
Endod1	ENSG00000149218	ENDOD1	-0.518593923395883	7.27447779523843	-3.21389526618785	0.00903003960411313	0.185298204030603	-2.51622872165629	9	74.2
Cep250	ENSG00000126001	CEP250	-0.360496489920061	4.39103524581328	-3.20350123527765	0.00919241250965089	0.186680292837141	-2.43861275246126	2	76.6994
Hsd17b12	ENSG00000149084	HSD17B12	-0.262190178743509	6.16377953320039	-3.20192585921263	0.00921728205588818	0.186680292837141	-2.52918562292008	2	79.8077
Rwdd1	ENSG00000111832	RWDD1	0.217192644739661	6.34282118718102	3.20048447799327	0.00924009659722094	0.186680292837141	-2.54093910654751	10	96.2963
Reep2	ENSG00000132563	REEP2	-0.232092757932715	6.48938034650638	-3.20014476304653	0.0092454820964683	0.186680292837141	-2.54010714875005	18	92.9134
Tapbp	ENSG00000231925	TAPBP	-0.278602245707928	3.78038920157007	-3.20011286641169	0.00924598791850568	0.186680292837141	-2.41424920509212	17	65.6746
Ewsr1	ENSG00000182944	EWSR1	-0.256555413188619	6.77500493792732	-3.19914072545809	0.00926141787416252	0.186680292837141	-2.54417791652102	11	96.9743
Gas8	ENSG00000141013	GAS8	-0.395458911933754	3.65999517500511	-3.19836103979646	0.00927381218426489	0.186680292837141	-2.41095061199519	8	90.795
Ndufb9	ENSG00000147684	NDUFB9	0.220698964537744	8.46376433009265	3.19791506818252	0.0092809092191623	0.186680292837141	-2.52436961832901	15	86.5922
Gmpr2	ENSG00000100938	GMPR2	-0.307240691459085	3.68248201298121	-3.19692637139603	0.00929666280606842	0.186680292837141	-2.41466603602535	14	77.5176
Snrpd2	ENSG00000125743	SNRPD2	0.242400599268062	7.26583182709985	3.19432803838839	0.00933819434340693	0.186680292837141	-2.55130261776451	7	100
Daam1	ENSG00000100592	DAAM1	-0.242824752826855	7.06671455917697	-3.19407790856893	0.00934220239652221	0.186680292837141	-2.55170206010299	12	97.1243
Zcchc12	ENSG00000174460	ZCCHC12	-1.64081228207521	4.61511480338007	-3.19317405612562	0.00935670030011895	0.186680292837141	-2.45309161201806	X	74.3781
Gramd3	ENSG00000155324	GRAMD3	-0.560525424222203	4.11756870039195	-3.19083328212988	0.00939435364085944	0.186781057081704	-2.442531363196	18	80.5369
Scn4b	ENSG00000177098	SCN4B	-0.669268004391011	5.92025524283196	-3.19017366497487	0.00940499210035347	0.186781057081704	-2.53393865523847	9	79.386
Map3k4	ENSG00000085511	MAP3K4	-0.216424460718282	5.82046909636986	-3.18343348754714	0.00951440781877711	0.187866511649531	-2.54728756566517	17	88.3706
Pard3	ENSG00000148498	PARD3	-0.403269767118312	3.77750172076203	-3.17708068477652	0.00961872634649503	0.187866511649531	-2.44852950353335	8	89.9705
Yme1l1	ENSG00000136758	YME1L1	0.213929780148406	8.08475717061362	3.1762673563666	0.00963216605465966	0.187866511649531	-2.56644644465441	2	87.9689
Vps16	ENSG00000215305	VPS16	-0.188745974588046	5.48686869547807	-3.17584173936021	0.00963920673832059	0.187866511649531	-2.54444961444724	2	97.0203
Lamtor3	ENSG00000109270	LAMTOR3	0.210740055298101	6.35957147970884	3.17566420034857	0.009642145195913	0.187866511649531	-2.5814972457369	3	97.5806
Sbno2	ENSG00000064932	SBNO2	-0.299676127074483	3.14770236103835	-3.17446243777608	0.00966205971585473	0.187866511649531	-2.43016639366336	10	80.3807
Rps24	ENSG00000138326	RPS24	0.17557969335644	8.25849817902347	3.17355581846341	0.00967711119938211	0.187866511649531	-2.56753464324715	14	9.34256
Irak1bp1	ENSG00000146243	IRAK1BP1	0.322193321515315	5.00849061216273	3.1716454162722	0.00970890573420604	0.188061145251571	-2.52655772984117	9	82.3077
Tomm20	ENSG00000173726	TOMM20	0.20814363468192	7.79859557064582	3.16938609305297	0.00974664510030253	0.188369801562932	-2.58306447561177	8	99.3103
Nap1l2	ENSG00000186462	NAP1L2	-0.234991545060855	6.39999015866572	-3.16452665536957	0.00982832500177045	0.189253811672963	-2.59631663867404	X	80.4348
Opn3	ENSG00000054277	OPN3	0.479805468487783	3.57799591732581	3.16327013554382	0.00984955877559872	0.189253811672963	-2.46438681054435	1	86.8159
Polr3e	ENSG00000058600	POLR3E	-0.396905259824686	6.20972448621706	-3.1627651103537	0.00985810632986784	0.189253811672963	-2.59205361603076	7	92.3729
Cd82	ENSG00000085117	CD82	-0.700990211217135	4.2886260312249	-3.1581295251613	0.00993691842438886	0.190343843047823	-2.50106383660198	2	76.4045
Ogdhl	ENSG00000197444	OGDHL	-0.284653312477205	6.29449002360251	-3.15444340917403	0.0100000471384423	0.191129297339132	-2.60952437833979	14	92.8713
Ubxn2a	ENSG00000173960	UBXN2A	-0.239155702754295	5.47474600307424	-3.15095035911367	0.0100602472755779	0.191134825243583	-2.58352790873129	12	82.2394
Kctd18	ENSG00000155729	KCTD18	-0.240630108282404	3.66019504573717	-3.15008681162702	0.0100751868361272	0.191134825243583	-2.48547955592382	1	80.2817
Mtmr11	ENSG00000014914	MTMR11	-0.342885730955436	3.14544249407918	-3.14980485145995	0.010080069711923	0.191134825243583	-2.46646636175204	3	84.3441
Phpt1	ENSG00000054148	PHPT1	-0.261097607612937	4.60396099418833	-3.1488658096615	0.010096349097151	0.191134825243583	-2.53681203437062	2	82.4
Map4k2	ENSG00000168067	MAP4K2	-0.30012764317819	5.00473330702268	-3.14742343874573	0.0101214065684695	0.191134825243583	-2.56206895772114	19	93.9024
Gm14295	ENSG00000268744		0.263129325571953	7.2094331540814	3.14675249019209	0.0101330841909261	0.191134825243583	-2.62933684020412	2	60.8696
Nr1h2	ENSG00000131408	NR1H2	-0.313915897762751	4.07328991826673	-3.14445517707238	0.0101731723714509	0.191472923516552	-2.51402750931527	7	87.3913
Ttc9	ENSG00000133985	TTC9	-0.276357228013418	4.72967079084606	-3.13953617873797	0.0102595542595552	0.191752355606622	-2.55855901535857	12	88.2883
Fam188a	ENSG00000148481	FAM188A	0.209683653139605	5.25608529165503	3.13563989100025	0.0103285074483262	0.191752355606622	-2.59782600842215	2	95.0562
Ppt1	ENSG00000131238	PPT1	-0.170888048972057	6.22397238990481	-3.1345456715198	0.0103479569235586	0.191752355606622	-2.6414685327929	4	84.9673
Dld	ENSG00000091140	DLD	-0.180633114856618	6.75640794658442	-3.13292110084946	0.0103769022006498	0.191752355606622	-2.65229120146838	12	94.8919
Vps33b	ENSG00000184056	VPS33B	0.245308081914088	4.25259039722808	3.13280810163919	0.0103789185983579	0.191752355606622	-2.54471227626144	7	97.2447
Golph3	ENSG00000113384	GOLPH3	0.234398419836559	7.22156288908003	3.13232864332462	0.0103874786683504	0.191752355606622	-2.65258156819855	15	98.6577
Hnrnph2	ENSG00000126945	HNRNPH2	-0.21711164144577	6.18569775870449	-3.13108731057772	0.0104096744365259	0.191752355606622	-2.64530263996001	X	99.1091
Ift80	ENSG00000068885	IFT80	-0.318611598897592	5.32526100055559	-3.12707908416839	0.0104816747695058	0.191752355606622	-2.61326577590497	3	94.4659
Per3	ENSG00000049246	PER3	-0.227771458023269	4.78298396921511	-3.12325222683984	0.0105508911146926	0.191752355606622	-2.58780968346441	4	53.8017
Srd5a1	ENSG00000145545	SRD5A1	-0.502065651237402	4.3117982240442	-3.12285470240345	0.0105581078098339	0.191752355606622	-2.55921223427228	13	61.0039
Galnt11	ENSG00000178234	GALNT11	0.185221943475347	6.14351762471983	3.12233082134034	0.010567626083076	0.191752355606622	-2.66300137702926	5	87.8289
Slc35e3	ENSG00000175782	SLC35E3	-0.405135822539677	3.49207605654841	-3.12043855034911	0.0106020792547319	0.191752355606622	-2.52180299792278	10	92.3323
Itpa	ENSG00000125877	ITPA	0.349094745260687	6.27239164906937	3.11924308725884	0.0106239044392106	0.191752355606622	-2.67243193768776	2	89.1753
Prkcq	ENSG00000065675	PRKCQ	-0.532042933568341	4.29848309101787	-3.11763606676438	0.0106533154921198	0.191752355606622	-2.56638394085812	2	94.7592
Slain1	ENSG00000139737	SLAIN1	-0.408711083478364	5.41394579992039	-3.11720831531079	0.0106611580090543	0.191752355606622	-2.63318305481171	14	79.4915
Dusp12	ENSG00000081721	DUSP12	0.246876246711093	3.84808279375376	3.11429737580724	0.0107146845456926	0.191752355606622	-2.55167155240141	1	83.2353
Zbtb8os	ENSG00000176261	ZBTB8OS	-0.347784141299897	2.71421105968937	-3.11326033300803	0.0107338198684981	0.191752355606622	-2.51325992881875	4	89.3855
Retsat	ENSG00000042445	RETSAT	-0.244644139837465	3.39404251777214	-3.11219932058658	0.0107534335266581	0.191752355606622	-2.53131450188544	6	80.6557
Scrt1	ENSG00000261678	SCRT1	-0.409250363524014	4.03687500048762	-3.1110489787804	0.0107747397858911	0.191752355606622	-2.56311710733143	15	93.1034
Nsdhl	ENSG00000147383	NSDHL	-0.393705940499664	2.91483693717616	-3.11066001511057	0.0107819537751721	0.191752355606622	-2.51910362805302	X	83.1099
Fam136a	ENSG00000035141	FAM136A	0.266345678378104	4.95256451759689	3.10558421761184	0.0108765455289297	0.191752355606622	-2.62850082725299	6	89.8551
Sike1	ENSG00000052723	SIKE1	0.235875007824474	4.71409250301963	3.10348382871663	0.0109159350151015	0.191752355606622	-2.61765403125337	3	90.0474
2310057M21Rik	ENSG00000119965	C10orf88	-0.29042782011126	3.2976661322085	-3.10155648372286	0.0109522072071523	0.191752355606622	-2.54325898691309	7	70.5618
Amy1	ENSG00000240038	AMY2B	-0.456750967969257	4.20643105668576	-3.10153651527062	0.0109525836508888	0.191752355606622	-2.58698298257125	3	85.1272
Kcnj11	ENSG00000187486	KCNJ11	-0.280187861901596	4.48210955060205	-3.10128599847028	0.010957307494715	0.191752355606622	-2.60462603159605	7	95.8974
Nt5c2	ENSG00000076685	NT5C2	-0.320271652453395	5.13539812222751	-3.09881874149472	0.0110039421001008	0.191752355606622	-2.64728609505978	19	99.287
Msh2	ENSG00000095002	MSH2	-0.253954293606057	5.50744216073594	-3.09651866636823	0.0110475988335058	0.191752355606622	-2.67267374533787	17	92.5054
Ctxn2	ENSG00000233932	CTXN2	-0.544977421730732	2.62244508688826	-3.09629708564314	0.011051813867689	0.191752355606622	-2.53733469575656	2	95.0617
Ncoa6	ENSG00000198646	NCOA6	0.295833826896633	4.596344696755	3.09604710224225	0.0110565711601993	0.191752355606622	-2.62263884740749	2	91.5657
Comt	ENSG00000093010	COMT	0.230411678504592	6.22015208194164	3.0921671230435	0.0111306768385582	0.191752355606622	-2.71447982129101	16	76.3838
Kif1c	ENSG00000129250	KIF1C	-0.301663965059449	6.41631467660742	-3.0914281019543	0.011144849025374	0.191752355606622	-2.71465943266788	11	93.9257
Pycard	ENSG00000103490	PYCARD	0.517838946157581	2.10056679008165	3.0910067431017	0.0111529376366238	0.191752355606622	-2.55138704708777	7	70.7692
Ugp2	ENSG00000169764	UGP2	0.16829992166997	6.96652355609403	3.08958880283874	0.0111802010481394	0.191752355606622	-2.72403681208612	11	98.8189
Alg5	ENSG00000120697	ALG5	-0.467059148454321	3.38882486944697	-3.08849604048492	0.0112012584068574	0.191752355606622	-2.56532161887356	3	89.5062
Ccdc47	ENSG00000108588	CCDC47	-0.205840280096391	6.02054564353622	-3.08398388478646	0.0112886354481821	0.191752355606622	-2.7162649607397	11	97.7226
Mettl17	ENSG00000165792	METTL17	-0.273838484455452	3.78704917350607	-3.08254229497558	0.0113166975837529	0.191752355606622	-2.59480343977914	14	71.9665
Il1rap	ENSG00000196083	IL1RAP	-0.367693668257727	5.8830326007872	-3.08237643638458	0.0113199307561506	0.191752355606622	-2.71119812129735	16	88.6463
Sumo2	ENSG00000188612	SUMO2	0.227818775617227	8.23837016991477	3.08231855694344	0.0113210592531274	0.191752355606622	-2.71560908419921	11	100
Nop58	ENSG00000055044	NOP58	0.208818309572505	5.35028171178861	3.08230156180285	0.0113213906354507	0.191752355606622	-2.68888892397124	1	95.2741
Gramd1a	ENSG00000089351	GRAMD1A	-0.216288264667588	6.11742532427826	-3.08220567341571	0.0113232605147253	0.191752355606622	-2.72245128896205	7	92.9558
Sumf1	ENSG00000144455	SUMF1	0.211370366487216	5.29184887434939	3.08062411851023	0.0113541471497388	0.191752355606622	-2.68816345576079	6	85.2941
Kbtbd8	ENSG00000163376	KBTBD8	0.28569778774019	4.85950598145366	3.07949151505641	0.0113763187708696	0.191752355606622	-2.66461432643619	6	97.5042
Gpam	ENSG00000119927	GPAM	-0.23456813781459	6.9445912702309	-3.07844507708699	0.0113968427999138	0.191752355606622	-2.74049935644304	19	92.6329
Resp18	ENSG00000182698	RESP18	-1.0718154908575	5.24968715030312	-3.07783603171731	0.0114088054935966	0.191752355606622	-2.67928275710366	1	37.2807
Tjap1	ENSG00000137221	TJAP1	-0.31207213412365	2.7175527338116	-3.07467373724757	0.011471124125213	0.19236276061538	-2.56899396948781	17	83.842
Ormdl3	ENSG00000172057	ORMDL3	-0.238346031995136	6.01476146352275	-3.07373669392944	0.0114896566813954	0.19236276061538	-2.73227707599368	11	96.732
Ccpg1	ENSG00000260916	CCPG1	-0.196588285081743	6.23201336555265	-3.06741122605382	0.0116155594003911	0.194094503887264	-2.75041200967326	9	69.3928
Dedd	ENSG00000158796	DEDD	-0.245110383096016	4.11867226708675	-3.06548360176472	0.01165420538768	0.194364326891535	-2.63967362813102	1	98.7421
Rars2	ENSG00000146282	RARS2	0.201798998100167	4.75176969729905	3.06366853611733	0.0116907143038245	0.194597537542934	-2.68297536899054	4	86.5052
Efcab2	ENSG00000203666	EFCAB2	-0.441350351123014	2.83254679060097	-3.05888689926233	0.0117874518657352	0.195592130243862	-2.59315889817565	1	85.8025
Rpl13	ENSG00000167526	RPL13	0.20068402840462	8.64352747202627	3.05847873865356	0.011795747004703	0.195592130243862	-2.74629541950778	8	98.1043
Txndc9	ENSG00000115514	TXNDC9	0.161565388988807	6.11909624527388	3.05648098197857	0.0118364335735054	0.195890787869775	-2.7690049787282	1	89.3805
Elmod3	ENSG00000115459	ELMOD3	-0.309895843296235	2.93130869615228	-3.05016209522985	0.0119660667622808	0.19751685412055	-2.60824145706045	6	69.0537
Ralgds	ENSG00000160271	RALGDS	-0.173394449850921	6.32549936749852	-3.0494670698522	0.0119804131758663	0.19751685412055	-2.7823713658356	2	86.6521
Wdyhv1	ENSG00000156795	WDYHV1	-0.377614488400492	2.31094363522428	-3.04738292940774	0.0120235380144803	0.197850261317364	-2.60853632939101	15	84.3902
Mllt6	ENSG00000275023	MLLT6	-0.252819987281924	6.97061370280809	-3.04417701452694	0.0120901827531124	0.198461446895811	-2.79605236478242	11	90.8509
Entpd3	ENSG00000168032	ENTPD3	-1.1007709424887	1.39373791778867	-3.04338879348571	0.0121066257596212	0.198461446895811	-2.65995932556748	9	81.2854
Klhl5	ENSG00000109790	KLHL5	-0.220341630541863	6.09402404887846	-3.04201860617056	0.0121352632210438	0.198554131901582	-2.78682373099684	5	91.2583
Nudt4	ENSG00000173598	NUDT4	-0.455977549262377	6.64616226956867	-3.04089404722424	0.0121588183794542	0.198563468318301	-2.7988026457214	10	95.5801
2210408I21Rik	ENSG00000185261	KIAA0825	0.282660804120141	5.03818275716495	3.03851366052098	0.0122088316412017	0.198835435613101	-2.74069401650614	13	72.5309
Ndn	ENSG00000182636	NDN	-0.179999735985846	7.95801181047824	-3.03756261342743	0.0122288720688484	0.198835435613101	-2.79366777692276	7	83.1776
Mxd1	ENSG00000059728	MXD1	-0.259653815504849	4.22716142547975	-3.03682111657925	0.0122445200468221	0.198835435613101	-2.69071655501016	6	79.638
Tmsb4x	ENSG00000205542	TMSB4X	0.266203019462367	10.3327230598582	3.03538672508069	0.012274848102205	0.198868641107376	-2.74812764749366	X	100
Lyrm2	ENSG00000083099	LYRM2	0.25856912728243	4.804025585742	3.03384656757132	0.0123074973907191	0.198868641107376	-2.73377369916911	4	88.6364
Rpl39	ENSG00000198918	RPL39	0.228719200064504	8.31980328976623	3.0311568794584	0.0123647269002167	0.198868641107376	-2.7968804422407	X	100
Xrcc4	ENSG00000152422	XRCC4	0.318070622876689	4.1587057755125	3.02996113644969	0.0123902558997368	0.198868641107376	-2.70022490330618	13	73.8095
Itgb8	ENSG00000105855	ITGB8	-0.368439558343812	5.98163167970572	-3.02978985893339	0.0123939170392489	0.198868641107376	-2.80025630445234	12	87.2562
Pygb	ENSG00000100994	PYGB	-0.195534866718821	8.01748437671698	-3.02725341741141	0.0124482634921866	0.198868641107376	-2.80923302945848	2	95.6109
Pnpla8	ENSG00000135241	PNPLA8	0.181775654411899	7.79002024866247	3.02665984861875	0.0124610163573865	0.198868641107376	-2.81489093162363	12	81.7136
Kank1	ENSG00000107104	KANK1	-0.295513929772507	5.90302419848752	-3.02604108030324	0.0124743247608108	0.198868641107376	-2.80429222210073	19	84.6154
Tsc22d1	ENSG00000102804	TSC22D1	0.213883928769548	9.07021524076406	3.02363541598391	0.0125262028176457	0.198868641107376	-2.79412487284238	14	83.9702
Psma4	ENSG00000041357	PSMA4	0.209505859477338	7.4374176908331	3.02360353886165	0.0125268917152519	0.198868641107376	-2.82643777976824	9	98.8506
Nedd4l	ENSG00000049759	NEDD4L	0.338269153337127	6.2085129748861	3.0227282318157	0.0125458230445909	0.198868641107376	-2.82788874166763	18	97.9487
Atg4b	ENSG00000168397	ATG4B	-0.14760990340249	5.76069785180405	-3.0207573716141	0.0125885556418922	0.199070706734824	-2.8084901464142	1	94.6565
Rpl41	ENSG00000229117	RPL41	0.346884885530383	9.07513671897696	3.01698856317121	0.0126706836414673	0.199313675607974	-2.8048179052797	10	100
Dcun1d5	ENSG00000137692	DCUN1D5	0.238176187412591	6.3068104662024	3.01494666367099	0.0127154066525457	0.199313675607974	-2.84219426362779	9	96.6245
Vamp1	ENSG00000139190	VAMP1	-1.01022479028604	7.45742925562923	-3.01259474018164	0.0127671186128307	0.199313675607974	-2.8385868770033	6	98.3051
Eif3g	ENSG00000130811	EIF3G	-0.202331203471346	5.43050454911779	-3.01218980897571	0.0127760433866337	0.199313675607974	-2.80465125870434	9	98.4375
Ctdsp1	ENSG00000144579	CTDSP1	-0.35053797495007	3.75775516825596	-3.0108955232119	0.0128046122156515	0.199313675607974	-2.70266301339866	1	97.7011
Ctdsp2	ENSG00000175215	CTDSP2	-0.301830314298019	6.07931487940583	-3.0074547674434	0.0128808758235974	0.199999711186632	-2.8411318544655	10	91.1439
Ino80e	ENSG00000169592	INO80E	-0.332704050456008	2.69472715140622	-3.00569778873126	0.0129199964730435	0.199999711186632	-2.66838723696834	7	74.5902
Sgk2	ENSG00000101049	SGK2	-0.850566347904183	1.95207013243356	-3.00474378362601	0.0129412886955955	0.199999711186632	-2.67751680452828	2	80.7962
Fabp3	ENSG00000121769	FABP3	0.425793964391311	6.35136828724904	3.0006440382789	0.0130331959264682	0.200491793171281	-2.86733758486876	4	85.7143
Sirt2	ENSG00000068903	SIRT2	-0.339854565337308	6.74342644289765	-3.00049600247089	0.0130365269196924	0.200491793171281	-2.86662888880832	7	87.6607
Cbx1	ENSG00000108468	CBX1	-0.33402209908111	4.42845339385272	-2.99966634430956	0.0130552112667531	0.200491793171281	-2.76079620503971	11	100
Dock10	ENSG00000135905	DOCK10	-0.565086881457066	6.54705568231672	-2.99857508487907	0.0130798283794363	0.200491793171281	-2.86480622553819	1	93.7786
Hap1	ENSG00000173805	HAP1	-0.85956914089428	6.05254019785283	-2.99728943308776	0.0131088910941356	0.200491793171281	-2.84697428316559	11	51.8578
Zfp617	ENSG00000214189	ZNF788	0.264750726621863	5.95448180712145	2.99607418028396	0.0131364226178995	0.200491793171281	-2.86175068217491	8	42.0849
Nktr	ENSG00000114857	NKTR	-0.21808651273266	6.13033391495659	-2.99344827216649	0.0131961129152825	0.200491793171281	-2.86693747806354	9	78.933
Cbs	ENSG00000160200	CBS	-0.358178996149762	4.54148973740362	-2.99272480530493	0.0132126065283143	0.200491793171281	-2.77858670395942	17	83.8475
Plekhh1	ENSG00000054690	PLEKHH1	-0.961736830900242	5.42127033288739	-2.99203225814904	0.0132284148148841	0.200491793171281	-2.82746193813206	12	82.1114
Arpc1b	ENSG00000130429	ARPC1B	-0.407465828996485	5.7121988490196	-2.99000807019826	0.0132747295538333	0.200598687065025	-2.85287429932337	5	97.3118
Arhgef40	ENSG00000165801	ARHGEF40	-0.259770395464477	4.85137411534367	-2.98969498151649	0.0132819078934162	0.200598687065025	-2.80396577525637	14	86.3726
Igsf1	ENSG00000147255	IGSF1	-1.08151197170129	4.68887662508483	-2.9853067774098	0.0133829335133895	0.201511881285672	-2.79203096499542	X	85.8315
Dhdds	ENSG00000117682	DHDDS	-0.264018085457352	4.72106928814426	-2.98504332975197	0.0133890233558629	0.201511881285672	-2.80293016382711	4	92.2156
Tmed5	ENSG00000117500	TMED5	0.175265579951364	5.53326659654901	2.97452264195484	0.0136345284540372	0.203981362391201	-2.87332054875622	5	89.9563
Nfatc2	ENSG00000101096	NFATC2	-0.573844764158973	1.59211429311324	-2.97432635128329	0.0136391520786984	0.203981362391201	-2.73248836205866	2	89.9459
Rxra	ENSG00000186350	RXRA	-0.627520196285036	4.21677297395887	-2.97312180758198	0.0136675598945408	0.203981362391201	-2.78627859047505	2	98.4848
Slc30a4	ENSG00000104154	SLC30A4	0.234887702502892	7.21081642416268	2.96866067433305	0.0137732937971545	0.204837177815189	-2.91913236056967	2	92.0746
Eif3d	ENSG00000100353	EIF3D	-0.157058114059953	6.00387112276725	-2.96854944079845	0.0137759407180499	0.204837177815189	-2.90360205588514	15	98.9051
Gaa	ENSG00000171298	GAA	-0.514631039975346	5.79676851175651	-2.96564706741597	0.0138451881887228	0.205113005853405	-2.89428007454471	11	80.3571
Csf1	ENSG00000184371	CSF1	-0.371712756295456	3.03999736665561	-2.96472330311111	0.0138673020705328	0.205113005853405	-2.73716291644171	3	69.8556
Mtmr1	ENSG00000063601	MTMR1	0.20847113920192	6.39234130824579	2.96350583697289	0.0138965014873155	0.205113005853405	-2.92726940674093	X	91.9762
Smarce1	ENSG00000073584	SMARCE1	-0.261002658991173	6.09282105461962	-2.96182373683312	0.0139369470334909	0.205113005853405	-2.91633821626207	11	97.3236
Tnip1	ENSG00000145901	TNIP1	-0.317372530934484	3.02053896946283	-2.96058094029158	0.0139669062121332	0.205204339941498	-2.74289860127613	11	83.4906
Usp30	ENSG00000135093	USP30	-0.250756992280349	5.05357066046466	-2.9592859740079	0.0139981923762992	0.205314827110115	-2.86567604737798	5	89.7486
Elac1	ENSG00000267699		-0.202965122288138	4.5069249616185	-2.95647987742182	0.0140662308494873	0.20596308097798	-2.83485016096727	18	69.7674
Gpr62	ENSG00000180929	GPR62	-0.587745871926149	4.06783167250241	-2.95031645520996	0.0142168506934138	0.207816282806077	-2.8127788408516	9	77.4457
Zcrb1	ENSG00000139168	ZCRB1	-0.254800404076057	4.46366761679512	-2.94845880132001	0.0142625668078765	0.207938372432441	-2.84433246634986	15	94.9309
Otud7b	ENSG00000264522	OTUD7B	-0.632765030332535	6.42025470859872	-2.94802181899063	0.0142733423608957	0.207938372432441	-2.94299422400723	3	90.0356
Pwp2	ENSG00000241945	PWP2	0.260801818271847	5.12991663169675	2.94608612665194	0.0143211737708733	0.208058567970028	-2.89422175471267	10	89.3362
Rmi1	ENSG00000178966	RMI1	-0.360837752928142	3.99545245080165	-2.94573933834855	0.0143297601050001	0.208058567970028	-2.81741530567332	13	71.68
Bahcc1	ENSG00000266074	BAHCC1	0.439452511932514	2.06143240723133	2.94180665038555	0.0144274970071649	0.209126170106863	-2.75824047862847	11	79.9166
Slc4a2	ENSG00000164889	SLC4A2	-0.657598058791559	5.39503611140781	-2.94023444874929	0.014466758486687	0.209344015818018	-2.9139485464705	5	94.3594
Slc25a1	ENSG00000100075	SLC25A1	-0.356716316701201	4.98185229392231	-2.93910088904676	0.0144951331024964	0.209403855934987	-2.89236251467496	16	93.8907
Rpl15	ENSG00000174748	RPL15	0.193731533446389	8.66140992023494	2.93807644496699	0.0145208248171804	0.209424802441787	-2.94066134529741	14	100
Aprt	ENSG00000198931	APRT	0.311397269935866	4.49739164117321	2.93569842916933	0.0145806400038688	0.209823302306963	-2.86984022511493	8	82.7778
Hist1h2bb	ENSG00000273703	HIST1H2BM	0.430744616079066	4.46940852676197	2.9341895729249	0.0146187220142165	0.209823302306963	-2.8706624699124	13	96.8254
Gltp	ENSG00000139433	GLTP	-0.62065206601358	4.19045673621905	-2.93408681403975	0.0146213191999494	0.209823302306963	-2.84553868523621	5	93.3014
Cbx7	ENSG00000100307	CBX7	-0.259360146466677	3.70702944920098	-2.93028964689557	0.0147176187855243	0.210854992449818	-2.82424780048725	15	55.7769
Ssfa2	ENSG00000138434	SSFA2	-0.219281370584963	5.34306465317662	-2.92676888912897	0.0148074812194403	0.211791195910381	-2.93677778969853	2	81.6521
Prr18	ENSG00000176381	PRR18	-0.865533056984969	5.04993259538665	-2.92363501222683	0.0148879355184923	0.212589962483178	-2.91640609846042	17	63.7288
Phlda3	ENSG00000174307	PHLDA3	-0.552388738901507	5.18437430092453	-2.92253930357313	0.0149161691628322	0.212641646625525	-2.93066877453289	1	96.063
Cacna1c	ENSG00000151067	CACNA1C	0.271747292110688	5.86905310574718	2.92045395759417	0.0149700528342946	0.21301207245974	-2.98040414604992	6	92.5435
Itpr2	ENSG00000123104	ITPR2	-0.35652179903235	4.83176936308027	-2.91962729820968	0.0149914674537969	0.21301207245974	-2.91321537007926	6	95.8164
Capza2	ENSG00000198898	CAPZA2	0.309595999753641	7.93471613820247	2.91813348759559	0.0150302431679914	0.213212354001339	-2.98816846109185	6	98.2517
Vhl	ENSG00000134086	VHL	0.271747538272908	6.27606996827784	2.91663857646943	0.0150691488968145	0.21341382018843	-3.00178385730062	6	72.3005
Spg21	ENSG00000090487	SPG21	0.183598437421246	5.4866849032136	2.91554660186374	0.0150976323133615	0.213467264567369	-2.96562311488555	9	97.7273
Rps14	ENSG00000164587	RPS14	0.355900137714658	9.82921300603783	2.91403227172501	0.0151372226242972	0.213677319421679	-2.95412913274342	18	100
Ypel4	ENSG00000166793	YPEL4	-0.399368508099376	1.6274015418937	-2.91157250933346	0.0152017537538203	0.213890526352052	-2.8125269986759	2	99.2126
Zfp827	ENSG00000151612	ZNF827	0.21850530361481	5.54865990807946	2.91156907940138	0.0152018439307946	0.213890526352052	-2.97602644103825	8	92.2294
Flii	ENSG00000177731	FLII	-0.261719584391939	5.60639290793403	-2.90970455149047	0.0152509446392831	0.214232462395886	-2.97904035850726	11	95.2719
Tmem167	ENSG00000174695	TMEM167A	0.168943452446008	7.61106733326252	2.90557516597484	0.015360259314604	0.215417750386373	-3.01521811705335	13	97.2222
Atp10b	ENSG00000118322	ATP10B	-0.844323043835458	1.91113433532583	-2.90298648345398	0.0154291910330655	0.215459860010807	-2.81643213743949	11	83.7098
Acvr2a	ENSG00000121989	ACVR2A	0.267600128834958	6.06679275953039	2.90235703395772	0.0154459992345154	0.215459860010807	-3.01857025070687	2	99.6101
Rps7	ENSG00000171863	RPS7	0.234205895242281	8.90074953368954	2.90190038344893	0.0154582047505785	0.215459860010807	-2.99416553247983	12	100
Phyh	ENSG00000107537	PHYH	-0.158165425399305	5.95683017454081	-2.9017202027587	0.0154630233622128	0.215459860010807	-3.01001247598952	2	78.1065
Spock2	ENSG00000107742	SPOCK2	-0.316304346143651	7.79850034369258	-2.90058316316314	0.0154934664583562	0.215536410984453	-3.01892118080624	10	91.9811
Taf6l	ENSG00000162227	TAF6L	0.187180383719621	3.36962440644235	2.89870176108493	0.0155439720554209	0.21581830683334	-2.8552982405101	19	91.1576
Ppat	ENSG00000128059	PPAT	0.244407261489429	5.41659713737119	2.89796877536079	0.0155636937634666	0.21581830683334	-2.98969572384264	5	93.0368
Ahsa2	ENSG00000173209	AHSA2	-0.375498606830021	4.36149120830461	-2.89440471810182	0.0156599488144627	0.216122030245766	-2.92148844839392	11	75.9124
Zfp612	ENSG00000167377	ZNF23	-0.276909238737368	5.7599420243917	-2.89374324888771	0.0156778792065576	0.216122030245766	-3.01231492406153	8	75.2722
Tnfaip6	ENSG00000123610	TNFAIP6	-0.862319774036257	4.40422787308426	-2.89230890314316	0.0157168311022137	0.216122030245766	-2.92232183055393	2	90.2527
Emilin2	ENSG00000132205	EMILIN2	-0.91322663012392	2.95344920304497	-2.89184411815468	0.0157294740011573	0.216122030245766	-2.83818595256855	17	74.4539
Higd1b	ENSG00000131097	HIGD1B	0.283623391940009	2.07861748716134	2.8916154183088	0.0157356987712808	0.216122030245766	-2.82760453998563	11	76.7677
Rbmx2	ENSG00000134597	RBMX2	-0.413643438927799	2.59428032331388	-2.89051245684583	0.0157657541797693	0.216182271747671	-2.83256996092405	X	76.3975
Atp6v0a2	ENSG00000185344	ATP6V0A2	-0.162540178106283	5.54775806126938	-2.88961937420994	0.01579013287902	0.216182271747671	-3.00910337823486	5	91.2383
Impa1	ENSG00000133731	IMPA1	-0.196665556825179	6.74939457284596	-2.88723738820018	0.0158553407061017	0.216443395270433	-3.05214373440957	3	70.8333
Zbtb33	ENSG00000177485	ZBTB33	0.159353551071288	6.05767722975633	2.88709256769465	0.0158593139752241	0.216443395270433	-3.04201576222748	X	88.0952
Psmc6	ENSG00000100519	PSMC6	0.200293017534929	7.33738090176079	2.88617569900721	0.0158844923385212	0.216445087027217	-3.05159512195091	14	96.5261
Lsr	ENSG00000105699	LSR	-0.251375169858296	2.67655838430522	-2.88467985099507	0.0159256567874821	0.216586523211942	-2.84340151011314	7	72.265
Relt	ENSG00000054967	RELT	-0.410095424659053	3.98617646602647	-2.8803067240053	0.0160466196309636	0.216586523211942	-2.91793172879879	7	85.814
Spire2	ENSG00000204991	SPIRE2	-0.265986002846257	4.64463635843908	-2.87942493069519	0.0160711225007892	0.216586523211942	-2.9652943864087	8	81.3726
Tubb2b	ENSG00000137285	TUBB2B	0.27970014648348	7.17988791335945	2.87906791923679	0.0160810536993637	0.216586523211942	-3.06546233732838	13	100
Tomm40l	ENSG00000158882	TOMM40L	0.265352147364473	6.61264404394382	2.87757051741218	0.0161227752666185	0.216586523211942	-3.06980099927958	1	97.7273
Asna1	ENSG00000198356	ASNA1	-0.180003771164598	6.03644533211627	-2.8766734011106	0.0161478235615179	0.216586523211942	-3.05360403097211	8	99.7126
Ptdss2	ENSG00000174915	PTDSS2	-0.204877397723196	4.73827532926459	-2.87593091158095	0.0161685842109227	0.216586523211942	-2.97764600794593	7	86.4476
Ndufb4	ENSG00000065518	NDUFB4	0.237073837805718	7.51368822030827	2.87525192943452	0.0161875926951305	0.216586523211942	-3.06650908203698	16	75.1938
Ube2h	ENSG00000186591	UBE2H	-0.276791393580764	4.75049446976454	-2.87458382826695	0.0162063185520909	0.216586523211942	-2.97998120376617	6	100
Slc6a8	ENSG00000273554		-0.191491064893227	6.05448562823218	-2.87244925918691	0.0162662937449418	0.216586523211942	-3.06098796465935	X	94.4882
Fmn2	ENSG00000155816	FMN2	0.330960277375953	4.92327934049386	2.87213324792627	0.0162751917382523	0.216586523211942	-2.99928415669781	1	74.5645
Zhx3	ENSG00000174306	ZHX3	-0.245692456306246	5.55283113768411	-2.87011987114184	0.0163319981235953	0.216586523211942	-3.0400768349253	2	85.3557
Numa1	ENSG00000137497	NUMA1	-0.281191080661347	6.63921466066158	-2.86999134853403	0.0163356311012405	0.216586523211942	-3.07868242189073	7	81.7967
Fibp	ENSG00000172500	FIBP	-0.261528359922933	3.48214413366496	-2.8690896315954	0.0163611430534664	0.216586523211942	-2.90371006468221	19	97.2527
Igfbp6	ENSG00000167779	IGFBP6	0.574680740426538	4.96642906181283	2.86873396581914	0.0163712168170979	0.216586523211942	-3.00808642707549	15	70
Gsto1	ENSG00000148834	GSTO1	-0.215199099300709	4.72597832198919	-2.86580103815978	0.0164545267977165	0.217023992172439	-2.99277530359347	19	72.1992
P4hb	ENSG00000185624	P4HB	-0.21790170746497	7.1480027338504	-2.86198081406088	0.0165636814728744	0.217748881704934	-3.09148041375862	11	93.8976
Ranbp10	ENSG00000141084	RANBP10	-0.207697221637444	4.71539724216369	-2.85971106847973	0.0166288797669457	0.217748881704934	-3.00179900082281	8	97.7419
Col11a2	ENSG00000204248	COL11A2	-0.436207707996441	4.70013578637732	-2.85948062207093	0.0166355137656308	0.217748881704934	-2.99907690435252	17	93.7576
B3galt6	ENSG00000176022	B3GALT6	0.299984377728144	4.58999771004137	2.85602034401888	0.0167354480312834	0.217913409595088	-3.00209814134323	4	82.6748
Timm13	ENSG00000099800	TIMM13	0.245469963051951	6.97753205839662	2.85567983414793	0.0167453147196583	0.217913409595088	-3.10514276173639	10	94.7368
2010107E04Rik	ENSG00000156411	C14orf2	0.247169505296691	8.22226049719668	2.85555336557153	0.0167489807926987	0.217913409595088	-3.08342020337633	12	56
Zfyve21	ENSG00000100711	ZFYVE21	-0.241214202165493	4.40439580599432	-2.85372787724895	0.0168019882108347	0.218274338711027	-2.989625778803	12	78.5714
Cops6	ENSG00000168090	COPS6	-0.277296291186151	5.67001568027194	-2.84961132652952	0.0169221429845963	0.2195051843182	-3.07912907156375	5	97.2477
Wasf3	ENSG00000132970	WASF3	-0.233277079735602	4.50170653479813	-2.84651091882873	0.0170132092327497	0.220355583799071	-3.00770567603372	5	93.2271
Pnma3	ENSG00000183837	PNMA3	-0.431499345493567	3.26383162473705	-2.84471251590447	0.017066258473127	0.22071177689845	-2.92603198842777	X	71.2743
Cdc40	ENSG00000168438	CDC40	0.35744438017723	4.16721035618746	2.84292040516468	0.0171192877450777	0.220889340048251	-2.99325272256892	10	98.791
Psmd7	ENSG00000103035	PSMD7	-0.301376476998519	4.86536873719874	-2.84163542444614	0.0171574129024135	0.220889340048251	-3.04002680493159	8	95.9877
Tufm	ENSG00000178952	TUFM	-0.21795873492366	5.70138057318007	-2.840296326421	0.0171972346430147	0.220889340048251	-3.09644461224268	7	92.967
Rab9b	ENSG00000123570	RAB9B	-0.678715789256387	4.52377041616986	-2.83997165901218	0.0172069035178177	0.220889340048251	-3.01481215743493	X	98.0099
Memo1	ENSG00000162959	MEMO1	0.204636815225433	5.19181265928583	2.8397061113593	0.0172148158224882	0.220889340048251	-3.06854908384692	17	99.3266
Adssl1	ENSG00000185100	ADSSL1	-0.467921477948598	4.70330506827513	-2.83819450285918	0.0172599257687184	0.220889340048251	-3.03269657910615	12	77.8
Man1c1	ENSG00000117643	MAN1C1	0.233611144670386	4.65564630177692	2.83784512517913	0.017270368931396	0.220889340048251	-3.03515898545022	4	85.0794
Ccar1	ENSG00000060339	CCAR1	-0.20454954007224	6.32663640304458	-2.83737140046066	0.0172845390769933	0.220889340048251	-3.12676654869313	10	94.3478
Oraov1	ENSG00000149716	ORAOV1	-0.29149318325705	3.37398059445988	-2.83614551677274	0.0173212622784154	0.221015219993907	-2.94676617105339	7	77.3723
Hspa5	ENSG00000044574	HSPA5	-0.353663559061829	9.48646388212523	-2.83408301757664	0.0173832247995082	0.221015219993907	-3.08991226731691	2	98.6239
Mzt1	ENSG00000204899	MZT1	0.202239350846127	6.75747667954697	2.83283396155943	0.0174208578668467	0.221015219993907	-3.1427986278222	14	80.4878
Mipep	ENSG00000027001	MIPEP	0.205716073182454	5.33986939117119	2.83178074359637	0.0174526541744443	0.221015219993907	-3.09106110468987	14	83.5905
Ddx3x	ENSG00000215301	DDX3X	-0.328237091779417	7.96102813659325	-2.83124172681358	0.0174689494931204	0.221015219993907	-3.12825350827232	X	98.6405
Prdx1	ENSG00000117450	PRDX1	0.143125580633535	7.37708519686138	2.83119098332262	0.0174704843360526	0.221015219993907	-3.14018000565224	4	95.4774
Mrpl54	ENSG00000183617	MRPL54	0.302627122346865	4.88657663923299	2.82813190387501	0.0175632635980089	0.221617713333556	-3.06686515833772	10	68.1159
Abcd3	ENSG00000117528	ABCD3	-0.237524287289189	6.10042064532577	-2.82783112997652	0.0175724125286048	0.221617713333556	-3.13431458715361	3	95.4476
Asb8	ENSG00000177981	ASB8	-0.208265904033124	4.45932902160203	-2.82609979526791	0.0176251694902036	0.221649925364325	-3.03708250068909	15	97.2222
Slc27a3	ENSG00000143554	SLC27A3	-0.453774759439513	1.99813674178913	-2.82584140458443	0.017633056779514	0.221649925364325	-2.91931145230383	3	78.6301
Plxdc2	ENSG00000120594	PLXDC2	-0.229552178928968	5.68194965687561	-2.82447042087968	0.0176749650145549	0.221649925364325	-3.12088251838319	2	91.6824
Pdlim3	ENSG00000154553	PDLIM3	0.432472842668252	1.84453524762564	2.8243845184227	0.0176775942131319	0.221649925364325	-2.92228585118505	8	68.956
Tbc1d14	ENSG00000132405	TBC1D14	0.306257613741137	4.83808925825118	2.8223862665075	0.0177388653880479	0.221872325358087	-3.07265591378035	5	90.6205
Esyt2	ENSG00000117868	ESYT2	0.165673322357414	7.17736163643606	2.8221313562288	0.0177466968874458	0.221872325358087	-3.15772561726261	12	87.57
Srp54a	ENSG00000100883	SRP54	-0.445716742999152	3.298755931955	-2.82108899687367	0.01777875703446	0.221951942984456	-2.96347361421371	12	99.8016
Camk2n2	ENSG00000163888	CAMK2N2	-0.285467931164522	4.08070600965012	-2.8202327373245	0.0178051368146243	0.221960518843947	-3.01879045422027	16	98.7342
Psma6	ENSG00000100902	PSMA6	-0.242567789090462	5.95594674229353	-2.81827676772467	0.0178655443396973	0.222072662417846	-3.14387105815992	12	99.5935
Vtn	ENSG00000109072	VTN	0.272178891236345	6.56140065917391	2.81294464924874	0.0180312680553242	0.223614509586593	-3.17464450994887	11	74.477
Mavs	ENSG00000088888	MAVS	-0.37415493065666	1.85300811143406	-2.81262175603939	0.0180413531350632	0.223614509586593	-2.93884768271818	2	49.0741
Ipp	ENSG00000197429	IPP	-0.205992258602113	3.73900685666175	-2.80983615973242	0.0181285927246673	0.224052898860159	-3.01181361211153	4	93.4931
Sec14l5	ENSG00000103184	SEC14L5	-0.915046067374197	2.52744097102101	-2.80647425458856	0.0182344458750164	0.224904347544189	-2.95000140326085	16	88.0747
Pllp	ENSG00000102934	PLLP	-0.677645600363627	6.41922206359315	-2.805996068455	0.0182495524306325	0.224904347544189	-3.17265079687977	8	90.1099
Slc5a7	ENSG00000115665	SLC5A7	-1.412596893402	1.76122849817458	-2.80443297162882	0.018299020571815	0.225089953494627	-2.95509442782758	17	92.931
Zfp775	ENSG00000196456	ZNF775	-0.273077943997001	3.22811028324441	-2.80387462987943	0.018316723334906	0.225089953494627	-2.98674056347185	6	75.419
Ankrd55	ENSG00000164512	ANKRD55	-0.772136158101207	2.37411709838191	-2.80130753097069	0.0183983372912434	0.225771733753612	-2.9549458173616	13	85.6678
C1qtnf4	ENSG00000172247	C1QTNF4	0.40285750658438	7.18126070444921	2.79940566844228	0.0184590372865576	0.22619530217806	-3.19524265348341	2	93.921
Pex19	ENSG00000162735	PEX19	0.140941607642225	7.37468836308294	2.79809319076158	0.0185010436672703	0.226339520128325	-3.19396092606548	1	90.6355
Myo9b	ENSG00000099331	MYO9B	-0.226516433790279	5.49574368825452	-2.79740194391548	0.0185232058789323	0.226339520128325	-3.15410296858816	8	84.1741
Rtkn2	ENSG00000182010	RTKN2	-0.404446657511242	2.02521388771995	-2.79480631847786	0.0186066630060712	0.227038173934439	-2.96185375408085	10	70.6076
Tmem130	ENSG00000166448	TMEM130	-0.632126969385274	5.05876382113347	-2.79309132195019	0.0186620122915741	0.227308287162826	-3.12802563389887	5	66.4368
Ndrg2	ENSG00000165795	NDRG2	-0.328517111339554	8.92862254571373	-2.79098645233174	0.0187301701889168	0.227308287162826	-3.17204961464798	14	95.4178
Sar1a	ENSG00000079332	SAR1A	0.162826233023736	8.12611890806337	2.790398768204	0.0187492446018877	0.227308287162826	-3.19099801833263	10	99.4949
Fbxl17	ENSG00000145743	FBXL17	0.235439231610684	6.12397511745644	2.79005660450792	0.0187603591585185	0.227308287162826	-3.20274215363252	17	93.2953
Cenpv	ENSG00000166582	CENPV	0.279951474780802	4.51908980580822	2.78888036894867	0.0187986174655046	0.227452832486969	-3.10303036947184	11	68.75
Ogn	ENSG00000106809	OGN	0.31901542397658	4.47589454310067	2.7871255208802	0.0188558413602297	0.227678230239115	-3.1028047374594	13	85.2349
Actr6	ENSG00000075089	ACTR6	0.210471097870336	5.22350028111374	2.78660486350118	0.0188728530956879	0.227678230239115	-3.15578309159966	10	98.4848
Vps45	ENSG00000136631	VPS45	0.200085290190755	6.07944785692971	2.78541208056158	0.01891188365279	0.227678230239115	-3.20825772937728	3	97.0175
Akirin2	ENSG00000135334	AKIRIN2	0.165369945726312	5.70052008628624	2.78496468979299	0.0189265441697733	0.227678230239115	-3.18943154081429	4	92.6108
Eif3i	ENSG00000084623	EIF3I	0.156508945713465	7.23951408403619	2.78387528032923	0.0189622906616758	0.227678230239115	-3.21907813508691	4	99.3846
Csnk2b	ENSG00000204435	CSNK2B	-0.295074648169998	4.71043053190446	-2.78271192897281	0.0190005381843114	0.227678230239115	-3.12266060685844	17	63.2558
Cmpk1	ENSG00000162368	CMPK1	0.16569545773685	7.28157673545059	2.78230220894669	0.0190140269787268	0.227678230239115	-3.22109098000379	4	90.3509
Fstl4	ENSG00000053108	FSTL4	0.359260543778851	3.89713220804125	2.78187554758647	0.0190280837266409	0.227678230239115	-3.06924532381048	11	83.4917
Mtmr4	ENSG00000108389	MTMR4	-0.210828189488179	6.77523946540932	-2.77902757426645	0.0191221802246785	0.228487665574146	-3.22803269764038	11	91.046
Bbs10	ENSG00000179941	BBS10	-0.245598578537659	3.24299087289715	-2.77710902279532	0.0191858317891342	0.228825685999143	-3.02804860211712	10	66.6667
Ufc1	ENSG00000143222	UFC1	0.191005586103899	6.97147157951817	2.77657928518254	0.0192034442429075	0.228825685999143	-3.23360036900717	1	97.006
Zfp277	ENSG00000198839	ZNF277	0.22432409967325	4.69629708955004	2.7757779487292	0.0192301175026658	0.228827896328147	-3.13629984867831	12	87.3333
Ythdf3	ENSG00000185728	YTHDF3	0.167786751131787	7.33715418141804	2.77230931261877	0.0193460035586419	0.22924189012136	-3.23648880237523	3	95.5782
Mrps33	ENSG00000090263	MRPS33	0.210381493060907	6.74400826656298	2.77226644019395	0.0193474402856947	0.22924189012136	-3.24125737584422	6	82.0755
Bcas1	ENSG00000064787	BCAS1	-0.595433271243963	6.81938553311031	-2.77193150161703	0.019358668324078	0.22924189012136	-3.23603253409553	2	61.4726
Dip2a	ENSG00000160305	DIP2A	-0.252234381145447	6.42978159444467	-2.77156233819181	0.0193710512402188	0.22924189012136	-3.23543768276666	10	93.189
Nes	ENSG00000132688	NES	-0.372007421871939	3.73823318976147	-2.76962786302363	0.0194360696553033	0.229696681402415	-3.07187169041231	3	53.6706
Gtpbp2	ENSG00000172432	GTPBP2	-0.217215969930384	6.03324667325776	-2.76642750891534	0.0195441154564379	0.230034149942162	-3.23144811635901	17	98.8372
Ptbp2	ENSG00000117569	PTBP2	0.16414941571152	7.77711461432689	2.76641593892401	0.0195445071562903	0.230034149942162	-3.237562254016	3	98.6965
Ranbp2	ENSG00000153201	RANBP2	0.190423720509331	8.816181648757	2.7610366862317	0.0197274756170124	0.231242511849647	-3.22322227646072	10	82.6613
B230219D22Rik	ENSG00000181904	C5orf24	0.161227285190568	7.75434362750359	2.75998805801088	0.0197633428064424	0.231349035242296	-3.248463647949	13	88.2979
Slc12a9	ENSG00000146828	SLC12A9	-0.257633695276507	4.03136415373184	-2.75881460102415	0.0198035571065387	0.231506088618096	-3.11096793422855	5	93.1072
Hist1h1a	ENSG00000124610	HIST1H1A	0.286655280063932	4.34230785304333	2.75644102199729	0.0198851503243995	0.231580040585874	-3.14115873933296	13	78.6047
Ggct	ENSG00000281039		-0.231347059185834	3.51239395023311	-2.75584761978837	0.0199056014557951	0.231580040585874	-3.07820061321687	6	83.4951
Wtip	ENSG00000142279	WTIP	0.288590912153037	2.55567838777997	2.75516776756866	0.0199290579173893	0.231580040585874	-3.02801157754263	7	83.4884
Pde12	ENSG00000174840	PDE12	0.203154503634858	4.91516260035476	2.75482146714812	0.019941016718634	0.231580040585874	-3.18513683851769	14	88.3415
Fam196b	ENSG00000204767	FAM196B	-0.510636770402466	2.50742931776219	-2.75473757610737	0.01994391481154	0.231580040585874	-3.02491853607152	11	77.9439
Mrpl13	ENSG00000172172	MRPL13	0.217211713126622	5.72554817195181	2.75183904900761	0.020044306618259	0.231987086103863	-3.24478232762404	15	89.3258
Slc22a6	ENSG00000197901	SLC22A6	0.435158016350022	2.96661976915643	2.75140077697681	0.0200595303592999	0.231987086103863	-3.05358062895547	19	83.1261
Pebp1	ENSG00000089220	PEBP1	0.236701962545826	9.22709873626004	2.75045797674499	0.0200923185644483	0.232024944303145	-3.23097970137339	5	85.0267
Sord	ENSG00000140263	SORD	-0.24149395715301	4.13562556283153	-2.74976308290154	0.020116519566737	0.232024944303145	-3.1329804346258	2	82.9132
Mrpl11	ENSG00000174547	MRPL11	0.246819975623484	6.04360303391946	2.7489625872137	0.0201444345395043	0.232037121107952	-3.26630724667274	19	87.5
Ppp3cc	ENSG00000120910	PPP3CC	0.212942285014201	4.18877580059852	2.74803511196843	0.0201768260685945	0.232100760805179	-3.14264807454158	14	84.6449
Mpv17l	ENSG00000156968	MPV17L	0.402531299860955	5.96493933629	2.74534960614569	0.0202709102067644	0.232382991965184	-3.26979376912426	16	77.551
Armc10	ENSG00000170632	ARMC10	0.366876670593249	4.26100813378991	2.74453607455215	0.0202994981031653	0.232382991965184	-3.15403097278764	5	70.8455
Eef2	ENSG00000167658	EEF2	-0.18513771066241	10.1438723586341	-2.74416049015604	0.0203127099370971	0.232382991965184	-3.21836428264191	10	99.0676
Ldha	ENSG00000134333	LDHA	0.404716006592865	8.37496841833855	2.7435533608126	0.020334084974127	0.232382991965184	-3.26116774760392	7	90.8587
Stip1	ENSG00000168439	STIP1	-0.240861013342575	7.29691539693173	-2.74339841538847	0.0203395437010407	0.232382991965184	-3.28212512553879	19	89.1525
Mblac2	ENSG00000176055	MBLAC2	0.258994532092811	5.40204110317821	2.74243954501145	0.0203733573459292	0.232382991965184	-3.23881628561077	13	96.7742
Stx2	ENSG00000111450	STX2	-0.264906316362176	3.68460154055709	-2.7419779313041	0.0203896557706941	0.232382991965184	-3.11153211404083	5	89.5833
Rpl13a	ENSG00000142541	RPL13A	0.361268136609723	9.72400886545458	2.73949843956214	0.0204774239984531	0.233075807559794	-3.23668492325183	7	95.5665
Slc27a2	ENSG00000140284	SLC27A2	-0.533236807336627	1.83259219126015	-2.7375317479071	0.0205473091268621	0.233331319982518	-3.04099592185677	2	82.4194
BC003965	ENSG00000174109	C16orf91	0.165186650627256	5.54504557457663	2.73630362404635	0.0205910707306218	0.233331319982518	-3.25800490964274	17	65.1515
Ercc4	ENSG00000175595	ERCC4	-0.281361275574636	4.53921703464457	-2.73503427593317	0.0206363992891584	0.233331319982518	-3.18567739532648	16	85.917
Utp20	ENSG00000120800	UTP20	0.18856237499362	5.15101846732657	2.73441363159264	0.0206585988963943	0.233331319982518	-3.23417438593944	10	86.1041
Cldn11	ENSG00000013297	CLDN11	-1.01646791397445	8.88213813623807	-2.73326053196013	0.0206999071631991	0.233331319982518	-3.2651158342921	3	94.2029
Ipo7	ENSG00000205339	IPO7	0.148072623915461	7.40494487771688	2.73255986874629	0.0207250478473915	0.233331319982518	-3.29976878469594	7	99.2293
Amotl2	ENSG00000114019	AMOTL2	-0.237524641909613	4.94970550078742	-2.73149760696474	0.0207632214215477	0.233331319982518	-3.22187261161743	9	81.362
Chmp1b	ENSG00000255112	CHMP1B	-0.188189940671002	4.61918557430893	-2.73131020569714	0.0207699631927889	0.233331319982518	-3.19823900175149	18	97.99
Psmb4	ENSG00000159377	PSMB4	0.185385021381208	8.13419825239429	2.73014296282139	0.0208120041460716	0.233499970142617	-3.28820479758225	3	93.9394
Sbf1	ENSG00000100241	SBF1	-0.22215162946126	7.48360242226361	-2.72845790247396	0.0208728456784881	0.233634545926229	-3.30365367807658	15	94.7702
Zfp382	ENSG00000161298	ZNF382	0.300342340442796	3.42173875661137	2.7282092360622	0.02088183918913	0.233634545926229	-3.11783409546739	7	76.3636
Itga8	ENSG00000077943	ITGA8	0.615842412109246	2.70082507010985	2.72756571380647	0.0209051314366896	0.233634545926229	-3.07450750946613	2	88.9934
Rps18	ENSG00000231500	RPS18	0.172788877866622	7.78691718529141	2.72623623206945	0.020953334271163	0.233870708601436	-3.30237144303393	17	100
Pkia	ENSG00000171033	PKIA	0.191795131275515	8.04276769150115	2.72507094591442	0.0209956752908416	0.234040919581188	-3.29847087721104	3	97.3684
Pias3	ENSG00000131788	PIAS3	-0.275796205307362	3.39702840433104	-2.72203502966761	0.0211063884616628	0.234521261379781	-3.12094268348788	3	96.9745
Uchl3	ENSG00000118939	UCHL3	0.222708982961351	5.38394703177497	2.72137055039385	0.0211306983126864	0.234521261379781	-3.27129344691179	14	98.2609
Opalin	ENSG00000197430	OPALIN	-1.03135499364262	4.61908690509208	-2.72028512208507	0.0211704687324468	0.234521261379781	-3.205512823702	19	78.0142
Ndufaf4	ENSG00000123545	NDUFAF4	0.212959091537009	5.54624471048014	2.71729850147473	0.0212802860537249	0.234750135503545	-3.28884744337856	4	72
Arcn1	ENSG00000095139	ARCN1	-0.154303039769299	7.18397513602659	-2.71632541181554	0.0213161891709036	0.234750135503545	-3.32786985962523	9	99.0215
Cutc	ENSG00000119929	CUTC	-0.28631215592578	2.20375542273214	-2.71592780327447	0.0213308767538242	0.234750135503545	-3.07308016256856	19	91.5751
Mal	ENSG00000172005	MAL	-1.06484514477536	9.69269569111947	-2.71516476039702	0.0213590917482308	0.234750135503545	-3.27449971563633	2	84.9673
Dzip3	ENSG00000198919	DZIP3	0.17933520962927	7.49876552703156	2.71503292747757	0.0213639703043729	0.234750135503545	-3.32656580708041	16	82.947
Psmb5	ENSG00000100804	PSMB5	0.281799006141386	7.70478504143985	2.71322452450789	0.021431003858783	0.234750135503545	-3.32533727292431	14	93.1559
Nop56	ENSG00000101361	NOP56	-0.160395406836044	6.28672299572304	-2.7129896735069	0.0214397246802661	0.234750135503545	-3.32788418740351	2	87.7104
Ube4a	ENSG00000110344	UBE4A	-0.258847866371381	5.71638545448519	-2.70908496028033	0.0215852407465189	0.235860125470493	-3.30822201135308	9	92.9171
Lsm4	ENSG00000130520	LSM4	0.211908578350804	5.49848552131845	2.70841815996383	0.0216101887038338	0.235860125470493	-3.29987031154862	8	96.4029
Klhdc7a	ENSG00000179023	KLHDC7A	-0.438693043617285	3.57605427522991	-2.70596243844054	0.0217023167885269	0.235860125470493	-3.15643802051214	4	69.3694
Ovca2	ENSG00000262664	OVCA2	0.243328689901062	4.40094963869951	2.70437952650799	0.0217619086622882	0.235860125470493	-3.22707780393346	11	83.2599
Sspn	ENSG00000123096	SSPN	-0.458054020189175	3.72240727067483	-2.70337515864992	0.021799804813749	0.235860125470493	-3.17129797259059	6	75.7202
Ptpra	ENSG00000132670	PTPRA	-0.226242464370295	6.51145783466461	-2.70336516868863	0.0218001820792974	0.235860125470493	-3.34791918829293	2	94.7631
Sall2	ENSG00000165821	SALL2	-0.208532280462695	5.80405721306911	-2.70283628144396	0.0218201645369079	0.235860125470493	-3.32355591512117	14	85.1043
Ptgr2	ENSG00000140043	PTGR2	-0.252736206741007	6.03112949107153	-2.70244481645665	0.0218349666761291	0.235860125470493	-3.33415553352368	12	86.6097
Kcnj6	ENSG00000157542	KCNJ6	0.467570118966309	6.2926017104724	2.70215249585751	0.0218460264909566	0.235860125470493	-3.35150049234315	16	99.2908
Mettl14	ENSG00000145388	METTL14	-0.31524761419918	3.50736132339879	-2.70155311381119	0.0218687213327568	0.235860125470493	-3.15952384733896	3	98.6842
Kcnh1	ENSG00000143473	KCNH1	0.658692272861828	5.93521868076332	2.69959767670303	0.0219429253065432	0.236040109828428	-3.34305170061809	1	97.0677
Rbm43	ENSG00000184898	RBM43	0.188730174359209	4.18543235122492	2.69948050979069	0.0219473794746206	0.236040109828428	-3.21804297761536	2	55.7423
Eif2b3	ENSG00000070785	EIF2B3	-0.245083079846106	3.86685622356321	-2.6989547637335	0.0219673771324139	0.236040109828428	-3.19145566401991	4	91.8142
Nagpa	ENSG00000103174	NAGPA	0.255081407259729	3.34442616727436	2.69753566354947	0.0220214459299144	0.236327141408463	-3.1586524765169	16	80.7767
Hadh	ENSG00000138796	HADH	-0.430263159916039	4.40125147459283	-2.69448561357283	0.02213810523109	0.237284328718285	-3.23747765531529	3	85.1964
Exoc2	ENSG00000112685	EXOC2	0.148511543576365	6.45906934580542	2.69323329882135	0.0221861826374683	0.237504968810061	-3.36701774899313	13	93.6147
Tmem88b	ENSG00000205116	TMEM88B	-0.97320779890405	4.66838640808618	-2.692172060538	0.0222270060269817	0.237647504004077	-3.25436245989164	4	71.7791
Mif	ENSG00000240972	MIF	-0.247264423514427	6.02224840632485	-2.68936288490071	0.0223354307777502	0.238212903277336	-3.35490997366119	10	89.5652
Iqgap1	ENSG00000140575	IQGAP1	-0.284364408527483	4.85593135211569	-2.68869305182558	0.0223613619219712	0.238212903277336	-3.28240644271266	7	95.9566
Pnpla6	ENSG00000032444	PNPLA6	-0.235849127486666	4.81705419389599	-2.6870499161702	0.0224250996802944	0.238212903277336	-3.28247055309464	8	91.8545
Rfwd2	ENSG00000143207	RFWD2	0.227913767822941	7.18743214515647	2.68682718452534	0.0224337534522155	0.238212903277336	-3.37729579586007	1	97.8112
Foxp2	ENSG00000128573	FOXP2	-0.475703976951982	3.73295837605285	-2.68652930522692	0.022445332137023	0.238212903277336	-3.19767899811361	6	96.0811
Commd2	ENSG00000114744	COMMD2	0.299597027787417	4.90421337516561	2.68530285975964	0.0224930673968962	0.238426611467083	-3.29524236102159	3	93.9698
Abce1	ENSG00000164163	ABCE1	0.162524602959083	7.18107767006193	2.68167528970502	0.0226348519588149	0.239380421431461	-3.38546741887787	8	100
Khk	ENSG00000138030	KHK	-0.445062216728225	1.97244311127066	-2.68158307073373	0.0226384679585914	0.239380421431461	-3.11734964462031	5	84.5638
Acot11	ENSG00000162390	ACOT11	-0.289148885626835	5.43081875623572	-2.67807360134807	0.0227765068351472	0.240545626710912	-3.34103370591379	4	76.4415
Sergef	ENSG00000129158	SERGEF	0.339715065871695	6.09240391908221	2.67723366037769	0.0228096687514	0.240601719854283	-3.38505571418057	7	74.4541
Pdss2	ENSG00000164494	PDSS2	0.211522650092271	4.0679284049177	2.67638489997111	0.0228432277774491	0.240661859883802	-3.24503849831683	10	88.7218
Tmem50b	ENSG00000142188	TMEM50B	-0.170104628751806	6.60747108201065	-2.67430219046531	0.0229257845200507	0.241237433732508	-3.39691428228357	16	98.1013
Nfe2l2	ENSG00000116044	NFE2L2	-0.364951217689302	3.53967435627724	-2.67320800929548	0.0229692760086347	0.241401041626786	-3.20438738938661	2	80.8264
Nhp2	ENSG00000145912	NHP2	0.362687576790561	4.95970226052792	2.67216366630536	0.0230108632461702	0.241459817400923	-3.32034613199504	11	89.5425
Cnot6l	ENSG00000138767	CNOT6L	0.275769728247243	5.17469303835092	2.67166447068694	0.0230307684388796	0.241459817400923	-3.33623884272683	5	98.018
Mcrs1	ENSG00000187778	MCRS1	0.291214812216528	6.27679621344948	2.66960708049068	0.0231129872170817	0.242028094366541	-3.4027941478579	15	94.9474
Ywhae	ENSG00000108953	YWHAE	-0.317658616398163	6.74070403123919	-2.66851349548043	0.0231568087945204	0.24206592523203	-3.40603927452165	11	100
Cox6a1	ENSG00000111775	COX6A1	-0.346181914922581	7.49055372005342	-2.66811892356282	0.0231726401982953	0.24206592523203	-3.400555283673	5	83.4862
Topbp1	ENSG00000163781	TOPBP1	0.165694394691847	5.25795608468704	2.66625859408214	0.0232474276111681	0.242301328723992	-3.35048915033782	9	76.9382
Zeb1	ENSG00000148516	ZEB1	-0.236089450699852	5.45252927762618	-2.66595581135016	0.0232596225695183	0.242301328723992	-3.36225803868994	18	85.3333
Tmem125	ENSG00000179178	TMEM125	-0.915099026875351	3.88595145541905	-2.66512293778412	0.0232932005024304	0.242301328723992	-3.23590656420839	4	84.9315
Prkce	ENSG00000171132	PRKCE	0.519567504950138	7.34783469642741	2.66381673092911	0.0233459585293109	0.242301328723992	-3.41284953271834	17	97.9647
Slc30a10	ENSG00000196660	SLC30A10	0.504756247363081	3.85094299513897	2.6633598397398	0.0233644405732363	0.242301328723992	-3.24936579520408	1	77.9381
Krr1	ENSG00000111615	KRR1	0.15382028355867	6.27696971441625	2.66269139380574	0.023391506643394	0.242301328723992	-3.41276648964221	10	91.3386
Kptn	ENSG00000118162	KPTN	0.203234906773661	4.69543181229838	2.66130604992007	0.023447700151716	0.242352498283549	-3.31716414589638	7	87.156
Crabp2	ENSG00000143320	CRABP2	0.486104713668404	2.38007238397043	2.66118656533367	0.0234525530833233	0.242352498283549	-3.15640710174493	3	93.4783
Kcnmb4	ENSG00000135643	KCNMB4	0.471623839087885	5.71402751662073	2.65773190138309	0.0235932996335738	0.242798573587293	-3.39687137705092	10	93.8095
Tor1a	ENSG00000136827	TOR1A	0.192424124211653	5.22024697392139	2.65772242181706	0.0235936869959787	0.242798573587293	-3.36149835474362	2	90.9639
1500011K16Rik	ENSG00000175701	LINC00116	0.329847811116887	5.7734213988666	2.65684521640048	0.0236295595655768	0.242798573587293	-3.40151359300237	2	38.4058
Mkks	ENSG00000125863	MKKS	0.22348821903486	6.06983319082279	2.65679806508423	0.0236314893162163	0.242798573587293	-3.4160669211446	2	77.193
Aldh2	ENSG00000111275	ALDH2	-0.301867596438545	5.65337542397256	-2.6560971329341	0.0236601947143842	0.242798573587293	-3.3894416920659	5	95.3578
Med28	ENSG00000118579	MED28	0.161996203767022	6.30294507370983	2.65599574985619	0.0236643495471044	0.242798573587293	-3.42431603391203	5	94.382
Dazap2	ENSG00000183283	DAZAP2	-0.154972635534562	5.78796561812157	-2.65442680981176	0.0237287397993426	0.24317042298462	-3.40134132628909	15	53.6232
Oxct1	ENSG00000083720	OXCT1	0.175469650052502	9.68666857076771	2.65078962327836	0.0238786839440067	0.244417102570039	-3.37938871937455	15	92.1154
Nudt9	ENSG00000170502	NUDT9	-0.217602718689201	5.1059216241954	-2.64902586405198	0.0239517347309414	0.244484505141442	-3.364791498839	5	89.1429
Fam92a	ENSG00000188343	FAM92A	0.243600454519914	5.83509926932273	2.64864705056673	0.0239674532990069	0.244484505141442	-3.41775431601861	4	83.391
Slc36a4	ENSG00000180773	SLC36A4	-0.252176293208843	4.664985479329	-2.6473483391477	0.0240214202958141	0.244484505141442	-3.33346517766885	9	87.3016
Tmod1	ENSG00000136842	TMOD1	-0.352199019295227	2.9762052664369	-2.64721977295246	0.0240267693445372	0.244484505141442	-3.20376991191352	4	96.9359
Slc25a10	ENSG00000183048	SLC25A10	-0.240805916231568	3.92545655429962	-2.64590389973152	0.0240815849925462	0.244646458709653	-3.27778486531287	11	46.0591
Osgep	ENSG00000092094	OSGEP	0.178945782386777	5.44474088221112	2.64480058754684	0.0241276418530209	0.244646458709653	-3.39796688680304	14	93.4328
Sdsl	ENSG00000139410	SDSL	-0.486223638804639	2.0397285528619	-2.64314473669139	0.0241969285407762	0.245061372520294	-3.17103149364217	5	80.5471
Atg13	ENSG00000175224	ATG13	0.245655171162978	5.08153098085247	2.63831611159674	0.0244001078513347	0.246829762925374	-3.38255240658114	2	82
Dgkz	ENSG00000149091	DGKZ	0.34158020882829	8.37347216769698	2.63671298396621	0.0244679389881813	0.247049969160355	-3.43322651749331	2	91.0474
Rps3	ENSG00000149273	RPS3	0.297685274440861	9.4733534130933	2.63645033000326	0.0244790702063873	0.247049969160355	-3.40776103485745	7	93.4363
Dtnb	ENSG00000138101	DTNB	0.306315739173041	6.23033272824192	2.6354702723418	0.0245206493180162	0.247087404971869	-3.45679232958307	12	92.504
Scrg1	ENSG00000164106	SCRG1	-0.267357934251089	4.37416031290438	-2.63501513890715	0.0245399823085267	0.247087404971869	-3.3301414361478	8	81.6327
Naa20	ENSG00000173418	NAA20	0.207044105401555	6.72318400516724	2.63365497882845	0.0245978490838075	0.24715419472595	-3.46570098008863	2	99.4382
Tagln	ENSG00000149591	TAGLN	0.316509583415678	3.08254378863075	2.63319611216008	0.0246174017466722	0.24715419472595	-3.23657928392011	9	97.0149
Adamts4	ENSG00000158859	ADAMTS4	-0.848512707837679	5.04498217629944	-2.63194496704764	0.0246707925644539	0.24715419472595	-3.38031125282666	1	90.4421
Eif4b	ENSG00000063046	EIF4B	-0.146007088626849	8.22811612565639	-2.63175147268381	0.0246790599328209	0.24715419472595	-3.44453348318242	15	93.3442
Agpat9	ENSG00000138678	GPAT3	-0.804995587179513	1.76552557435869	-2.63029634228636	0.0247413211181991	0.24738467610034	-3.18589914134212	5	94.2396
Kank4	ENSG00000132854	KANK4	-0.63139122333943	2.82208631133964	-2.62941530589567	0.0247790942194679	0.247475933069821	-3.21858331003445	4	68.4422
Vrk3	ENSG00000105053	VRK3	-0.230099914654497	3.49368245106576	-2.62395222280755	0.0250145988829983	0.24872363748198	-3.27716152436147	7	71.308
Slc41a2	ENSG00000136052	SLC41A2	0.236541037857317	4.6471430133457	2.62384630849825	0.0250191865938266	0.24872363748198	-3.37269565229656	10	91.0995
Cbwd1	ENSG00000172785	CBWD1	0.220075181796857	4.74848754541587	2.62286160765034	0.0250618792610531	0.248861681694428	-3.38201559241851	19	79.4937
Dgki	ENSG00000157680	DGKI	0.385133096017439	6.35616359412135	2.62207529624891	0.0250960225434199	0.248914611952462	-3.48185629596222	6	93.8967
Tmem181a	ENSG00000146433	TMEM181	0.366388101103619	6.4716673953006	2.62073929622065	0.0251541404774668	0.249071207995964	-3.48558791940565	17	70.7516
Ddrgk1	ENSG00000198171	DDRGK1	-0.249096680754223	5.89404186454878	-2.61972612888482	0.0251983038743811	0.249071207995964	-3.46112810947585	2	83.758
Ndufa3	ENSG00000170906	NDUFA3	-0.248476342711585	6.94977583714296	-2.61886400571619	0.0252359440057195	0.249158181731975	-3.48681250381519	7	79.7619
Xkr8	ENSG00000158156	XKR8	-0.497112028525692	2.2253743666237	-2.61694859880722	0.0253197703453272	0.249422352166612	-3.21170389963799	4	68.8608
Lamc3	ENSG00000050555	LAMC3	0.24453767483592	3.50037001157512	2.6169332365817	0.0253204437785486	0.249422352166612	-3.29234128414512	2	74.9206
Lpin1	ENSG00000134324	LPIN1	-0.3449611706741	4.76935961111551	-2.61499537332288	0.0254055366522768	0.249975535860492	-3.39156661225886	12	82.7692
Akap12	ENSG00000131016	AKAP12	-0.479165677740927	5.85005761209252	-2.61318524048522	0.0254852773615698	0.250437814099701	-3.46542500705723	10	55.4994
Klhl23	ENSG00000213160	KLHL23	0.404638972546731	6.86783937278403	2.60992273658107	0.0256296267724969	0.250437814099701	-3.50440866781936	2	97.1326
Arhgap24	ENSG00000138639	ARHGAP24	-0.679335220746298	2.53260559489698	-2.60986043648086	0.0256323911245307	0.250437814099701	-3.23223956943447	5	92.6471
Tom1	ENSG00000100284	TOM1	-0.261174919613509	4.20033704855238	-2.60968961514798	0.0256399722508095	0.250437814099701	-3.35565879320125	8	88.8438
Hip1	ENSG00000127946	HIP1	-0.208136431515177	6.09747120577133	-2.60891070944366	0.0256745686616371	0.250437814099701	-3.48830039493755	5	87.946
Tmed2	ENSG00000086598	TMED2	0.19794482128753	8.06968349402869	2.60838338979948	0.0256980167613394	0.250437814099701	-3.48581368195272	5	99.005
Jam3	ENSG00000166086	JAM3	-0.379127778961784	5.96764205636178	-2.60832124355883	0.0257007815921735	0.250437814099701	-3.48064169800827	9	86.4516
Glra3	ENSG00000145451	GLRA3	-1.95267523156843	1.49364995237804	-2.60677898983709	0.0257694897739298	0.250437814099701	-3.2199243956073	8	98.9224
Trappc6b	ENSG00000182400	TRAPPC6B	-0.201367203900179	4.86340285935935	-2.60657467259545	0.0257786058796344	0.250437814099701	-3.41352398068689	12	97.4684
Cdadc1	ENSG00000102543	CDADC1	-0.181948865274337	5.00210290893912	-2.60608673431749	0.0258003893753465	0.250437814099701	-3.42522901455659	14	88.716
Pnkd	ENSG00000127838	PNKD	-0.264977683127748	5.52558957167794	-2.60532999818614	0.0258342092232566	0.250484651328583	-3.46356315823452	1	96.1039
Prpsap2	ENSG00000141127	PRPSAP2	0.272857881728453	5.8747767564248	2.60412914166001	0.0258879679309103	0.250634814456197	-3.49182883205066	11	98.916
Dpp4	ENSG00000197635	DPP4	0.4516095203755	3.46816320638489	2.60365473322152	0.0259092363455931	0.250634814456197	-3.31083835180894	2	84.4648
Bzw2	ENSG00000136261	BZW2	0.137100603387129	6.13631398668729	2.60007079732243	0.0260704707365694	0.250634814456197	-3.50906805041217	12	99.0453
Bud31	ENSG00000106245	BUD31	0.283252000205005	5.14017071548111	2.60005030033435	0.0260713957145321	0.250634814456197	-3.4477438745511	5	100
Ppia	ENSG00000196262	PPIA	0.190944481808923	10.7995452945558	2.59947619550453	0.0260973168688728	0.250634814456197	-3.43129350149279	11	95.7576
Pgm2	ENSG00000079739	PGM1	-0.398387957396577	7.07141971617772	-2.59890028319236	0.0261233453266477	0.250634814456197	-3.51705640103718	4	88.4483
Zfp57	ENSG00000204644	ZFP57	-0.299090269993437	3.1794431336672	-2.59854348730768	0.0261394837003636	0.250634814456197	-3.29041851602848	17	30.7836
Rpl5	ENSG00000122406	RPL5	0.145404350694539	8.59588806027361	2.59747574085149	0.0261878384795114	0.250634814456197	-3.49098484343466	5	98.3165
B3galt5	ENSG00000183778	B3GALT5	-0.671968759320099	5.37147934745897	-2.59705271481413	0.0262070204962804	0.250634814456197	-3.46190801285294	16	70.3822
Zfp593	ENSG00000142684	ZNF593	0.255421199418538	3.2269466817142	2.59690078299716	0.0262139132109379	0.250634814456197	-3.30128087022023	4	90.2985
Frmd8	ENSG00000126391	FRMD8	-0.542624925705048	5.08729197166436	-2.59668708054608	0.0262236113279575	0.250634814456197	-3.4433787405856	19	86.8534
Lig1	ENSG00000105486	LIG1	-0.367624638396703	2.5472377811618	-2.59661567403769	0.0262268526488593	0.250634814456197	-3.25364985035162	7	81.1752
Mbp	ENSG00000197971	MBP	-1.05999807674949	11.2844719460128	-2.59576079022166	0.0262656888526162	0.250728594883136	-3.422017423473	18	82.2335
Pigu	ENSG00000101464	PIGU	-0.202344223530465	3.24237211726379	-2.59277310109824	0.0264018641176472	0.251472117815088	-3.30465761325336	2	96.3218
Mrpl32	ENSG00000106591	MRPL32	0.181435312070951	5.11461275954245	2.58949396795193	0.0265521292186389	0.251472117815088	-3.46226903852323	13	72.3404
Mnt	ENSG00000070444	MNT	0.287770269298257	2.53042542691323	2.58901645558583	0.0265740816837564	0.251472117815088	-3.26607767850711	11	93.8144
Rassf8	ENSG00000123094	RASSF8	-0.552397477017903	4.36246468230617	-2.5885657772811	0.0265948170272964	0.251472117815088	-3.3983342088872	6	91.6468
Wdr77	ENSG00000116455	WDR77	-0.21087445378333	5.47606341257282	-2.58848778136697	0.0265984071843081	0.251472117815088	-3.48779158477917	3	89.7661
Ahcyl1	ENSG00000168710	AHCYL1	-0.225578755736595	7.1301197391004	-2.58843521151076	0.0266008272493325	0.251472117815088	-3.53457353727473	3	100
Acta2	ENSG00000107796	ACTA2	0.364269160172231	2.66826548263827	2.58833244500991	0.026605558758681	0.251472117815088	-3.27491650539375	19	100
Gpcpd1	ENSG00000125772	GPCPD1	0.195206283159607	7.49721075033853	2.58534744464685	0.0267433569668281	0.251940851195282	-3.53588413098132	2	92.8571
Tmie	ENSG00000181585	TMIE	-0.430886616405504	2.14350871240236	-2.58503555957645	0.0267577954537359	0.251940851195282	-3.25402936510905	9	90.3846
Gpr37	ENSG00000170775	GPR37	-0.83146688561069	6.21109188607382	-2.58439044260299	0.026787685192137	0.251940851195282	-3.51978683974247	6	81.4029
Chrm2	ENSG00000181072	CHRM2	-0.824177229710113	2.91360919536198	-2.58366858884424	0.0268211695608173	0.251940851195282	-3.28856441420027	6	96.3519
Ghdc	ENSG00000167925	GHDC	-0.230091302393852	2.57839922088764	-2.58304041024177	0.0268503424155753	0.251940851195282	-3.27548130393364	11	73.3962
Ccnc	ENSG00000112237	CCNC	0.176438808656264	6.14825198210974	2.5828478198909	0.0268592926833864	0.251940851195282	-3.53768629110421	4	99.2933
Prpf3	ENSG00000117360	PRPF3	-0.294039177804146	3.36694091918098	-2.5809298301258	0.0269485891167409	0.252136389473165	-3.33110423343354	3	99.5608
Pcnt	ENSG00000160299	PCNT	-0.23257137520779	5.28393695141307	-2.58056035312251	0.0269658247405526	0.252136389473165	-3.48682806961086	10	53.2674
Gnai2	ENSG00000114353	GNAI2	-0.201167669287286	6.3379131327096	-2.58019209879804	0.0269830141989735	0.252136389473165	-3.54297214992085	9	98.3099
Mapk7	ENSG00000166484	MAPK7	-0.361017675502649	3.85878090229093	-2.57989517036368	0.0269968821992965	0.252136389473165	-3.37269302933951	11	91.6667
Ldhb	ENSG00000111716	LDHB	-0.206233751106922	9.00403524892539	-2.57847772146613	0.0270631813519772	0.252482633775214	-3.51141212049457	6	97.9042
Gja1	ENSG00000152661	GJA1	-0.258248412334019	7.76890099533618	-2.57742668354718	0.0271124463041211	0.252664494488398	-3.5419941422753	10	97.3822
Dexi	ENSG00000182108	DEXI	-0.240995105803638	4.35311183627207	-2.57681478393525	0.0271411685883609	0.252664494488398	-3.41942951887511	16	94.7368
Sdhaf2	ENSG00000256591		0.140384273304112	5.54362964648405	2.57451407691129	0.027249432746079	0.253253648812968	-3.51698932325528	19	69.9387
Vps39	ENSG00000166887	VPS39	-0.162203593026144	6.20370642240682	-2.57422458270522	0.0272630857178976	0.253253648812968	-3.54884009428081	2	97.2912
Pdpr	ENSG00000090857	PDPR	-0.19504431718179	4.8253814636458	-2.57233440786981	0.0273523958577221	0.253258047999976	-3.46456756098566	8	92.1502
Mrps14	ENSG00000120333	MRPS14	0.169651912293932	5.71743416881689	2.57187757728173	0.0273740244024158	0.253258047999976	-3.53305544098707	1	85.9375
Mag	ENSG00000105695	MAG	-0.917430293546206	8.35620763038264	-2.57183348044567	0.0273761130538333	0.253258047999976	-3.53709959063272	7	86.5815
Per2	ENSG00000132326	PER2	-0.530811552517131	4.53427311827708	-2.57159402866842	0.0273874574693407	0.253258047999976	-3.43887539968075	1	77.4502
Hcfc2	ENSG00000111727	HCFC2	0.186070792294474	5.35541113659558	2.57104122308074	0.0274136653153154	0.253258047999976	-3.50927746807842	10	82.197
Zfp637	ENSG00000169740	ZNF32	0.154046417978658	5.14391261957529	2.57049778592053	0.0274394532270613	0.253258047999976	-3.49444820727814	6	94.1392
Amn1	ENSG00000151743	AMN1	0.191506643325003	4.3218135243372	2.56846741452002	0.0275360138882586	0.253736920429697	-3.43308676257844	6	76.3566
Kctd7	ENSG00000243335	KCTD7	-0.210339955497313	4.49539676979497	-2.56788897377524	0.0275635849858404	0.253736920429697	-3.44518205045483	5	97.5779
Mis12	ENSG00000167842	MIS12	-0.229089413394987	4.21993927157524	-2.56755637928354	0.0275794503173686	0.253736920429697	-3.42304655503222	11	78.5366
Mtx2	ENSG00000128654	MTX2	0.146232527811716	6.02063220674578	2.56677141693792	0.0276169302408544	0.253811444121584	-3.55788206452566	2	96.9582
Sv2b	ENSG00000185518	SV2B	0.577555177888899	9.41075345040176	2.56538285008924	0.0276833542763069	0.253822914783272	-3.52277928657237	7	94.8755
Hmgxb3	ENSG00000113716	HMGXB3	0.213371778325417	5.95128011541317	2.56513904229982	0.0276950334770108	0.253822914783272	-3.55787286964346	18	86.6099
Scamp2	ENSG00000140497	SCAMP2	-0.228304416517403	3.62440859243772	-2.56490349778275	0.0277063214727058	0.253822914783272	-3.377401867386	9	88.7538
Dhrs7b	ENSG00000109016	DHRS7B	0.19694388573344	5.57266652130078	2.56361476378569	0.027768162133402	0.254119968565532	-3.53669638280414	11	77.2308
Cyp2d22	ENSG00000100197	CYP2D6	-0.342917950201802	4.45729790169687	-2.56260403758422	0.0278167580174366	0.254295312527978	-3.44906101999623	15	75.6539
Itpk1	ENSG00000100605	ITPK1	-0.257334538658887	5.25476549093804	-2.56176711422233	0.0278570611413957	0.25439455514647	-3.51428405521934	12	93.7198
Whsc1	ENSG00000109685	WHSC1	0.169909895686605	8.258970689471	2.56107620493432	0.0278903763197877	0.254429840667215	-3.55715631839595	5	90.9157
Wdr61	ENSG00000140395	WDR61	0.179284664386325	6.01262555675162	2.55835623495997	0.0280219150748067	0.255360150716306	-3.57141123677881	9	97.3771
Hps4	ENSG00000100099	HPS4	-0.222744132745393	4.17792401504463	-2.55756573080578	0.0280602591638941	0.255440123919424	-3.43507991180141	5	61.1582
Lhfpl5	ENSG00000197753	LHFPL5	-0.568403580205873	2.53866962488017	-2.55524443723794	0.0281731558515329	0.256107182169968	-3.31133630077645	17	98.1735
Cenpt	ENSG00000102901	CENPT	-0.371030818780348	1.91613076871542	-2.5548409194182	0.0281928268427795	0.256107182169968	-3.2900940111462	8	55.615
Cpm	ENSG00000135678	CPM	-0.817644831359651	3.73104262312118	-2.55342540002509	0.02826193915293	0.25646532745177	-3.39529814110934	10	84.8758
Esd	ENSG00000139684	ESD	0.162372381798939	6.47856191318146	2.55181355791452	0.0283408409663311	0.256642164337044	-3.59549475088271	14	91.844
Rps26	ENSG00000197728	RPS26	-0.16582632713794	6.74602788277903	-2.55036707559402	0.028411833686533	0.256782297715772	-3.59777372691872	10	100
Sertad1	ENSG00000197019	SERTAD1	0.279191577409516	3.92528965815725	2.55009611927374	0.0284251516514539	0.256782297715772	-3.42907872176011	7	86.4407
Hspa9	ENSG00000113013	HSPA9	-0.146776771295652	7.9817271647638	-2.54939090288627	0.0284598431935861	0.256782297715772	-3.58240421947279	18	98.38
Nup107	ENSG00000111581	NUP107	-0.253284710045773	4.31058570904484	-2.54840232301423	0.0285085446710854	0.256782297715772	-3.46005607161179	10	91.2432
Fgl2	ENSG00000127951	FGL2	0.392021853593712	2.68409922381741	2.54822845246313	0.0285171187624448	0.256782297715772	-3.33411638537943	5	77.9043
Atp5sl	ENSG00000105341	ATP5SL	-0.402007295000031	4.41162774416304	-2.54787295404434	0.0285346574205486	0.256782297715772	-3.46761824518559	7	63.8783
Ccng1	ENSG00000113328	CCNG1	0.187950566654175	6.96803544656722	2.54701347959767	0.0285771040209347	0.25689667235916	-3.60460299826242	11	91.8644
Rpgr	ENSG00000156313	RPGR	0.316529483852436	4.33821412139761	2.54292503147563	0.0287798753644353	0.257596123501597	-3.47467786827066	X	41.2326
Zfp652	ENSG00000198740	ZNF652	-0.280556777465208	3.85391644901585	-2.5425514740917	0.0287984731459496	0.257596123501597	-3.43028964594265	11	90.264
Rbm17	ENSG00000134453	RBM17	-0.260613529350082	5.68839558661703	-2.5421335429109	0.0288192941853074	0.257596123501597	-3.5741806640103	2	99.0025
Pitpnm1	ENSG00000110697	PITPNM1	-0.236198876335184	7.55614479224933	-2.54065679851925	0.0288929838116319	0.257596123501597	-3.60499963856749	19	93.328
Llgl1	ENSG00000131899	LLGL1	-0.318453047468962	6.06296072195502	-2.54026882944461	0.0289123743623698	0.257596123501597	-3.59486034467354	11	88.6278
Gys1	ENSG00000104812	GYS1	-0.211069928512355	3.25352413038061	-2.54006670510475	0.0289224815575697	0.257596123501597	-3.38422322872891	7	96.6079
Ppid	ENSG00000171497	PPID	0.151521347564959	6.15635338724358	2.54005092093244	0.0289232709895644	0.257596123501597	-3.60635749394074	3	94.3243
Pcp4l1	ENSG00000248485	PCP4L1	-0.726752096368394	5.07216092711876	-2.53710711809354	0.0290708757611043	0.258377981416647	-3.53403527180992	1	86.7647
Alg1	ENSG00000033011	ALG1	0.17112238641864	4.77107823171731	2.5346130517526	0.0291965126651105	0.258640078051589	-3.52238401566834	16	79.7414
Prss35	ENSG00000146250	PRSS35	0.452057136809796	2.32708177871927	2.53429301381369	0.0292126731481247	0.258640078051589	-3.3341610129711	9	77.2397
Ranbp1	ENSG00000099901	RANBP1	0.172613694576373	5.69203808248919	2.53397585055899	0.029228697191193	0.258640078051589	-3.59195178754435	16	66.5468
Parl	ENSG00000175193	PARL	-0.252551759015179	4.92243687284072	-2.53308243866117	0.0292738817494085	0.258640078051589	-3.53356793416865	16	90.5013
Brms1l	ENSG00000100916	BRMS1L	0.145637737136926	6.61378540238364	2.53278569684758	0.02928890481132	0.258640078051589	-3.62731576396857	12	99.6904
Zcchc24	ENSG00000165424	ZCCHC24	-0.351854135982705	5.42566836693709	-2.5323705410963	0.0293099355637199	0.258640078051589	-3.57232608951231	14	97.9253
Evi2a	ENSG00000265118		-0.634403088985544	4.87737731171307	-2.53128076748986	0.029365211769632	0.258863436479363	-3.52867003977685	11	63.1579
Mios	ENSG00000164654	MIOS	-0.149993920523671	5.57812634230957	-2.52947480149063	0.0294570419547178	0.259373473451278	-3.58891213365146	6	98.0571
Dpagt1	ENSG00000172269	DPAGT1	-0.387692704003308	1.68721112041104	-2.52749101600177	0.0295582408560911	0.259373473451278	-3.3233963811832	9	94.1176
Ptges	ENSG00000148344	PTGES	0.331067994579593	2.34056837649266	2.5273611179654	0.0295648793121653	0.259373473451278	-3.34446263468664	2	76.3158
Cdc42ep2	ENSG00000149798	CDC42EP2	-0.642525358451313	4.14983665376699	-2.52602220933721	0.0296333902662866	0.259373473451278	-3.47627138438342	19	88.5714
Itga4	ENSG00000115232	ITGA4	0.390194259635493	4.14284516535055	2.52496403984937	0.0296876468938125	0.259373473451278	-3.48642270763715	2	84.8837
Ankrd13a	ENSG00000076513	ANKRD13A	-0.46114110207531	5.83134568147048	-2.52484714308085	0.0296936466766969	0.259373473451278	-3.60610502891092	5	89.8305
Cxx1b	ENSG00000212747	FAM127C	-0.339596633312468	4.20274859873127	-2.52442779592512	0.0297151797234315	0.259373473451278	-3.48712001943395	X	69.0266
Gabpb1	ENSG00000104064	GABPB1	0.23786672897894	4.03982044277156	2.52414898956926	0.0297295046759327	0.259373473451278	-3.47841860000075	2	94.6835
Mbtps1	ENSG00000140943	MBTPS1	-0.168248409550227	6.35052529233758	-2.52394872175962	0.0297397985585717	0.259373473451278	-3.6339999162264	8	95.8175
Zfp711	ENSG00000147180	ZNF711	0.266060056155169	4.87068812219605	2.52368559444423	0.0297533288058059	0.259373473451278	-3.5478972215321	X	95.0066
Klhl20	ENSG00000076321	KLHL20	-0.243052830250723	4.41422351348165	-2.52154950334999	0.029863393712281	0.259421135814463	-3.51047537307876	1	99.179
Slc6a1	ENSG00000157103	SLC6A1	-0.212344738689184	8.43770978153323	-2.52072083876813	0.0299061998649914	0.259421135814463	-3.61726105952598	6	97.9967
Mettl4	ENSG00000101574	METTL4	0.25011263233714	3.58878824067158	2.52066780357171	0.0299089415542406	0.259421135814463	-3.44567721520981	17	75.2119
Gtf2h1	ENSG00000110768	GTF2H1	0.155143443492169	6.46186762704002	2.51951509131947	0.0299685931024626	0.259677814650028	-3.64698708350404	7	96.8978
B4galt6	ENSG00000118276	B4GALT6	0.261947016508572	6.65392505970111	2.50992490166278	0.0304694473587445	0.26375316922596	-3.66469785823802	18	94.7644
Dusp19	ENSG00000162999	DUSP19	0.297428098754937	3.8443006585737	2.50783753991527	0.0305795506469735	0.264198998495288	-3.48711564751124	2	82.4885
Cops2	ENSG00000166200	COPS2	0.149970616693011	7.39317953049069	2.50778901391998	0.0305821149373473	0.264198998495288	-3.66208341465912	2	100
Acp1	ENSG00000143727	ACP1	0.170339428641735	6.82693997697992	2.50661587591239	0.0306441723938801	0.264470642438081	-3.6698733901718	12	81.0127
Rasgrp3	ENSG00000152689	RASGRP3	0.312075658874146	3.22957559343964	2.50474758783885	0.0307432588067629	0.265060998951978	-3.43955465019023	17	94.3478
Ehd4	ENSG00000103966	EHD4	-0.226860248240848	3.86578921535058	-2.50336187263722	0.0308169554883478	0.265307270843628	-3.4918091589463	2	97.0425
Pgam5	ENSG00000247077	PGAM5	0.263510479887436	6.44061425009443	2.50305604882889	0.0308332436036909	0.265307270843628	-3.67379662424036	5	93.4256
Eif4a1	ENSG00000161960	EIF4A1	0.173423195240012	9.0178439871136	2.50222123450847	0.0308777488640409	0.265425851768839	-3.63283140379993	11	100
Gm527	ENSG00000179476	C14orf28	0.248323217295618	2.3763314931477	2.50001296209318	0.0309957808535352	0.266175606163042	-3.38484543760148	12	96.4516
Anxa7	ENSG00000138279	ANXA7	0.199370864304546	5.76599469740135	2.49487576942814	0.0312720865727471	0.268015541547627	-3.65920834637134	14	87.9098
Fam20a	ENSG00000108950	FAM20A	-0.425959376347187	2.69052690859432	-2.49061590376116	0.0315030443175554	0.268499932605156	-3.41371852067611	11	85.7671
Nono	ENSG00000147140	NONO	-0.180484661648799	7.31023555590923	-2.4904903529035	0.0315098767548639	0.268499932605156	-3.6895627964938	X	96.3907
Pigo	ENSG00000165282	PIGO	-0.238853686327142	3.89472822101096	-2.49028790922857	0.0315208967487242	0.268499932605156	-3.51422685426937	4	86.4096
Limk1	ENSG00000106683	LIMK1	-0.525345664361982	4.89500292895934	-2.48743463292241	0.0316766187997992	0.268499932605156	-3.60014084945538	5	87.9444
Atg12	ENSG00000145782	ATG12	0.23463361494435	6.16863183045562	2.48735522133904	0.0316809636307046	0.268499932605156	-3.69198582913513	18	89.2857
Dpy30	ENSG00000162961	DPY30	-0.340761408957853	3.07890036224936	-2.48687243103047	0.0317073910770839	0.268499932605156	-3.44765286948802	17	95.9596
Apex1	ENSG00000100823	APEX1	0.375284088692086	4.11026038550044	2.4862802650551	0.0317398352778076	0.268499932605156	-3.54336894566972	14	94.3396
Nupl1	ENSG00000139496	NUP58	0.241054600067653	5.82937469252828	2.48483200248452	0.0318193219778395	0.268499932605156	-3.67956427736867	14	90.818
Car2	ENSG00000104267	CA2	-0.358812295739133	7.33690430952538	-2.48420336312984	0.0318538852998102	0.268499932605156	-3.69819096092985	3	81.1538
Gdpd1	ENSG00000153982	GDPD1	-0.207857461203694	4.96666065816152	-2.48418130618229	0.0318550986873655	0.268499932605156	-3.61437008064588	11	92.0382
Ppm1b	ENSG00000138032	PPM1B	-0.238730984240377	7.37753055683279	-2.48410701700526	0.0318591857871744	0.268499932605156	-3.69840869353238	17	91.2317
Srsf4	ENSG00000116350	SRSF4	-0.321655269685057	4.04097917802571	-2.48346123115745	0.0318947361533151	0.268499932605156	-3.53644994355981	4	88.664
Syde1	ENSG00000105137	SYDE1	-0.409792024950401	1.6499557450496	-2.48340498218688	0.0318978344947991	0.268499932605156	-3.38168345966591	10	87.483
Utp3	ENSG00000132467	UTP3	-0.203142817419663	4.16854410048251	-2.48276389035257	0.0319331684615063	0.268499932605156	-3.54991999321612	5	85.595
Rab28	ENSG00000157869	RAB28	0.173137150689342	6.35190770070586	2.48196321678672	0.0319773519354179	0.268499932605156	-3.70516110840257	5	95.4751
Lyrm5	ENSG00000205707	ETFRF1	-0.196043036093883	4.12190780468748	-2.48148251549082	0.0320039073209173	0.268499932605156	-3.54788618144852	6	86.6667
Vars	ENSG00000204394	VARS	-0.2392977189717	4.59598544468685	-2.48111498309168	0.0320242255577235	0.268499932605156	-3.5884284164325	17	93.3544
Cbr3	ENSG00000159231	CBR3	0.485330875436471	2.67286547572413	2.48076754511947	0.0320434445914052	0.268499932605156	-3.43111314012412	16	85.1986
Ern1	ENSG00000178607	ERN1	-0.237981394474303	2.35249076468055	-2.47611176656551	0.0323020835525756	0.269347097305754	-3.41573068998384	11	92.3234
Paqr8	ENSG00000170915	PAQR8	-0.362767577250854	8.05467925626469	-2.47563316400662	0.0323287871529588	0.269347097305754	-3.69828758516228	1	94.0678
Zdhhc21	ENSG00000175893	ZDHHC21	0.181622820605457	6.86973757710861	2.47539441563375	0.0323421162223554	0.269347097305754	-3.71975926880516	4	97.7358
Commd3	ENSG00000148444	COMMD3	0.166616646980705	5.65542435930331	2.47515129516893	0.0323556949372689	0.269347097305754	-3.68300980530441	2	89.2308
Nacc2	ENSG00000148411	NACC2	-0.296262083298862	7.17586978005501	-2.47460321454541	0.0323863268030095	0.269347097305754	-3.71602968348672	2	92.5043
Mepce	ENSG00000146834	MEPCE	-0.156471135698695	5.14261627280039	-2.47437981482768	0.0323988206493444	0.269347097305754	-3.64444718213443	5	87.0827
Tssc1	ENSG00000032389	TSSC1	0.335136772995437	6.09043016666745	2.4739918193914	0.0324205309411185	0.269347097305754	-3.71123135958296	12	93.0233
Serpinb6a	ENSG00000124570	SERPINB6	0.248378027572354	5.36842088675868	2.4737019085576	0.0324367622486063	0.269347097305754	-3.66474201054974	13	73.4177
Phax	ENSG00000164902	PHAX	0.150109305507423	6.29266911218014	2.47366514434655	0.0324388211463876	0.269347097305754	-3.71673647068392	18	85.2792
Abcd4	ENSG00000119688	ABCD4	-0.396663344387103	2.87278471617793	-2.4733526372575	0.0324563276018627	0.269347097305754	-3.45152466684142	12	89.604
Naa15	ENSG00000164134	NAA15	0.218480538532361	6.10049896707123	2.47204980758504	0.0325294115114707	0.269420699460889	-3.7136081344181	3	98.3834
Acan	ENSG00000157766	ACAN	-0.948718524322613	1.59606962323006	-2.47162640874755	0.0325531974482309	0.269420699460889	-3.39578876795904	7	65.0593
Rabgap1l	ENSG00000152061	RABGAP1L	0.256033043951571	7.89466489543107	2.47152750279179	0.0325587563067656	0.269420699460889	-3.70896906984993	1	93.4969
Eif3m	ENSG00000149100	EIF3M	0.162649364521162	7.03266523000304	2.46990428443474	0.0326501203285631	0.269672393432379	-3.72752534630645	2	99.4652
Cxcl12	ENSG00000107562	CXCL12	-0.321567024833923	4.88364490665016	-2.46987795808961	0.0326516042019585	0.269672393432379	-3.62885471946209	6	61.4286
Arl2	ENSG00000273003	ARL2-SNX15	-0.31026300391792	5.37381953132929	-2.4680413962932	0.0327552850941158	0.27027031816833	-3.67100204106722	19	99.115
Ddr1	ENSG00000204580	DDR1	-0.301753264242169	5.91899012975524	-2.46704545528354	0.0328116450609521	0.270477020108729	-3.70525735140225	17	93.0359
Snrnp70	ENSG00000104852	SNRNP70	-0.227640018384141	7.41652547461855	-2.46631961835598	0.0328527799866492	0.270557942651772	-3.72622052365031	7	94.7368
Slc9a3r1	ENSG00000109062	SLC9A3R1	0.305255097015721	5.32624372613624	2.46243573676532	0.0330737518622301	0.272118341573303	-3.67948261819488	11	85.1955
Tmem222	ENSG00000186501	TMEM222	0.174263705980104	6.22355530664686	2.46077512351402	0.0331686770558629	0.272639693371643	-3.73554731620059	4	94.2308
Klhdc3	ENSG00000124702	KLHDC3	0.286652686591886	6.22755865757152	2.45926350544119	0.0332553180489179	0.273025818102462	-3.73911621557406	17	96.5969
Skiv2l2	ENSG00000039123	SKIV2L2	-0.217382107177978	5.65575813686209	-2.45830837296152	0.0333101777323565	0.273025818102462	-3.70594725658281	13	97.025
Dgcr2	ENSG00000070413	DGCR2	-0.168960529307288	7.17755396677391	-2.45602585617405	0.0334416384480178	0.273025818102462	-3.74643925571539	16	93.0909
Cacna2d4	ENSG00000151062	CACNA2D4	-0.934739730525629	1.46044157903951	-2.45503141292131	0.0334990723336035	0.273025818102462	-3.41665626174678	6	83.2894
Ttll4	ENSG00000135912	TTLL4	-0.436096019699518	3.58606447371118	-2.4548883048179	0.0335073454875242	0.273025818102462	-3.53748157433146	1	79.8999
Atp13a4	ENSG00000127249	ATP13A4	-0.629348005525731	4.51445214234271	-2.45449935240789	0.0335298411710769	0.273025818102462	-3.61826331149413	16	86.7893
Yeats4	ENSG00000127337	YEATS4	0.27014986337854	5.11519914409335	2.45438956100989	0.0335361938164196	0.273025818102462	-3.67593589840535	10	99.5595
Atg2a	ENSG00000110046	ATG2A	-0.18380901468631	4.28403064206437	-2.45417214017711	0.0335487775028344	0.273025818102462	-3.60424479678306	19	82.6625
Fbln1	ENSG00000077942	FBLN1	-0.26379019044522	2.87004053084782	-2.45364890057558	0.0335790801070498	0.273025818102462	-3.48117548573793	15	85.064
Rfx5	ENSG00000143390	RFX5	-0.226017087683767	4.75982677888455	-2.45344850101826	0.033590693053479	0.273025818102462	-3.64528082572863	3	78.4091
Penk	ENSG00000181195	PENK	-0.460871685562956	5.19790978285941	-2.45337594952991	0.0335948983095243	0.273025818102462	-3.67911541764764	4	82.0225
Plekhb1	ENSG00000021300	PLEKHB1	-0.669713929764876	6.93359890544732	-2.45249293362616	0.0336461214673403	0.273138290546126	-3.74957551785474	7	93.8272
2410015M20Rik	ENSG00000174917	C19orf70	0.162939661172397	6.76579402842189	2.45204781778993	0.0336719714103063	0.273138290546126	-3.75708609241905	17	67.8571
Ccdc153	ENSG00000248712	CCDC153	-1.89220854318499	1.25894798389893	-2.45040883479287	0.0337673230106786	0.273445627693155	-3.42246048134406	9	66.1905
Plekhg3	ENSG00000126822	PLEKHG3	-0.822167500085112	3.48403726627233	-2.45024898498745	0.0337766368203511	0.273445627693155	-3.52871615670824	12	80.3117
Ube2a	ENSG00000077721	UBE2A	0.163429796570767	5.34216926450497	2.44976560655737	0.033804816702293	0.273445627693155	-3.70029356121988	X	100
Grhpr	ENSG00000137106	GRHPR	-0.441069752395933	3.66476197158882	-2.44734874563429	0.0339460609405279	0.273664727862886	-3.55620815103536	4	85.6707
Cacybp	ENSG00000116161	CACYBP	0.163586559526965	6.89664376141584	2.44674379820184	0.033981505362973	0.273664727862886	-3.76531034742044	1	93.4211
Wrap53	ENSG00000141499	WRAP53	-0.296255408025281	3.21671258417601	-2.44640441777504	0.0340014058791981	0.273664727862886	-3.51941130574272	11	77.1898
Hnrnph1	ENSG00000169045	HNRNPH1	-0.34057652411242	6.79564339685364	-2.44621301168855	0.0340126345536595	0.273664727862886	-3.76297028247447	11	99.7773
Samd12	ENSG00000177570	SAMD12	0.378031826193083	3.21297776392985	2.44605392663198	0.0340219699127065	0.273664727862886	-3.52588011926747	15	73.1343
Glcci1	ENSG00000106415	GLCCI1	0.256252823405351	7.00094931197699	2.44512345475749	0.0340766218545562	0.273849354458213	-3.76760686416146	6	86.8373
Nts	ENSG00000133636	NTS	-0.566540574781719	2.20311159372851	-2.44281686396142	0.03421247301707	0.274480126208865	-3.45326601845585	10	81.1765
Tusc2	ENSG00000114383	TUSC2	0.253937836941965	5.91193802807139	2.44213264770348	0.0342528733988334	0.274480126208865	-3.75239943168356	9	92.7273
Ppp1r11	ENSG00000204619	PPP1R11	0.165487103873031	6.48086729924935	2.4406115930679	0.0343428537314277	0.274480126208865	-3.77338412675608	17	88.8889
Zkscan2	ENSG00000155592	ZKSCAN2	0.261234864756205	3.5951205882563	2.44007277283182	0.0343747840799732	0.274480126208865	-3.56813831018927	7	80.3516
P2ry1	ENSG00000169860	P2RY1	-0.578792552085889	2.77573886325258	-2.43975338863756	0.0343937244547796	0.274480126208865	-3.49131295103722	3	94.9062
Med29	ENSG00000063322	MED29	0.178799344241568	4.19579972845224	2.43883431214072	0.0344482854097813	0.274480126208865	-3.62292395163685	7	83.2579
Zc3h4	ENSG00000130749	ZC3H4	-0.201123528994259	4.65392647930673	-2.4385956296376	0.034462468676906	0.274480126208865	-3.65978831381087	7	85.802
Bfsp2	ENSG00000170819	BFSP2	-0.518989705351599	4.31827053905152	-2.43846419317402	0.0344702814922812	0.274480126208865	-3.62763800607807	9	84.5783
Daglb	ENSG00000164535	DAGLB	0.181197752904227	5.84910931855207	2.43835214599225	0.0344769431467021	0.274480126208865	-3.75404554369351	5	78.869
Tmem209	ENSG00000146842	TMEM209	0.172151545114878	4.62490631288321	2.43788708287519	0.0345046065188816	0.274480126208865	-3.66150599277157	6	95.0089
Grpel1	ENSG00000109519	GRPEL1	0.199612757845359	6.57061548724834	2.43698525771455	0.0345583119012064	0.274486547864632	-3.78038311723863	5	88.0184
Cct8	ENSG00000156261	CCT8	-0.136547446735797	7.56236926872783	-2.43680662301072	0.0345689596601681	0.274486547864632	-3.77102882285733	16	96.8978
Sparc	ENSG00000113140	SPARC	-0.790653963474293	8.21656304216321	-2.43625398958899	0.0346019204935472	0.27449597137943	-3.75655742345462	11	92.4092
Ctgf	ENSG00000118523	CTGF	-0.356776843785223	3.86078287156754	-2.43542110407181	0.0346516547166238	0.274638318312168	-3.59336441799825	10	90.5444
Mtif2	ENSG00000085760	MTIF2	0.171713930177569	5.37331571592764	2.43463788757592	0.0346984870155705	0.274742557686048	-3.72654750093658	11	81.293
Phka1	ENSG00000067177	PHKA1	-0.236887459196868	6.10225479906161	-2.43413797008815	0.0347284119527576	0.274742557686048	-3.76724383088561	X	94.5217
Chrd	ENSG00000090539	CHRD	0.359439014695836	4.95421441877536	2.43339015306422	0.0347732233547489	0.274845378639122	-3.69653584632893	16	85.445
Edc3	ENSG00000179151	EDC3	0.189790058983016	4.61508259247946	2.43280639223225	0.0348082434348371	0.274870692365266	-3.66868606544693	9	95.6693
Snx4	ENSG00000114520	SNX4	0.187246776908263	6.51789585859537	2.43096277866018	0.0349190699214719	0.275494034571137	-3.78932996178195	16	94
Fam49b	ENSG00000153310	FAM49B	0.18802478627859	7.29061728951571	2.43016637332484	0.0349670517708922	0.275620878851533	-3.787769628568	15	99.6914
Cct2	ENSG00000166226	CCT2	0.111216061522554	7.97783946534078	2.42913179748404	0.035029479471887	0.275826307578155	-3.77424035473318	10	97.5701
Zfp330	ENSG00000109445	ZNF330	0.171096332774013	5.54497571761849	2.42867678975551	0.0350569698381811	0.275826307578155	-3.74875425929519	8	94.6875
D430041D05Rik	ENSG00000110427	KIAA1549L	0.302331495861994	7.38321860983412	2.4280941825289	0.035092200311734	0.275852267430151	-3.78985170983803	2	59.0049
Stk38	ENSG00000112079	STK38	-0.238835960099711	4.67346064490759	-2.42556067571961	0.0352458064651286	0.276139342708795	-3.68130967528011	17	98.7097
Nipal4	ENSG00000172548	NIPAL4	-0.877948638430147	2.92838638097228	-2.4249391253353	0.0352835915418101	0.276139342708795	-3.5197336611004	11	73.6051
Rhoc	ENSG00000155366	RHOC	-0.383434767764239	4.08607785428432	-2.42430183880656	0.0353223744677647	0.276139342708795	-3.6303186312554	3	100
Mgat2	ENSG00000168282	MGAT2	0.188558671062049	6.07900621278116	2.42399313184296	0.0353411762623973	0.276139342708795	-3.78882560073601	12	88.5906
Lhfpl3	ENSG00000187416	LHFPL3	-0.271958014335171	5.87465238206777	-2.42397326993672	0.0353423862873895	0.276139342708795	-3.77184262275093	5	95.4955
Fam180a	ENSG00000189320	FAM180A	0.356490886754069	2.372011957173	2.42370262418251	0.0353588785867514	0.276139342708795	-3.49259968771581	6	78.6127
Pdlim2	ENSG00000120913	PDLIM2	-0.955614760417617	5.79257575263576	-2.4232834881405	0.0353844343023773	0.276139342708795	-3.75559542932163	14	45.0166
Sltm	ENSG00000137776	SLTM	-0.157338349901105	6.1481280574799	-2.42072765277795	0.0355406617948571	0.277059550163762	-3.79176719186619	9	91.1025
Tspan2	ENSG00000134198	TSPAN2	-1.0108162091335	8.33626644951272	-2.4201443285787	0.0355764125774891	0.277059550163762	-3.77885278172349	3	93.2127
Arl6ip5	ENSG00000144746	ARL6IP5	-0.186049201983147	5.89590661062892	-2.41978322080911	0.0355985618113591	0.277059550163762	-3.78103793045882	6	90.4255
Mrps23	ENSG00000181610	MRPS23	0.197421610753858	5.93456263078079	2.41750083246779	0.0357388693291732	0.277651275019431	-3.79217075389314	11	69.4737
Farsb	ENSG00000116120	FARSB	-0.159757406833374	5.55485865799176	-2.41652678759392	0.0357989125509666	0.277785770000259	-3.76616495546493	1	93.3786
Gm5617	ENSG00000282682		0.311424101891217	2.45106062388664	2.41617712420605	0.0358204910066397	0.277785770000259	-3.50816280214833	9	64.2276
Zrsr1	ENSG00000169249	ZRSR2	-0.189313287937459	5.87447154389523	-2.41483402694925	0.0359034948465829	0.278144872195556	-3.7876565137582	11	66.805
Zfp148	ENSG00000163848	ZNF148	0.161847297677867	8.01486465788762	2.41438656306384	0.0359311900691058	0.278144872195556	-3.79669043763205	16	97.4811
Rlbp1	ENSG00000140522	RLBP1	0.503769546464058	3.54416920779924	2.41183640685252	0.0360894286605959	0.278689344058556	-3.60711295362763	7	90.5363
Rnf4	ENSG00000063978	RNF4	0.11558339943819	6.91298167263024	2.41169369582295	0.036098304091976	0.278689344058556	-3.82078044435996	5	89.4737
Ezh1	ENSG00000108799	EZH1	-0.231603397211079	5.77889022802652	-2.41083542893827	0.0361517262003173	0.278852580163715	-3.78802456188126	11	97.8581
Arhgef19	ENSG00000142632	ARHGEF19	-0.337970064281212	1.95503880085346	-2.41005527326179	0.0362003534956994	0.278978573737002	-3.48871188624471	4	84.5387
Sfxn4	ENSG00000183605	SFXN4	-0.308056587290229	3.38208037364926	-2.40881586709921	0.036277737688902	0.279325760674156	-3.5897488234412	19	56.9733
Ythdc2	ENSG00000047188	YTHDC2	0.186767447362418	6.38211159688762	2.40787122286351	0.036336826701026	0.27952408687725	-3.82382999213239	18	97.0629
Cgn	ENSG00000143375	CGN	-0.464715205572753	2.4585139838468	-2.40737015330765	0.0363682076339721	0.27952408687725	-3.51752099983838	3	83.8736
Stard13	ENSG00000133121	STARD13	-0.225517844364743	4.79156564815156	-2.40554941390004	0.0364824601883995	0.280152979439584	-3.72245220140887	5	89.4879
Rab43	ENSG00000172780	RAB43	-0.225973582781279	4.76109796674476	-2.40488358708516	0.0365243289019549	0.280225404825206	-3.72099208248063	6	90.566
Abi1	ENSG00000136754	ABI1	0.227518861684628	7.14670268237703	2.40359317661124	0.03660560678286	0.280599792131464	-3.8321223214221	2	92.7165
Sobp	ENSG00000112320	SOBP	0.443525714587918	4.157346973702	2.40304414745773	0.0366402416163011	0.280616290939771	-3.67551534080373	10	94.1581
Gpr85	ENSG00000164604	GPR85	0.184973098322852	6.46568358175888	2.40145212705879	0.0367408536684597	0.281137612092554	-3.83553446251618	6	100
Acat1	ENSG00000075239	ACAT1	0.162768857588222	7.7302413701814	2.39975910388937	0.036848145425678	0.281243722570932	-3.82687432202265	9	83.6066
Adat1	ENSG00000065457	ADAT1	-0.393400692010319	2.24467721563026	-2.39953446721848	0.0368624043111115	0.281243722570932	-3.51639660735342	8	77.6892
Pld2	ENSG00000129219	PLD2	-0.27007759853612	3.67395864021875	-2.39917958920145	0.036884941307497	0.281243722570932	-3.63204693401629	11	89.1747
Pak1ip1	ENSG00000111845	PAK1IP1	0.14437857432861	6.128422005598	2.39821696769104	0.0369461417415296	0.281345842068455	-3.8311802853249	13	71.9388
Zfp668	ENSG00000167394	ZNF668	0.255124217754541	3.13477352247421	2.39701434122975	0.0370227404991693	0.281345842068455	-3.59073748510162	7	88.6293
Tsc22d4	ENSG00000166925	TSC22D4	-0.303686037725882	5.41912374711074	-2.3969407906413	0.0370274301856216	0.281345842068455	-3.78623879765371	5	70.6329
Aldh3a2	ENSG00000072210	ALDH3A2	-0.193295809878145	5.80060450684333	-2.396517835018	0.0370544096952539	0.281345842068455	-3.81246485080042	11	80.1181
Mat2b	ENSG00000038274	MAT2B	0.234104116342129	7.65529510166738	2.39641191902796	0.0370611688779655	0.281345842068455	-3.83407455906032	11	94.3114
Lrfn4	ENSG00000173621	LRFN4	0.249367993680663	5.5529111595922	2.39288476002254	0.0372869495659493	0.28171570915044	-3.80608991913592	19	96.8504
Zfp72	ENSG00000283201		0.25862895253465	2.14098740275249	2.39194291383682	0.03734746622945	0.28171570915044	-3.5238143318117	13	47.9592
Crybg3	ENSG00000080200	CRYBG3	-0.35298944942052	2.9399158405863	-2.39167955688685	0.0373644049368084	0.28171570915044	-3.57579647354285	16	28.5522
Slco1c1	ENSG00000139155	SLCO1C1	0.266096339559423	6.69159580764796	2.39148019780365	0.0373772323957102	0.28171570915044	-3.85362296867467	6	76.8493
Ttn	ENSG00000283186		-0.579577624884151	3.85651032235057	-2.39119552305282	0.037395556825374	0.28171570915044	-3.65665246655447	2	90.4957
Col5a3	ENSG00000080573	COL5A3	-0.475336862676906	2.34629607797411	-2.38943793116125	0.037508887136255	0.28171570915044	-3.5358877102273	9	82.6934
Aatk	ENSG00000181409	AATK	-0.23297381216003	7.60166263048754	-2.38927760150293	0.0375192419576906	0.28171570915044	-3.84528342322194	11	67.7584
Tmem55a	ENSG00000155099	TMEM55A	0.139170001703	5.56850005298601	2.38926007091435	0.0375203743325887	0.28171570915044	-3.81232519264029	4	96.4981
Gal3st1	ENSG00000128242	GAL3ST1	-0.518695906551232	4.08583094618523	-2.3890648841864	0.0375329845260019	0.28171570915044	-3.68229284951094	11	82.2695
Dr1	ENSG00000117505	DR1	0.155735387248448	5.23895338664905	2.38905199353343	0.0375338174826696	0.28171570915044	-3.78766980543959	5	99.4318
Btf3l4	ENSG00000134717	BTF3L4	0.133953402591156	6.71971074309098	2.38846446767049	0.0375718008863862	0.281747174748857	-3.85792317682965	4	100
Vegfb	ENSG00000173511	VEGFB	-0.367294085618982	2.44748640354423	-2.38766706597964	0.0376234128112014	0.281747174748857	-3.54514967484346	19	86.9565
Folh1	ENSG00000086205	FOLH1	-0.46362898061135	4.33930249111371	-2.38747507339162	0.0376358499018379	0.281747174748857	-3.7086367261527	7	85.2
Utp14b	ENSG00000156697	UTP14A	-0.325836381625176	4.52897512755767	-2.3860889182018	0.0377257629645939	0.281878722690321	-3.72899943725336	1	68.3528
Atad1	ENSG00000138138	ATAD1	0.143977140540462	7.31963999965899	2.38516487038217	0.037785817964429	0.281878722690321	-3.85850773679275	19	100
Chd6	ENSG00000124177	CHD6	-0.193964569277352	7.320390239182	-2.38504943934486	0.0377933265291771	0.281878722690321	-3.85701299521612	2	88.582
Gmpr	ENSG00000137198	GMPR	-0.341000284609932	4.10372098128251	-2.38469232768891	0.0378165651816572	0.281878722690321	-3.69291515507706	13	95.3623
Coq5	ENSG00000110871	COQ5	0.145342871195331	5.66660386683093	2.38334806163026	0.0379041670872945	0.282288131697381	-3.8287241324656	5	83.792
Aasdhppt	ENSG00000149313	AASDHPPT	0.14113779876339	6.07493482905078	2.38120607689275	0.038044163777425	0.282960436898611	-3.8558104566321	9	90.9385
Rragd	ENSG00000025039	RRAGD	0.272027148850164	7.27213905580305	2.3803279275425	0.0381017040789244	0.282960436898611	-3.86738626854404	4	94
Mobp	ENSG00000168314	MOBP	-0.979823955263369	8.67569431098026	-2.38001322416626	0.0381223455444431	0.282960436898611	-3.83346324275324	9	56.3107
Fam193b	ENSG00000146067	FAM193B	-0.191586860651607	4.98105419595948	-2.37901008517725	0.0381882145756311	0.282960436898611	-3.78014702092397	13	72.9927
Bcor	ENSG00000183337	BCOR	0.33843537918449	3.59303529920801	2.37884924836949	0.0381987859236031	0.282960436898611	-3.66050026141395	X	88.9459
Fhdc1	ENSG00000137460	FHDC1	-0.529658113190545	2.64519949884823	-2.37761477923949	0.0382800192843231	0.282960436898611	-3.57176635316091	3	72.7034
Bpgm	ENSG00000172331	BPGM	-0.223591909700832	6.42624600470718	-2.37718975000685	0.0383080270505196	0.282960436898611	-3.8687577026904	6	92.278
Mrps21	ENSG00000266472	MRPS21	0.223095824577115	5.98934925484739	2.37697813703572	0.0383219789790698	0.282960436898611	-3.85946651068903	3	89.6552
Herpud1	ENSG00000051108	HERPUD1	-0.212014367321964	6.50448889177057	-2.37610762871843	0.0383794249711197	0.283142602304629	-3.87237800917996	8	88.7468
Snap23	ENSG00000092531	SNAP23	-0.269555613873946	3.41846106414771	-2.37499550244934	0.0384529379863049	0.283442889501225	-3.64390419057777	2	86.7299
Rps17	ENSG00000182774	RPS17	0.165297987930707	8.23611021854196	2.37146499661191	0.0386872211003241	0.284926717085574	-3.85890915342062	7	99.2593
Sardh	ENSG00000123453	SARDH	-0.201349748665599	4.04310542880894	-2.37059067966247	0.0387454553656177	0.285112542729172	-3.71033950629418	2	88.671
Trim26	ENSG00000234127	TRIM26	-0.283071569043459	3.84526315350605	-2.3695700636611	0.038813542167689	0.285311067927638	-3.69270321201273	17	88.8683
Ift20	ENSG00000109083	IFT20	0.195626705812983	6.1462278714983	2.36919659692838	0.038838485854295	0.285311067927638	-3.87842515525767	11	82.2785
Adrm1	ENSG00000130706	ADRM1	-0.219505229176377	5.09803298498918	-2.36812309426017	0.0389102717835799	0.285595560559432	-3.80667007664262	2	96.5602
Slc44a5	ENSG00000137968	SLC44A5	0.445784342962441	2.75415863701711	2.36594421396591	0.0390563734223001	0.286424573301501	-3.60291302935484	3	68.4284
H3f3b	ENSG00000163041	H3F3A	-0.803877649511989	8.36173285554329	-2.36188847147355	0.0393297518344064	0.287940563061673	-3.87038742827001	11	100
Lrp10	ENSG00000197324	LRP10	-0.238427245523985	4.11580312165592	-2.35699998609561	0.0396617424427154	0.289728119660793	-3.73744011866468	14	86.8163
Hsp90ab1	ENSG00000096384	HSP90AB1	-0.295455192360592	9.3694950602542	-2.35681255675155	0.0396745255273615	0.289728119660793	-3.85243741563045	17	99.5856
Slc6a9	ENSG00000196517	SLC6A9	-0.593157438217418	5.16760760731006	-2.35419683345313	0.039853343162415	0.290465399396246	-3.83018043099082	4	85.6941
Hmgn2	ENSG00000198830	HMGN2	-0.237481235758933	5.60856001147407	-2.35415579556538	0.0398561548685518	0.290465399396246	-3.86684274957027	4	96.6667
Pmvk	ENSG00000163344	PMVK	-0.15652729580507	5.72817665484631	-2.35331381503829	0.0399138857614737	0.290465399396246	-3.87666157390553	3	83.3333
Snrnp25	ENSG00000161981	SNRNP25	0.1898678609429	4.45111278899452	2.35213481208259	0.0399948617709857	0.290465399396246	-3.7789426506156	11	91.6667
Sh3bp5	ENSG00000131370	SH3BP5	-0.220434839901347	4.90760620428387	-2.35140922867848	0.0400447756779266	0.290465399396246	-3.816452202538	14	92.7473
Gjb6	ENSG00000121742	GJB6	-0.427150974145267	6.83457020125848	-2.35117075451191	0.0400611939021732	0.290465399396246	-3.91288383153753	14	95.4023
Ccdc136	ENSG00000128596	CCDC136	-0.202239677246842	5.6702700345788	-2.34921957380833	0.0401957733804794	0.290836415486009	-3.87896183267014	6	61.8717
Prkg1	ENSG00000185532	PRKG1	0.358454470777057	4.97992277322553	2.3492074223413	0.0401966128864879	0.290836415486009	-3.82977268719934	19	99.5627
Tmem25	ENSG00000149582	TMEM25	-0.398468407671525	4.74109188030512	-2.34865858636875	0.0402345480232458	0.290867281899712	-3.80431926797999	9	90.9836
Spsb4	ENSG00000175093	SPSB4	-0.245814802943184	2.48882302329582	-2.34767786198832	0.0403024218288714	0.290930680569088	-3.60524847911471	9	97.8022
Gls	ENSG00000115419	GLS	0.306208610721583	8.68877168185212	2.34632833414146	0.0403960020873199	0.290962616705495	-3.88713120476566	1	94.9178
Fam151b	ENSG00000152380	FAM151B	0.272304268671078	3.43742717984483	2.34566005293238	0.0404424210051453	0.290962616705495	-3.69528452487068	13	84.4203
Wdr74	ENSG00000133316	WDR74	0.175271294290635	5.09606089422154	2.34555365811417	0.0404498159982528	0.290962616705495	-3.84419495293535	19	89.3506
Lemd3	ENSG00000174106	LEMD3	0.207826405404128	6.43595756040716	2.34487320468681	0.0404971422041428	0.291060693779051	-3.92469759747556	10	83.315
Rrp15	ENSG00000067533	RRP15	0.209878616571086	3.61097654346729	2.34181680844024	0.0407103834671619	0.292342088529875	-3.7170265116761	1	72.3404
Rpl22	ENSG00000116251	RPL22	0.140539740300819	7.32175858962497	2.34090691803073	0.0407740763907932	0.292342088529875	-3.92834639385337	4	98.4375
Fads2	ENSG00000134824	FADS2	-0.31902861582862	4.91602750306823	-2.34086589581199	0.0407769502573952	0.292342088529875	-3.83247232596485	19	87.6126
Zfhx4	ENSG00000091656	ZFHX4	-0.493926407165465	4.39517807185988	-2.33910928956652	0.0409001968504113	0.292982540985905	-3.78715843071561	3	91.1781
Adcy7	ENSG00000121281	ADCY7	-0.453507874435342	3.37641054859904	-2.33783374553309	0.0409899184462688	0.293144163016031	-3.69206748582669	8	83.9815
Gtf2h5	ENSG00000272047	GTF2H5	0.234084670437088	6.34405898366142	2.33659449285983	0.0410772707693949	0.293425093459528	-3.93611024428409	17	98.5916
Rnd2	ENSG00000108830	RND2	-0.407063748797637	5.41023867677207	-2.33630308852225	0.0410978375451633	0.293425093459528	-3.87939726794532	11	98.6784
Ttc27	ENSG00000018699	TTC27	0.224413443507811	4.83187248334604	2.33526225136739	0.0411713797477281	0.293707427277143	-3.83840305790925	17	84.5789
B9d1	ENSG00000108641	B9D1	0.263244647662183	4.10799689001291	2.33477500793255	0.0412058507918111	0.293710800250562	-3.7745391879689	11	94.6078
Rpl12	ENSG00000197958	RPL12	0.282982644298846	7.79572955837414	2.33234263990242	0.0413783541474991	0.294644732930545	-3.93168230065182	2	99.3939
Cdyl2	ENSG00000166446	CDYL2	0.254395770961878	3.7355888716015	2.33080297496014	0.0414879099744955	0.294991111255013	-3.74548643050906	8	88.7352
Plce1	ENSG00000138193	PLCE1	-0.58725166116328	5.73353558380691	-2.3281871456858	0.0416746881773376	0.295701091072249	-3.90950362020534	19	84.7524
Atp6ap1l	ENSG00000205464	ATP6AP1L	0.237220462361352	3.84748665325757	2.32811655042499	0.041679740211252	0.295701091072249	-3.76010192315807	13	65.625
Slc35b3	ENSG00000124786	SLC35B3	0.186045067867918	4.14106248517501	2.32754989544861	0.0417203135274503	0.295701091072249	-3.78816237748151	13	84.5387
Serpine2	ENSG00000135919	SERPINE2	-0.344692914465943	7.04002732026827	-2.32520316113207	0.0418887523762933	0.296157271820357	-3.95384740006804	1	82.8851
Angpt2	ENSG00000091879	ANGPT2	-0.362289935495403	2.1536375795208	-2.32420356006382	0.0419607002337344	0.296157271820357	-3.61567918470585	8	85.2823
Scg2	ENSG00000171951	SCG2	-0.428806452085579	7.91613947773374	-2.32402335281384	0.0419736837096397	0.296157271820357	-3.94107452356547	1	81.8476
Uros	ENSG00000188690	UROS	0.179997071200342	4.84617329516858	2.3230308935951	0.0420452578956838	0.296157271820357	-3.85827927471329	7	77.3585
Zxdb	ENSG00000198455	ZXDB	0.241430315514774	4.11623964780286	2.32157806015799	0.0421502473598771	0.296157271820357	-3.79519431704773	X	82.1918
Parp9	ENSG00000138496	PARP9	0.274960456243253	2.74386845395638	2.3212829385975	0.0421716055304225	0.296157271820357	-3.66574483008064	16	59.3677
Srr	ENSG00000167720	SRR	0.456408811879832	4.96310061993631	2.32126508421858	0.0421728980027203	0.296157271820357	-3.87200656190326	11	89.7059
Gatsl3	ENSG00000239282	GATSL3	-0.38998221961981	1.77047500961711	-2.32117764922695	0.0421792279473911	0.296157271820357	-3.60111772398453	11	91.1854
Chst3	ENSG00000122863	CHST3	-0.501366169894729	2.40006617499856	-2.32054404750909	0.0422251257844716	0.296157271820357	-3.63519809132217	10	85.595
Gpr158	ENSG00000151025	GPR158	0.218381711710317	7.85785515574639	2.32021595573932	0.0422489116837671	0.296157271820357	-3.94910049267577	2	86.0905
Fam57a	ENSG00000167695	FAM57A	-0.554085799473067	2.15039316080837	-2.31993920356837	0.0422689857046451	0.296157271820357	-3.62022550209249	11	73.1517
Enpp4	ENSG00000001561	ENPP4	-0.279100828571163	4.16714250093241	-2.31872736708653	0.0423569946074349	0.296219343529319	-3.79984600512654	17	82.34
Gbp3	ENSG00000162654	GBP4	0.301976866982711	2.04729079724055	2.318625560119	0.0423643963809255	0.296219343529319	-3.61972039130705	3	68.4375
Lrrc4	ENSG00000128594	LRRC4	0.262500980178848	6.32341460274234	2.31802417668878	0.0424081450077681	0.296219343529319	-3.96507002152042	6	97.7029
Tjp2	ENSG00000283143		-0.427488138470789	5.95027546329909	-2.31793001016999	0.0424149992800318	0.296219343529319	-3.93961997788578	19	83.3837
Cog6	ENSG00000133103	COG6	0.109852977216867	6.20318343884598	2.31740305517552	0.0424533755971643	0.296220987029442	-3.9610202765935	3	91.0198
Rnf38	ENSG00000137075	RNF38	0.234811662691926	5.14707830021546	2.31653975784736	0.0425163194891088	0.296220987029442	-3.89355674495769	4	87.767
Trappc2	ENSG00000256060	TRAPPC2B	0.18810652349375	4.60158285129595	2.31635006473496	0.0425301623539285	0.296220987029442	-3.84732016798579	X	97.8571
Fem1a	ENSG00000141965	FEM1A	0.256489864542176	6.6113853982349	2.3160456008923	0.0425523897736762	0.296220987029442	-3.97233291264783	17	89.0882
Lipa	ENSG00000107798	LIPA	-0.263206563242299	5.27414858341157	-2.31424572280663	0.0426840208300933	0.296539093022387	-3.90464029240953	19	73.9348
Mrpl20	ENSG00000242485	MRPL20	0.22336993751745	6.8726117567753	2.3142404499664	0.042684407030874	0.296539093022387	-3.97537231523256	4	87.9195
Bms1	ENSG00000165733	BMS1	-0.192167354119466	5.14563074361093	-2.31401309103865	0.0427010628022045	0.296539093022387	-3.89493624616412	6	85.6474
Mrps17	ENSG00000239789	MRPS17	0.173762529767102	5.64671881453792	2.31211417262347	0.0428404197862325	0.297059931647203	-3.93917701547649	5	80
Spcs3	ENSG00000129128	SPCS3	0.249112366549723	6.74127303887494	2.31193392224666	0.0428536708524357	0.297059931647203	-3.97923753020851	8	100
Shoc2	ENSG00000108061	SHOC2	0.134150784118583	6.87770579354093	2.31158653365952	0.0428792202761791	0.297059931647203	-3.97916652108313	19	98.4536
Eif1	ENSG00000173812	EIF1	0.27543362586218	6.7103313645311	2.30810985994671	0.043135735715993	0.298045800573743	-3.98528324678032	11	99.115
Fam46c	ENSG00000183508	FAM46C	-0.408280948527052	2.85376457568293	-2.30752494541972	0.0431790379639903	0.298045800573743	-3.6895509468632	3	95.9079
Dnajc3	ENSG00000102580	DNAJC3	-0.194246752293627	7.37715393291271	-2.30744200025594	0.0431851819554348	0.298045800573743	-3.97838254751875	14	96.8254
Angptl6	ENSG00000130812	ANGPTL6	0.247626925094832	3.0482216624598	2.30732262423887	0.0431940259767407	0.298045800573743	-3.71392699617653	9	73.4043
Mtdh	ENSG00000147649	MTDH	0.173855528801216	7.24358704961925	2.30635458915842	0.0432658082218885	0.298199105370131	-3.98407034849696	15	91.0653
Kif13b	ENSG00000197892	KIF13B	-0.37627500851854	5.73149596801745	-2.30520696142264	0.0433510577389334	0.298199105370131	-3.94886405247316	14	88.8828
Strn	ENSG00000115808	STRN	-0.20971969500275	6.48007923379183	-2.30508581895427	0.0433600661030007	0.298199105370131	-3.98369771566087	17	96.7949
Rnf111	ENSG00000157450	RNF111	0.217331330988782	5.11135409684925	2.30494340063745	0.0433706588996766	0.298199105370131	-3.90857441652252	9	89.5477
Elk3	ENSG00000111145	ELK3	0.25553067904212	2.97606457958404	2.30453694356692	0.0434009041990583	0.298199105370131	-3.71098286994604	10	92.3833
Yrdc	ENSG00000196449	YRDC	0.203063402567111	4.69666536939834	2.30423547732568	0.0434233501381956	0.298199105370131	-3.8744570119647	4	85.6631
Rgs7	ENSG00000182901	RGS7	0.25157270656766	5.84947070024114	2.30098904259745	0.0436657813458436	0.299625765378142	-3.97110558933447	1	91.7864
